# Supplementary material for: Contribution of VH Replacement Products in Mouse Antibody Repertoire
Source: PLoS One. 2013 Feb 28;8(2):e57877. doi: 10.1371/journal.pone.0057877 (PMC3585286; doi:10.1371/journal.pone.0057877)
Supplement: Table S1 — Analyses of mouse IgH genes and identification of VH replacement products. (XLSX) [file pone.0057877.s001.xlsx]

## Sheet: Mouse VH replacement footprints
Table S1. Analyses of mouse IgH genes and identification of VH replacement products.
Sequence ID	Functionality	V-GENE and allele	3'V-REGION	P3'V	N-REGION	N1-REGION	D-GENE and allele	P5'D	D-REGION	P3'D	N2-REGION	J-GENE and allele	P5'J	5'J-REGION	CDR3-IMGT	JUNCTION	CDR3-IMGT	JUNCTION	N1 signatures	N2 signatures
AY454491.1	productive	IGHV5-17*01	tgtgcaag			aaaaatg	IGHD5-7*01		gctatcctc		c	IGHJ4*01		attactattctatggactactgg	gcaagaaaaatggctatcctccattactattctatggactac	tgtgcaagaaaaatggctatcctccattactattctatggactactgg	ARKMAILHYYSMDY	CARKMAILHYYSMDYW	(AAAAA)TG;AA(AAATG)
AY436917.1	productive	IGHV1-63*01;IGHV1-63*02	tgtgcaaga			aaaagg	IGHD2-2*01		ggttacg		cccctaa	IGHJ3*01		tgcttactgg	gcaagaaaaaggggttacgcccctaatgcttac	tgtgcaagaaaaaggggttacgcccctaatgcttactgg	ARKRGYAPNAY	CARKRGYAPNAYW	(AAAAG)G
D55698.1	productive	IGHV1-9*01	tgtgcaa			aaaccg	IGHD1-1*01		attactacgctagtggctac		gg	IGHJ2*01		ctttgactactgg	gcaaaaaccgattactacgctagtggctacggctttgactac	tgtgcaaaaaccgattactacgctagtggctacggctttgactactgg	AKTDYYASGYGFDY	CAKTDYYASGYGFDYW	(AAACC)G
FJ816442.1	productive	IGHV14-1*02	tgtgcta			aaacctc	IGHD1-1*01		cttcggtagtagct		ct	IGHJ1*01		tggtacttcgatgtctgg	gctaaaacctccttcggtagtagctcttggtacttcgatgtc	tgtgctaaaacctccttcggtagtagctcttggtacttcgatgtctgg	AKTSFGSSSWYFDV	CAKTSFGSSSWYFDVW	(AAACC)TC
FB292044.1	productive	IGHV3-1*02	tgtgcaaga			aaagatcc	IGHD2-14*01		gtccgac		gga	IGHJ3*01		tttccttactgg	gcaagaaaagatccgtccgacggatttccttac	tgtgcaagaaaagatccgtccgacggatttccttactgg	ARKDPSDGFPY	CARKDPSDGFPYW	(AAAGAT)CC
HC730348.1	productive	IGHV3-1*02	tgtgcaaga			aaagatcc	IGHD2-14*01		gtccgac		gga	IGHJ3*01		tttccttactgg	gcaagaaaagatccgtccgacggatttccttac	tgtgcaagaaaagatccgtccgacggatttccttactgg	ARKDPSDGFPY	CARKDPSDGFPYW	(AAAGAT)CC
DM038980.1	productive	IGHV3-1*02	tgtgcaaga			aaagatcc	IGHD2-14*01		gtccgac		gga	IGHJ3*01		tttccttactgg	gcaagaaaagatccgtccgacggatttccttac	tgtgcaagaaaagatccgtccgacggatttccttactgg	ARKDPSDGFPY	CARKDPSDGFPYW	(AAAGAT)CC
CS185197.1	productive	IGHV3-1*02	tgtgcaaga			aaagatcc	IGHD2-14*01		gtccgac		gga	IGHJ3*01		tttccttactgg	gcaagaaaagatccgtccgacggatttccttac	tgtgcaagaaaagatccgtccgacggatttccttactgg	ARKDPSDGFPY	CARKDPSDGFPYW	(AAAGAT)CC
DJ086774.1	productive	IGHV3-1*02	tgtgcaaga			aaagatcc	IGHD2-14*01		gtccgac		gga	IGHJ3*01		tttccttactgg	gcaagaaaagatccgtccgacggatttccttac	tgtgcaagaaaagatccgtccgacggatttccttactgg	ARKDPSDGFPY	CARKDPSDGFPYW	(AAAGAT)CC
AJ277220.1	productive	IGHV5-9-1*01;IGHV5S9*01	tgtgcaa			aacagcg	IGHD2-5*01	gg	cctactatagtaac		cc	IGHJ4*01		ttactatgctatggactactgg	gcaaaacagcgggcctactatagtaacccttactatgctatggactac	tgtgcaaaacagcgggcctactatagtaacccttactatgctatggactactgg	AKQRAYYSNPYYAMDY	CAKQRAYYSNPYYAMDYW	(AACAG)CG
AB589165.1	productive	IGHV1-72*01	tgtgcaaga			aacgt	IGHD2-5*01		ctatagtaac		ca	IGHJ3*01		gtttgcttactgg	gcaagaaacgtctatagtaaccagtttgcttac	tgtgcaagaaacgtctatagtaaccagtttgcttactgg	ARNVYSNQFAY	CARNVYSNQFAYW	(AACGT)
AB159966.1	productive	IGHV1-69*02	tgtgcaaga			aagaccc	IGHD2-3*01		atgatggtttctac		ag	IGHJ4*01		ctatgctatggacttctgg	gcaagaaagacccatgatggtttctacagctatgctatggacttc	tgtgcaagaaagacccatgatggtttctacagctatgctatggacttctgg	ARKTHDGFYSYAMDF	CARKTHDGFYSYAMDFW	(AAGACC)C
M55827.1	productive	IGHV3-6*02	tgtgcaaga			aagacg	IGHD1-1*01		tacggtagtag			IGHJ2*01		ctactttgactactgg	gcaagaaagacgtacggtagtagctactttgactac	tgtgcaagaaagacgtacggtagtagctactttgactactgg	ARKTYGSSYFDY	CARKTYGSSYFDYW	(AAGACG)
JF690660.1	productive	IGHV6-3*01	tgcaca			aagacgg	IGHD1-1*01		tttttactacgg		g	IGHJ2*01		tgactactgg	acaaagacggtttttactacgggtgactac	tgcacaaagacggtttttactacgggtgactactgg	TKTVFTTGDY	CTKTVFTTGDYW	(AAGACG)G
DI162949.1	productive	IGHV2-6-7*01	tgtgccagaga	t		aagacttt	IGHD1-1*01		ttactacgatggtttctac		aggggcagg	IGHJ4*01		atggactactgg	gccagagataagactttttactacgatggtttctacaggggcaggatggactac	tgtgccagagataagactttttactacgatggtttctacaggggcaggatggactactgg	ARDKTFYYDGFYRGRMDY	CARDKTFYYDGFYRGRMDYW	(AAGACT)TT
DL482999.1	productive	IGHV2-6-7*01	tgtgccagaga	t		aagacttt	IGHD1-1*01		ttactacgatggtttctac		aggggcagg	IGHJ4*01		atggactactgg	gccagagataagactttttactacgatggtttctacaggggcaggatggactac	tgtgccagagataagactttttactacgatggtttctacaggggcaggatggactactgg	ARDKTFYYDGFYRGRMDY	CARDKTFYYDGFYRGRMDYW	(AAGACT)TT
GM662455.1	productive	IGHV2-6-7*01	tgtgccagaga	t		aagacttt	IGHD1-1*01		ttactacgatggtttctac		aggggcagg	IGHJ4*01		atggactactgg	gccagagataagactttttactacgatggtttctacaggggcaggatggactac	tgtgccagagataagactttttactacgatggtttctacaggggcaggatggactactgg	ARDKTFYYDGFYRGRMDY	CARDKTFYYDGFYRGRMDYW	(AAGACT)TT
FW367155.1	productive	IGHV2-6-7*01	tgtgccagaga	t		aagacttt	IGHD1-1*01		ttactacgatggtttctac		aggggcagg	IGHJ4*01		atggactactgg	gccagagataagactttttactacgatggtttctacaggggcaggatggactac	tgtgccagagataagactttttactacgatggtttctacaggggcaggatggactactgg	ARDKTFYYDGFYRGRMDY	CARDKTFYYDGFYRGRMDYW	(AAGACT)TT
GM870587.1	productive	IGHV2-6-7*01	tgtgccagaga	t		aagacttt	IGHD1-1*01		ttactacgatggtttctac		aggggcagg	IGHJ4*01		atggactactgg	gccagagataagactttttactacgatggtttctacaggggcaggatggactac	tgtgccagagataagactttttactacgatggtttctacaggggcaggatggactactgg	ARDKTFYYDGFYRGRMDY	CARDKTFYYDGFYRGRMDYW	(AAGACT)TT
X60333.1	productive	IGHV1-14*01	tgtgcaaga			aagagtag	IGHD5-7*01		tagactacgcagt		a	IGHJ4*01		ctctggactactgg	gcaagaaagagtagtagactacgcagtactctggactac	tgtgcaagaaagagtagtagactacgcagtactctggactactgg	ARKSSRLRSTLDY	CARKSSRLRSTLDYW	(AAGAG)TAG
X60334.1	productive	IGHV1-14*01	tgtgcaaga			aagagtag	IGHD5-7*01		taggctacgcagt		a	IGHJ4*01		ctctggattactgg	gcaagaaagagtagtaggctacgcagtactctggattac	tgtgcaagaaagagtagtaggctacgcagtactctggattactgg	ARKSSRLRSTLDY	CARKSSRLRSTLDYW	(AAGAG)TAG
AY437080.1	productive	IGHV1-12*01	tgtgcaaga			aagagag	IGHD2-4*01		gattgcg		gcgaggatt	IGHJ1*03		cttcgatgtctgg	gcaagaaagagaggattgcggcgaggattcttcgatgtc	tgtgcaagaaagagaggattgcggcgaggattcttcgatgtctgg	ARKRGLRRGFFDV	CARKRGLRRGFFDVW	(AAGAGAG)	GC(GAGGA)TT
AY437063.1	productive	IGHV1-12*01	tgtacaaga			aagagag	IGHD2-4*01		gattgcg		gcgag	IGHJ1*03		ggtatttcgatgtctgg	acaagaaagagaggattgcggcgagggtatttcgatgtc	tgtacaagaaagagaggattgcggcgagggtatttcgatgtctgg	TRKRGLRRGYFDV	CTRKRGLRRGYFDVW	(AAGAGAG)
AY437070.1	productive	IGHV1-12*01	tgtacaaga			aagagag	IGHD2-4*01		gattgcg		gcgag	IGHJ1*03		ggtatttcgatgtctgg	acaagaaagagaggattgcggcgagggtatttcgatgtc	tgtacaagaaagagaggattgcggcgagggtatttcgatgtctgg	TRKRGLRRGYFDV	CTRKRGLRRGYFDVW	(AAGAGAG)
AY437058.1	productive	IGHV1-12*01	tgtacaaga			aagagag	IGHD2-4*01		gattgcg		gcgag	IGHJ1*03		ggtatttcgatgtctgg	acaagaaagagaggattgcggcgagggtatttcgatgtc	tgtacaagaaagagaggattgcggcgagggtatttcgatgtctgg	TRKRGLRRGYFDV	CTRKRGLRRGYFDVW	(AAGAGAG)
AY437081.1	productive	IGHV1-12*01	tgtactaga			aagagag	IGHD2-4*01		gattacg		gcgag	IGHJ1*03		ggtgtttcgatgtctgg	actagaaagagaggattacggcgagggtgtttcgatgtc	tgtactagaaagagaggattacggcgagggtgtttcgatgtctgg	TRKRGLRRGCFDV	CTRKRGLRRGCFDVW	(AAGAGAG)
AY437069.1	productive	IGHV1-12*01	tgtgcaaga			aagagag	IGHD2-4*01		gattacg		gcgaggt	IGHJ1*03		tatttcgatgtctgg	gcaagaaagagaggattacggcgaggttatttcgatgtc	tgtgcaagaaagagaggattacggcgaggttatttcgatgtctgg	ARKRGLRRGYFDV	CARKRGLRRGYFDVW	(AAGAGAG)
AY594679.1	productive	IGHV2-9*02	tgtgtaaga			aagagg	IGHD2-1*01		ggtaactac		ct	IGHJ4*01		ttactatgctatggactactgg	gtaagaaagaggggtaactacctttactatgctatggactac	tgtgtaagaaagaggggtaactacctttactatgctatggactactgg	VRKRGNYLYYAMDY	CVRKRGNYLYYAMDYW	(AAGAGG)
X86536.1	productive	IGHV2-5*01	tgtgccaaaaa			aagagg	IGHD2-4*01		gattacg		gtcgac	IGHJ4*01		tattatgttatggactactgg	gccaaaaaaagagggattacggtcgactattatgttatggactac	tgtgccaaaaaaagagggattacggtcgactattatgttatggactactgg	AKKRGITVDYYVMDY	CAKKRGITVDYYVMDYW	(AAGAGG)
Z22138.1	productive	IGHV1-84*01	tgtgcaa			aagagg	IGHD4-1*01		actgggac		ggagnn	IGHJ3*01		tttgtttactgg	gcaaaagaggactgggacggagnntttgtttac	tgtgcaaaagaggactgggacggagnntttgtttactgg	AKEDWDGXFVY	CAKEDWDGXFVYW	(AAGAGG)
DI067775.1	productive	IGHV1-5*01	tgtacaa			aagaggaa	IGHD2-4*01		tatgattacgac		accc	IGHJ4*01		tggactactgg	acaaaagaggaatatgattacgacaccctggactac	tgtacaaaagaggaatatgattacgacaccctggactactgg	TKEEYDYDTLDY	CTKEEYDYDTLDYW	(AAGAGG)AA;AAG(AGGAA);AA(GAGGA)A
E09030.1	productive	IGHV1-5*01	tgtacaa			aagaggaa	IGHD2-4*01		tatgattacgac		accc	IGHJ4*01		tggactactgg	acaaaagaggaatatgattacgacaccctggactac	tgtacaaaagaggaatatgattacgacaccctggactactgg	TKEEYDYDTLDY	CTKEEYDYDTLDYW	(AAGAGG)AA;AAG(AGGAA);AA(GAGGA)A
DI057453.1	productive	IGHV1-5*01	tgtacaa			aagaggaa	IGHD2-4*01		tatgattacgac		accc	IGHJ4*01		tggactactgg	acaaaagaggaatatgattacgacaccctggactac	tgtacaaaagaggaatatgattacgacaccctggactactgg	TKEEYDYDTLDY	CTKEEYDYDTLDYW	(AAGAGG)AA;AAG(AGGAA);AA(GAGGA)A
E09029.1	productive	IGHV1-5*01	tgtacaa			aagaggaa	IGHD2-4*01		tatgattacgac		accc	IGHJ4*01		tggactactgg	acaaaagaggaatatgattacgacaccctggactac	tgtacaaaagaggaatatgattacgacaccctggactactgg	TKEEYDYDTLDY	CTKEEYDYDTLDYW	(AAGAGG)AA;AAG(AGGAA);AA(GAGGA)A
DI053614.1	productive	IGHV1-5*01	tgtacaa			aagaggaa	IGHD2-4*01		tatgattacgac		accc	IGHJ4*01		tggactactgg	acaaaagaggaatatgattacgacaccctggactac	tgtacaaaagaggaatatgattacgacaccctggactactgg	TKEEYDYDTLDY	CTKEEYDYDTLDYW	(AAGAGG)AA;AAG(AGGAA);AA(GAGGA)A
FB292034.1	productive	IGHV1-9*01	tgtgcaa			aagaggag	IGHD3-3*01		agggc			IGHJ2*01	gt	actactttggctattgg	gcaaaagaggagagggcgtactactttggctat	tgtgcaaaagaggagagggcgtactactttggctattgg	AKEERAYYFGY	CAKEERAYYFGYW	(AAGAGG)AG;AA(GAGGAG)
DM038978.1	productive	IGHV1-9*01	tgtgcaa			aagaggag	IGHD3-3*01		agggc			IGHJ2*01	gt	actactttggctattgg	gcaaaagaggagagggcgtactactttggctat	tgtgcaaaagaggagagggcgtactactttggctattgg	AKEERAYYFGY	CAKEERAYYFGYW	(AAGAGG)AG;AA(GAGGAG)
DJ086772.1	productive	IGHV1-9*01	tgtgcaa			aagaggag	IGHD3-3*01		agggc			IGHJ2*01	gt	actactttggctattgg	gcaaaagaggagagggcgtactactttggctat	tgtgcaaaagaggagagggcgtactactttggctattgg	AKEERAYYFGY	CAKEERAYYFGYW	(AAGAGG)AG;AA(GAGGAG)
CS185187.1	productive	IGHV1-9*01	tgtgcaa			aagaggag	IGHD3-3*01		agggc			IGHJ2*01	gt	actactttggctattgg	gcaaaagaggagagggcgtactactttggctat	tgtgcaaaagaggagagggcgtactactttggctattgg	AKEERAYYFGY	CAKEERAYYFGYW	(AAGAGG)AG;AA(GAGGAG)
X86534.1	productive	IGHV8-11*01	tgtgc			aagaggggattatactg	IGHD2-14*01		agggacg		g	IGHJ2*01		tactttgactactgg	gcaagaggggattatactgagggacggtactttgactac	tgtgcaagaggggattatactgagggacggtactttgactactgg	ARGDYTEGRYFDY	CARGDYTEGRYFDYW	(AAGAGG)GGATTATACTG
M97874.1	productive	IGHV1S135*01	tgtacaa			aagagggggg	IGHD2-4*01		gattgcg		g	IGHJ3*01		ggtttgcttactgg	acaaaagagggggggattgcggggtttgcttac	tgtacaaaagagggggggattgcggggtttgcttactgg	TKEGGIAGFAY	CTKEGGIAGFAYW	(AAGAGG)GGGG
X65004.1	productive	IGHV1-14*01	tgtgcaaga			aagagggt	IGHD2-5*01		ctataataactac		gtactacgttcatccct	IGHJ4*01		ctatgctatggactactgg	gcaagaaagagggtctataataactacgtactacgttcatccctctatgctatggactac	tgtgcaagaaagagggtctataataactacgtactacgttcatccctctatgctatggactactgg	ARKRVYNNYVLRSSLYAMDY	CARKRVYNNYVLRSSLYAMDYW	(AAGAGG)GT
AJ250900.1	productive	IGHV9-3*01	tgtgcaa			aagatgg	IGHD1-1*01		ctacggtgatag		aggg	IGHJ2*01		gactactgg	gcaaaagatggctacggtgatagaggggactac	tgtgcaaaagatggctacggtgatagaggggactactgg	AKDGYGDRGDY	CAKDGYGDRGDYW	(AAGATG)G
AY171935.1	productive	IGHV14-3*02	tgtgcta			aagga	IGHD1-1*01		tactacggtagta		t	IGHJ2*01		ctttgactactgg	gctaaaggatactacggtagtatctttgactac	tgtgctaaaggatactacggtagtatctttgactactgg	AKGYYGSIFDY	CAKGYYGSIFDYW	(AAGGA)
E40812.1	productive	IGHV1-50*01	tgtgcaaga			aataggg	IGHD2-5*01		actatagtaac		a	IGHJ1*03		actggtacttcgatgtctgg	gcaagaaatagggactatagtaacaactggtacttcgatgtc	tgtgcaagaaatagggactatagtaacaactggtacttcgatgtctgg	ARNRDYSNNWYFDV	CARNRDYSNNWYFDVW	(AATAG)GG
E40004.1	productive	IGHV1-50*01	tgtgcaaga			aataggg	IGHD2-5*01		actatagtaac		a	IGHJ1*03		actggtacttcgatgtctgg	gcaagaaatagggactatagtaacaactggtacttcgatgtc	tgtgcaagaaatagggactatagtaacaactggtacttcgatgtctgg	ARNRDYSNNWYFDV	CARNRDYSNNWYFDVW	(AATAG)GG
BD090650.1	productive	IGHV1-50*01	tgtgcaaga			aataggg	IGHD2-5*01		actatagtaac		a	IGHJ1*03		actggtacttcgatgtctgg	gcaagaaatagggactatagtaacaactggtacttcgatgtc	tgtgcaagaaatagggactatagtaacaactggtacttcgatgtctgg	ARNRDYSNNWYFDV	CARNRDYSNNWYFDVW	(AATAG)GG
BD090541.1	productive	IGHV1-50*01	tgtgcaaga			aataggg	IGHD2-5*01		actatagtaac		a	IGHJ1*03		actggtacttcgatgtctgg	gcaagaaatagggactatagtaacaactggtacttcgatgtc	tgtgcaagaaatagggactatagtaacaactggtacttcgatgtctgg	ARNRDYSNNWYFDV	CARNRDYSNNWYFDVW	(AATAG)GG
E43358.1	productive	IGHV1-50*01	tgtgcaaga			aataggg	IGHD2-5*01		actatagtaac		a	IGHJ1*03		actggtacttcgatgtctgg	gcaagaaatagggactatagtaacaactggtacttcgatgtc	tgtgcaagaaatagggactatagtaacaactggtacttcgatgtctgg	ARNRDYSNNWYFDV	CARNRDYSNNWYFDVW	(AATAG)GG
BD413674.1	productive	IGHV1-50*01	tgtgcaaga			aataggg	IGHD2-5*01		actatagtaac		a	IGHJ1*03		actggtacttcgatgtctgg	gcaagaaatagggactatagtaacaactggtacttcgatgtc	tgtgcaagaaatagggactatagtaacaactggtacttcgatgtctgg	ARNRDYSNNWYFDV	CARNRDYSNNWYFDVW	(AATAG)GG
DI076889.1	productive	IGHV1-50*01	tgtgcaaga			aataggg	IGHD2-5*01		actatagtaac		a	IGHJ1*03		actggtacttcgatgtctgg	gcaagaaatagggactatagtaacaactggtacttcgatgtc	tgtgcaagaaatagggactatagtaacaactggtacttcgatgtctgg	ARNRDYSNNWYFDV	CARNRDYSNNWYFDVW	(AATAG)GG
AB370701.1	productive	IGHV1-72*01	tgt			aataggggggc	IGHD2-5*01		ctatagtaact		t	IGHJ3*01	gg	cctggtttgcttactgg	aataggggggcctatagtaacttggcctggtttgcttac	tgtaataggggggcctatagtaacttggcctggtttgcttactgg	NRGAYSNLAWFAY	CNRGAYSNLAWFAYW	(AATAG)GGGGGC
AB571459.1	productive	IGHV1-72*01	tgtgcaaga	t		acgag	IGHD1-1*01		tacttcggtagaag			IGHJ2*01		ctactttgactactgg	gcaagatacgagtacttcggtagaagctactttgactac	tgtgcaagatacgagtacttcggtagaagctactttgactactgg	ARYEYFGRSYFDY	CARYEYFGRSYFDYW	(ACGAG)
AB370647.1	productive	IGHV1-72*01	tgtgcaaga	t		acgag	IGHD1-1*01		tattactacggtagtag			IGHJ2*01		ctactttgactactgg	gcaagatacgagtattactacggtagtagctactttgactac	tgtgcaagatacgagtattactacggtagtagctactttgactactgg	ARYEYYYGSSYFDY	CARYEYYYGSSYFDYW	(ACGAG)
AB160427.1	productive	IGHV1-47*01	tgtgcaag			acgag	IGHD3-2*02		gacagctcaggctac		gtaga	IGHJ2*01		tactttgactactgg	gcaagacgaggacagctcaggctacgtagatactttgactac	tgtgcaagacgaggacagctcaggctacgtagatactttgactactgg	ARRGQLRLRRYFDY	CARRGQLRLRRYFDYW	(ACGAG)
AB517231.1	productive	IGHV1-72*01	tgtgcaaga	t		acgagg	IGHD2-4*01		gattacg		c	IGHJ3*01	g	cctggtttgcttactgg	gcaagatacgagggattacgcgcctggtttgcttac	tgtgcaagatacgagggattacgcgcctggtttgcttactgg	ARYEGLRAWFAY	CARYEGLRAWFAYW	(ACGAG)G
AF145959.1	productive	IGHV1-82*01	tgtgcaaga			acgagg	IGHD2-5*01		agtaaata		ttc	IGHJ4*01		ctatgttatggactattgg	gcaagaacgaggagtaaatattcctatgttatggactat	tgtgcaagaacgaggagtaaatattcctatgttatggactattgg	ARTRSKYSYVMDY	CARTRSKYSYVMDYW	(ACGAG)G
AB043299.1	productive	IGHV1-72*01	tgtgcaaga	t		acgaggg	IGHD1-1*01		tactacggtagtagc			IGHJ2*01		ctttgactactgg	gcaagatacgagggtactacggtagtagcctttgactac	tgtgcaagatacgagggtactacggtagtagcctttgactactgg	ARYEGTTVVAFDY	CARYEGTTVVAFDYW	(ACGAG)GG
AY114426.1	productive	IGHV1-72*01	tgtgcaaga	t		acgagtt	IGHD3-2*02		cagctcaggctac		gg	IGHJ2*01;IGHJ2*02		ctttgactactgg	gcaagatacgagttcagctcaggctacggctttgactac	tgtgcaagatacgagttcagctcaggctacggctttgactactgg	ARYEFSSGYGFDY	CARYEFSSGYGFDYW	(ACGAG)TT
AB589212.1	productive	IGHV1-72*01	tgtgcaaga	t		acgtaaa	IGHD2-10*02		tagtat			IGHJ2*01		ctttgactactgg	gcaagatacgtaaatagtatctttgactac	tgtgcaagatacgtaaatagtatctttgactactgg	ARYVNSIFDY	CARYVNSIFDYW	(ACGTA)AA
AY437078.1	productive	IGHV1-42*01	tgtgcaaga			agaaa	IGHD4-1*01		aaccgggac		ttt	IGHJ2*01		ctttgacttctgg	gcaagaagaaaaaccgggactttctttgacttc	tgtgcaagaagaaaaaccgggactttctttgacttctgg	ARRKTGTFFDF	CARRKTGTFFDFW	(AGAAA)
AY454524.1	productive	IGHV1-64*01	tgtgcaaga			agaaacct	IGHD2-10*02		gtatggta		ccc	IGHJ2*01		ttgactactgg	gcaagaagaaacctgtatggtacccttgactac	tgtgcaagaagaaacctgtatggtacccttgactactgg	ARRNLYGTLDY	CARRNLYGTLDYW	(AGAAA)CCT;AG(AAACC)T
AF015482.1	productive	IGHV1-75*01	tgtgcaaga			agaaagg	IGHD1-1*01		attactacggtagt		ccca	IGHJ4*01		atgctatggacttctgg	gcaagaagaaaggattactacggtagtcccaatgctatggacttc	tgtgcaagaagaaaggattactacggtagtcccaatgctatggacttctgg	ARRKDYYGSPNAMDF	CARRKDYYGSPNAMDFW	(AGAAA)GG
AF222892.1	productive	IGHV4-1*02	tgtgcaagacc			agaagg	IGHD1-1*02		ctatggt		cc	IGHJ3*01		gtttgcttactgg	gcaagaccagaaggctatggtccgtttgcttac	tgtgcaagaccagaaggctatggtccgtttgcttactgg	ARPEGYGPFAY	CARPEGYGPFAYW	(AGAAGG)
AB443702.1	productive	IGHV1-72*01	tgtgcaaga			agaaggg	IGHD1-1*02		actatg		tt	IGHJ2*01		tactttgactactgg	gcaagaagaagggactatgtttactttgactac	tgtgcaagaagaagggactatgtttactttgactactgg	ARRRDYVYFDY	CARRRDYVYFDYW	(AGAAGG)G
AJ240437.1	productive	IGHV1-55*01	tgtgcaaga			agaagggc	IGHD2-3*01		ctatgatggt		ctt	IGHJ4*01		gactactgg	gcaagaagaagggcctatgatggtcttgactac	tgtgcaagaagaagggcctatgatggtcttgactactgg	ARRRAYDGLDY	CARRRAYDGLDYW	(AGAAGG)GC
AJ240438.1	productive	IGHV1-55*01	tgtgcaaga			agaagggc	IGHD2-3*01		ctatgatggt		ctt	IGHJ4*01		gactactgg	gcaagaagaagggcctatgatggtcttgactac	tgtgcaagaagaagggcctatgatggtcttgactactgg	ARRRAYDGLDY	CARRRAYDGLDYW	(AGAAGG)GC
DL181497.1	productive	IGHV14-3*02	tgtgc			agacgga	IGHD1-1*02		atgtgggtatcaac		ggga	IGHJ4*01		tatgctctggacttctgg	gcagacggaatgtgggtatcaacgggatatgctctggacttc	tgtgcagacggaatgtgggtatcaacgggatatgctctggacttctgg	ADGMWVSTGYALDF	CADGMWVSTGYALDFW	(AGACG)GA
U20251.1	productive	IGHV14-3*02	tgtgc			agacgga	IGHD1-1*02		atgtgggtatcaac		ggga	IGHJ4*01		tatgctctggacttctgg	gcagacggaatgtgggtatcaacgggatatgctctggacttc	tgtgcagacggaatgtgggtatcaacgggatatgctctggacttctgg	ADGMWVSTGYALDF	CADGMWVSTGYALDFW	(AGACG)GA
DL181488.1	productive	IGHV14-3*02	tgtgc			agacgga	IGHD1-1*02		atgtgggtatcaac		ggga	IGHJ4*01		tatgctctggacttctgg	gcagacggaatgtgggtatcaacgggatatgctctggacttc	tgtgcagacggaatgtgggtatcaacgggatatgctctggacttctgg	ADGMWVSTGYALDF	CADGMWVSTGYALDFW	(AGACG)GA
AF420004.1	productive	IGHV1-9*01	tgtgcaaga			agacgga	IGHD2-10*01		cctactatggta			IGHJ2*01		acttctttgactcctgg	gcaagaagacggacctactatggtaacttctttgactcc	tgtgcaagaagacggacctactatggtaacttctttgactcctgg	ARRRTYYGNFFDS	CARRRTYYGNFFDSW	(AGACG)GA
AF479583.1	productive	IGHV1-9*01	tgtgcaaga			agacgga	IGHD2-10*01		cctactatggta			IGHJ2*01		acttctttgactcctgg	gcaagaagacggacctactatggtaacttctttgactcc	tgtgcaagaagacggacctactatggtaacttctttgactcctgg	ARRRTYYGNFFDS	CARRRTYYGNFFDSW	(AGACG)GA
M63551.1	productive	IGHV1S135*01	tgtgcaaga			agacggg	IGHD2-1*01		atggtaactac		g	IGHJ3*01		ggtttacttactgg	gcaagaagacgggatggtaactacgggtttacttac	tgtgcaagaagacgggatggtaactacgggtttacttactgg	ARRRDGNYGFTY	CARRRDGNYGFTYW	(AGACG)GG
AF113111.1	productive	IGHV1-34*02	tgtgcaaga			agacgggggg	IGHD4-1*01		actgggac		a	IGHJ1*01;IGHJ1*03		acttcgatgtctgg	gcaagaagacggggggactgggacaacttcgatgtc	tgtgcaagaagacggggggactgggacaacttcgatgtctgg	ARRRGDWDNFDV	CARRRGDWDNFDVW	(AGACG)GGGGG
BD243556.1	productive	IGHV1-69*01;IGHV1-69*02	tgtgcaa			agacgtcg	IGHD3-3*01		ggaatagggagg			IGHJ4*01		gctatggactactgg	gcaaagacgtcgggaatagggagggctatggactac	tgtgcaaagacgtcgggaatagggagggctatggactactgg	AKTSGIGRAMDY	CAKTSGIGRAMDYW	(AGACG)TCG
JF690280.1	productive	IGHV1-19*01	tgtgcaa			agact	IGHD2-4*01		tactatgattacgac		ggagt	IGHJ4*01		ctatgctatggactactgg	gcaaagacttactatgattacgacggagtctatgctatggactac	tgtgcaaagacttactatgattacgacggagtctatgctatggactactgg	AKTYYDYDGVYAMDY	CAKTYYDYDGVYAMDYW	(AGACT)
AB164009.1	productive	IGHV1-72*01	tgtgcaaga			agaga	IGHD5-7*01		tccgcag		acg	IGHJ4*01		tatgctatggactactgg	gcaagaagagatccgcagacgtatgctatggactac	tgtgcaagaagagatccgcagacgtatgctatggactactgg	ARRDPQTYAMDY	CARRDPQTYAMDYW	(AGAGA)
M55746.1	productive	IGHV3-5*02	tgtgcacgaga			agagagagg	IGHD2-1*01		ctatggtaactac		ggtttt	IGHJ2*01		tttgactactgg	gcacgagaagagagaggctatggtaactacggtttttttgactac	tgtgcacgagaagagagaggctatggtaactacggtttttttgactactgg	AREERGYGNYGFFDY	CAREERGYGNYGFFDYW	(AGAGAGA)GG;AG(AGAGAG)G;AGAG(AGAGG)
AY877957.1	productive	IGHV1-39*01;IGHV1-52*01;IGHV1-61*01;IGHV1-69*02;IGHV1-74*01	tgtgcaaga			agagg	IGHD1-1*01		ctacggtagtagct			IGHJ4*01		attactatgctatggactactgg	gcaagaagaggctacggtagtagctattactatgctatggactac	tgtgcaagaagaggctacggtagtagctattactatgctatggactactgg	ARRGYGSSYYYAMDY	CARRGYGSSYYYAMDYW	(AGAGG)
AY437066.1	productive	IGHV1-42*01	tgtgcaaga			agagg	IGHD1-1*02		ttacttgggggg		ggctc	IGHJ4*01		tggattattgg	gcaagaagaggttacttggggggggctctggattat	tgtgcaagaagaggttacttggggggggctctggattattgg	ARRGYLGGALDY	CARRGYLGGALDYW	(AGAGG)
AB370642.1	productive	IGHV1-72*01	tgtgcaaga			agagg	IGHD2-1*01		ggtaac		cc	IGHJ2*01		actttgactactgg	gcaagaagaggggtaacccactttgactac	tgtgcaagaagaggggtaacccactttgactactgg	ARRGVTHFDY	CARRGVTHFDYW	(AGAGG)
AF118949.1	productive	IGHV2-9-1*01	tgtgccagaga	t		agagg	IGHD2-10*02		gtatggtaac			IGHJ4*01		tactatgctatggactactgg	gccagagatagagggtatggtaactactatgctatggactac	tgtgccagagatagagggtatggtaactactatgctatggactactgg	ARDRGYGNYYAMDY	CARDRGYGNYYAMDYW	(AGAGG)
FJ159154.1	productive	IGHV1-69*01;IGHV1-69*02	tgtgcaaga			agagg	IGHD3-2*02		agacagttcagg			IGHJ2*01		ctacgttgactactgg	gcaagaagaggagacagttcaggctacgttgactac	tgtgcaagaagaggagacagttcaggctacgttgactactgg	ARRGDSSGYVDY	CARRGDSSGYVDYW	(AGAGG)
DJ084924.1	productive	IGHV1-26*01;IGHV1-34*02	tgtgcaaga	tc		agagg	IGHD4-1*01		actgggac		aaaa	IGHJ4*01		ctatggactactgg	gcaagatcagaggactgggacaaaactatggactac	tgtgcaagatcagaggactgggacaaaactatggactactgg	ARSEDWDKTMDY	CARSEDWDKTMDYW	(AGAGG)
AB570292.1	productive	IGHV1-26*01;IGHV1-34*02	tgtgcaaga	tc		agagg	IGHD4-1*01		actgggac		aaaa	IGHJ4*01		ctatggactactgg	gcaagatcagaggactgggacaaaactatggactac	tgtgcaagatcagaggactgggacaaaactatggactactgg	ARSEDWDKTMDY	CARSEDWDKTMDYW	(AGAGG)
JF690299.1	productive	IGHV1-55*01	tgtgcaaga			agaggaa	IGHD2-1*01		actatggtaa		attcct	IGHJ3*01		gtttgcttactgg	gcaagaagaggaaactatggtaaattcctgtttgcttac	tgtgcaagaagaggaaactatggtaaattcctgtttgcttactgg	ARRGNYGKFLFAY	CARRGNYGKFLFAYW	(AGAGG)AA;AG(AGGAA);A(GAGGA)A
AF455987.1	productive	IGHV1-18*01	tgtgcaaga			agaggacat	IGHD3-2*01		gatacgccggg		a	IGHJ4*01		gctatggactactgg	gcaagaagaggacatgatacgccgggagctatggactac	tgtgcaagaagaggacatgatacgccgggagctatggactactgg	ARRGHDTPGAMDY	CARRGHDTPGAMDYW	(AGAGG)ACAT;A(GAGGA)CAT
AF455354.1	productive	IGHV1-81*01	tgtgcaaga			agaggg	IGHD1-1*01		attactacggtagtagctac		gggg	IGHJ2*01		gactactgg	gcaagaagagggattactacggtagtagctacgggggactac	tgtgcaagaagagggattactacggtagtagctacgggggactactgg	ARRGITTVVATGDY	CARRGITTVVATGDYW	(AGAGG)G
AB517360.1	productive	IGHV1-72*01	tgtgcaaga			agaggg	IGHD2-4*01		tatgattacgac		gggat	IGHJ3*01		gtttgcttactgg	gcaagaagagggtatgattacgacgggatgtttgcttac	tgtgcaagaagagggtatgattacgacgggatgtttgcttactgg	ARRGYDYDGMFAY	CARRGYDYDGMFAYW	(AGAGG)G
BC018322.1	productive	IGHV1-62-2*01;IGHV1-71*01	tgtgcaagacacgaaga	t		agaggga	IGHD1-1*01		attacgatggtag		cct	IGHJ3*01;IGHJ3*02	gg	cctggtttgtttattgg	gcaagacacgaagatagagggaattacgatggtagcctggcctggtttgtttat	tgtgcaagacacgaagatagagggaattacgatggtagcctggcctggtttgtttattgg	ARHEDRGNYDGSLAWFVY	CARHEDRGNYDGSLAWFVYW	(AGAGG)GA
DD135342.1	productive	IGHV2-2*02	tgtgccagaaa	t		agaggggatatt	IGHD2-4*01		tactatgatt		tcact	IGHJ4*01		tatgccatggactactgg	gccagaaatagaggggatatttactatgatttcacttatgccatggactac	tgtgccagaaatagaggggatatttactatgatttcacttatgccatggactactgg	ARNRGDIYYDFTYAMDY	CARNRGDIYYDFTYAMDYW	(AGAGG)GGATATT;AGAGGG(GATAT)T
M17008.1	productive	IGHV14-3*02	tgtgctaga			agagggggca	IGHD2-1*01		atggta			IGHJ4*01		actatgctatggactactgg	gctagaagagggggcaatggtaactatgctatggactac	tgtgctagaagagggggcaatggtaactatgctatggactactgg	ARRGGNGNYAMDY	CARRGGNGNYAMDYW	(AGAGG)GGGCA
HB403190.1	productive	IGHV8-8*01	tgtgctcgaa			agaggt	IGHD1-1*01		cttcggttgtagc		cc	IGHJ4*01		attactatgctatggactactgg	gctcgaaagaggtcttcggttgtagcccattactatgctatggactac	tgtgctcgaaagaggtcttcggttgtagcccattactatgctatggactactgg	ARKRSSVVAHYYAMDY	CARKRSSVVAHYYAMDYW	(AGAGG)T
HB403186.1	productive	IGHV8-8*01	tgtgctcgaa			agaggt	IGHD1-1*01		cttcggttgtagc		cc	IGHJ4*01		attactatgctatggactactgg	gctcgaaagaggtcttcggttgtagcccattactatgctatggactac	tgtgctcgaaagaggtcttcggttgtagcccattactatgctatggactactgg	ARKRSSVVAHYYAMDY	CARKRSSVVAHYYAMDYW	(AGAGG)T
L22535.1	productive	IGHV1-81*01	tgtgcaaga			agaggtc	IGHD2-4*01		tctactatgattacgac		ga	IGHJ3*01		gtttgtttactgg	gcaagaagaggtctctactatgattacgacgagtttgtttac	tgtgcaagaagaggtctctactatgattacgacgagtttgtttactgg	ARRGLYYDYDEFVY	CARRGLYYDYDEFVYW	(AGAGG)TC
AF546739.1	productive	IGHV1-4*01;IGHV1-7*01	tgtgcaaga			agatgg	IGHD2-4*01		gattacgac		ggg	IGHJ2*01		gactactgg	gcaagaagatgggattacgacggggactac	tgtgcaagaagatgggattacgacggggactactgg	ARRWDYDGDY	CARRWDYDGDYW	(AGATG)G
U41432.1	productive	IGHV1-9*01	tgtgcacga			agatggag	IGHD1-3*01		taaaagact		t	IGHJ1*03		tactggtccttccatgtctgg	gcacgaagatggagtaaaagactttactggtccttccatgtc	tgtgcacgaagatggagtaaaagactttactggtccttccatgtctgg	ARRWSKRLYWSFHV	CARRWSKRLYWSFHVW	(AGATG)GAG
U41431.1	productive	IGHV1-9*01	tgtgcacga			agatggag	IGHD1-3*01		taaaagact		t	IGHJ1*03		tactggtccttccatgtctgg	gcacgaagatggagtaaaagactttactggtccttccatgtc	tgtgcacgaagatggagtaaaagactttactggtccttccatgtctgg	ARRWSKRLYWSFHV	CARRWSKRLYWSFHVW	(AGATG)GAG
JF690286.1	productive	IGHV1-9*01	tgtgcaaga			agatggg	IGHD1-1*01		ttattact		cacg	IGHJ2*01		actactttgactactgg	gcaagaagatgggttattactcacgactactttgactac	tgtgcaagaagatgggttattactcacgactactttgactactgg	ARRWVITHDYFDY	CARRWVITHDYFDYW	(AGATG)GG
FV523482.1	productive	IGHV1S135*01	tgtgcaaga			agatggg	IGHD4-1*01		actgggac		cct	IGHJ4*01		tatgctatggactactgg	gcaagaagatgggactgggacccttatgctatggactac	tgtgcaagaagatgggactgggacccttatgctatggactactgg	ARRWDWDPYAMDY	CARRWDWDPYAMDYW	(AGATG)GG
FV523480.1	productive	IGHV1S135*01	tgtgcaaga			agatggg	IGHD4-1*01		actgggac		cct	IGHJ4*01		tatgctatggactactgg	gcaagaagatgggactgggacccttatgctatggactac	tgtgcaagaagatgggactgggacccttatgctatggactactgg	ARRWDWDPYAMDY	CARRWDWDPYAMDYW	(AGATG)GG
FV523484.1	productive	IGHV1S135*01	tgtgcaaga			agatggg	IGHD4-1*01		actgggac		cct	IGHJ4*01		tatgctatggactactgg	gcaagaagatgggactgggacccttatgctatggactac	tgtgcaagaagatgggactgggacccttatgctatggactactgg	ARRWDWDPYAMDY	CARRWDWDPYAMDYW	(AGATG)GG
DD166123.1	productive	IGHV1S135*01	tgtgcaaga			agatggg	IGHD4-1*01		actgggac		cct	IGHJ4*01		tatgctatggactactgg	gcaagaagatgggactgggacccttatgctatggactac	tgtgcaagaagatgggactgggacccttatgctatggactactgg	ARRWDWDPYAMDY	CARRWDWDPYAMDYW	(AGATG)GG
DD166125.1	productive	IGHV1S135*01	tgtgcaaga			agatggg	IGHD4-1*01		actgggac		cct	IGHJ4*01		tatgctatggactactgg	gcaagaagatgggactgggacccttatgctatggactac	tgtgcaagaagatgggactgggacccttatgctatggactactgg	ARRWDWDPYAMDY	CARRWDWDPYAMDYW	(AGATG)GG
DD166127.1	productive	IGHV1S135*01	tgtgcaaga			agatggg	IGHD4-1*01		actgggac		cct	IGHJ4*01		tatgctatggactactgg	gcaagaagatgggactgggacccttatgctatggactac	tgtgcaagaagatgggactgggacccttatgctatggactactgg	ARRWDWDPYAMDY	CARRWDWDPYAMDYW	(AGATG)GG
AY182488.1	productive	IGHV2-2*02	tgtgccagaaa			aggaat	IGHD2-12*01		ctactataggtatta		ctatgctatnn	IGHJ4*01		actactgg	gccagaaaaggaatctactataggtattactatgctatnnactac	tgtgccagaaaaggaatctactataggtattactatgctatnnactactgg	ARKGIYYRYYYAXXY	CARKGIYYRYYYAXXYW	(AGGAA)T
AB589266.1	productive	IGHV1-72*01	tgtgtaaga	tc		aggaat	IGHD2-4*01		ctatgattacgac		gac	IGHJ3*01	g	cctggtttgtttactgg	gtaagatcaggaatctatgattacgacgacgcctggtttgtttac	tgtgtaagatcaggaatctatgattacgacgacgcctggtttgtttactgg	VRSGIYDYDDAWFVY	CVRSGIYDYDDAWFVYW	(AGGAA)T
X12382.1	productive	IGHV1-34*01	tgtgcaaga			aggaataatgtgtttatttt	IGHD2-4*01		tgattacgac		gca	IGHJ2*01		tactttgactactgg	gcaagaaggaataatgtgtttatttttgattacgacgcatactttgactac	tgtgcaagaaggaataatgtgtttatttttgattacgacgcatactttgactactgg	ARRNNVFIFDYDAYFDY	CARRNNVFIFDYDAYFDYW	(AGGAA)TAATGTGTTTATTTT;AG(GAATA)ATGTGTTTATTTT
AY174004.1	productive	IGHV3-2*02	tgtgcaaga			aggaagggc	IGHD2-3*01	a	tctatgatggtt			IGHJ2*01;IGHJ2*02		actactttgactactgg	gcaagaaggaagggcatctatgatggttactactttgactac	tgtgcaagaaggaagggcatctatgatggttactactttgactactgg	ARRKGIYDGYYFDY	CARRKGIYDGYYFDYW	(AGGAAG)GGC;AG(GAAGG)GC
EU934847.1	productive	IGHV1-67*01;IGHV1S137*01	tgtgcaaga			aggaaga	IGHD4-1*01		aactgggac		aagg	IGHJ4*01		ctatgctatggactactgg	gcaagaaggaagaaactgggacaaggctatgctatggactac	tgtgcaagaaggaagaaactgggacaaggctatgctatggactactgg	ARRKKLGQGYAMDY	CARRKKLGQGYAMDYW	(AGGAAGA)
JF690315.1	productive	IGHV1-66*01	tgtgcaaga			aggag	IGHD1-1*01		tattactac		tg	IGHJ1*03		ggtacttcgatgtctgg	gcaagaaggagtattactactgggtacttcgatgtc	tgtgcaagaaggagtattactactgggtacttcgatgtctgg	ARRSITTGYFDV	CARRSITTGYFDVW	(AGGAG)
JF690395.1	productive	IGHV5-17*01	tgtgcaagg			aggag	IGHD1-1*02		ggtagctac		cg	IGHJ4*01		attactatgctatggactactgg	gcaaggaggagggtagctaccgattactatgctatggactac	tgtgcaaggaggagggtagctaccgattactatgctatggactactgg	ARRRVATDYYAMDY	CARRRVATDYYAMDYW	(AGGAG)
JF690397.1	productive	IGHV5-17*01	tgtgcaagg			aggag	IGHD1-1*02		ggtagctac		cg	IGHJ4*01		attactatgctatggactactgg	gcaaggaggagggtagctaccgattactatgctatggactac	tgtgcaaggaggagggtagctaccgattactatgctatggactactgg	ARRRVATDYYAMDY	CARRRVATDYYAMDYW	(AGGAG)
U60455.1	productive	IGHV1-14*01	tgtgcaaga			aggag	IGHD2-14*01		agggacg			IGHJ2*01	t	actactttgactactgg	gcaagaaggagagggacgtactactttgactac	tgtgcaagaaggagagggacgtactactttgactactgg	ARRRGTYYFDY	CARRRGTYYFDYW	(AGGAG)
HB394903.1	productive	IGHV10-1*01	tgtgtgagaca	t		aggagcaatga	IGHD1-1*01		tttttacttcgggag			IGHJ4*01		tgctatggactactgg	gtgagacataggagcaatgatttttacttcgggagtgctatggactac	tgtgtgagacataggagcaatgatttttacttcgggagtgctatggactactgg	VRHRSNDFYFGSAMDY	CVRHRSNDFYFGSAMDYW	(AGGAG)CAATGA;AGGAGC(AATGA)
AY877958.1	productive	IGHV1-26*01;IGHV1-34*01;IGHV1-34*02	tgtgcaaga	tct		aggaggg	IGHD2-12*01		gttacgacagtt			IGHJ4*01		attactatgctatggactactgg	gcaagatctaggaggggttacgacagttattactatgctatggactac	tgtgcaagatctaggaggggttacgacagttattactatgctatggactactgg	ARSRRGYDSYYYAMDY	CARSRRGYDSYYYAMDYW	(AGGAG)GG
AY853690.1	productive	IGHV5-6*01;IGHV5-6*02;IGHV5-6-1*01	tgtgcaagaca			aggagggcg	IGHD1-1*01		ttactacggtagtag		gc	IGHJ4*01		atgctatggactactgg	gcaagacaaggagggcgttactacggtagtaggcatgctatggactac	tgtgcaagacaaggagggcgttactacggtagtaggcatgctatggactactgg	ARQGGRYYGSRHAMDY	CARQGGRYYGSRHAMDYW	(AGGAG)GGCG
AB121075.1	productive	IGHV1-18*01;IGHV1-26*01	cgtgcaaga			aggagggg	IGHD2-4*01		ctactatgattacgac		gg	IGHJ3*01	gg	cctggtttgcttactgg	gcaagaaggaggggctactatgattacgacggggcctggtttgcttac	cgtgcaagaaggaggggctactatgattacgacggggcctggtttgcttactgg	ARRRGYYDYDGAWFAY	RARRRGYYDYDGAWFAYW	(AGGAG)GGG
AY114428.1	productive	IGHV1-62-3*01;IGHV1-72*01	tgtgcaaga			aggaggggatgg	IGHD2-4*01		gattacg		ga	IGHJ3*01		tttgcttactgg	gcaagaaggaggggatgggattacggatttgcttac	tgtgcaagaaggaggggatgggattacggatttgcttactgg	ARRRGWDYGFAY	CARRRGWDYGFAYW	(AGGAG)GGGATGG
JF690380.1	productive	IGHV2-2*01	tgtgccagaaa			aggaga	IGHD2-3*01		tatgtggttt		c	IGHJ2*01		ttgactactgg	gccagaaaaggagatatgtggtttcttgactac	tgtgccagaaaaggagatatgtggtttcttgactactgg	ARKGDMWFLDY	CARKGDMWFLDYW	(AGGAGA)
AB516623.1	productive	IGHV1-72*01	tgtgcaaga	tc		aggagagg	IGHD2-3*01		ggttactac		gc	IGHJ3*01		tttgcttactgg	gcaagatcaggagaggggttactacgctttgcttac	tgtgcaagatcaggagaggggttactacgctttgcttactgg	ARSGEGLLRFAY	CARSGEGLLRFAYW	(AGGAGA)GG;AG(GAGAG)G;AGG(AGAGG)
AJ000488.1	productive	IGHV5-6*02	tgtgcaagaaga			agtgaat	IGHD1-1*01		tttattactacggtaatacctac			IGHJ4*01	t	attactctgctatggactactgg	gcaagaagaagtgaattttattactacggtaatacctactattactctgctatggactac	tgtgcaagaagaagtgaattttattactacggtaatacctactattactctgctatggactactgg	ARRSEFYYYGNTYYYSAMDY	CARRSEFYYYGNTYYYSAMDYW	(AGTGA)AT
AJ878860.1	productive	IGHV1-12*01	tgtgcaaga			agtgac	IGHD2-1*01	a	tctactatggtaac			IGHJ4*01		tacaatgctttggactactgg	gcaagaagtgacatctactatggtaactacaatgctttggactac	tgtgcaagaagtgacatctactatggtaactacaatgctttggactactgg	ARSDIYYGNYNALDY	CARSDIYYGNYNALDYW	(AGTGA)C
JF690358.1	productive	IGHV1-53*01	tgtgcaaga			caaaaatc	IGHD2-4*01		cttctatgattacga			IGHJ3*01		ctggtttgcttactgg	gcaagacaaaaatccttctatgattacgactggtttgcttac	tgtgcaagacaaaaatccttctatgattacgactggtttgcttactgg	ARQKSFYDYDWFAY	CARQKSFYDYDWFAYW	(CAAAAA)TC
AY182573.1	productive	IGHV2-9*01;IGHV2-9-1*01	tgtgc			caaac	IGHD1-1*01		attactacggtagtagctac			IGHJ2*01		gactactgg	gccaaacattactacggtagtagctacgactac	tgtgccaaacattactacggtagtagctacgactactgg	AKHYYGSSYDY	CAKHYYGSSYDYW	(CAAAC)
JF690647.1	productive	IGHV2-9*01	tgtgc			caaacacgg	IGHD2-3*01		tggttact		ctactct	IGHJ4*01		ctatgctatggactactgg	gccaaacacggtggttactctactctctatgctatggactac	tgtgccaaacacggtggttactctactctctatgctatggactactgg	AKHGGYSTLYAMDY	CAKHGGYSTLYAMDYW	(CAAACA)CGG
JF690387.1	productive	IGHV2-9*01	tgtgc			caaacata	IGHD2-14*01		agggacg		ggg	IGHJ4*01		ctatgctatggactactgg	gccaaacataagggacggggctatgctatggactac	tgtgccaaacataagggacggggctatgctatggactactgg	AKHKGRGYAMDY	CAKHKGRGYAMDYW	(CAAACA)TA
AY173965.1	productive	IGHV2-9-1*01	tgtgcca			caaatcctcc	IGHD1-1*01		ttattactacggtagtagc			IGHJ4*01		tacgatgctatggactactgg	gccacaaatcctccttattactacggtagtagctacgatgctatggactac	tgtgccacaaatcctccttattactacggtagtagctacgatgctatggactactgg	ATNPPYYYGSSYDAMDY	CATNPPYYYGSSYDAMDYW	(CAAAT)CCTCC
AB043160.1	productive	IGHV1-72*02;IGHV1-72*03	g			caaga	IGHD1-1*01		tattactacgctggtag			IGHJ2*01		ctttgactcctgg	agatattactacgctggtagctttgactcc	gcaagatattactacgctggtagctttgactcctgg	RYYYAGSFDS	ARYYYAGSFDSW	(CAAGA)
AB370488.1	productive	IGHV1-72*03	g			caaga	IGHD1-1*01		tattactacggtggt		gc	IGHJ2*01		ctttgactactgg	agatattactacggtggtgcctttgactac	gcaagatattactacggtggtgcctttgactactgg	RYYYGGAFDY	ARYYYGGAFDYW	(CAAGA)
AJ223538.1	productive	IGHV1-9*01	g			caaga	IGHD1-1*01		tattactacggtagtagc		cat	IGHJ3*01		tttgcttactgg	agatattactacggtagtagccattttgcttac	gcaagatattactacggtagtagccattttgcttactgg	RYYYGSSHFAY	ARYYYGSSHFAYW	(CAAGA)
M26796.1	productive	IGHV1-72*02;IGHV1-72*03;IGHV1S95*01	g			caaga	IGHD2-12*01		tatatttacg		gc	IGHJ2*01	t	actactttgactactgg	agatatatttacggctactactttgactac	gcaagatatatttacggctactactttgactactgg	RYIYGYYFDY	ARYIYGYYFDYW	(CAAGA)
X07721.1	productive	IGHV1-72*03;IGHV1S95*01	g			caaga	IGHD2-12*01		tatatttacg		gc	IGHJ2*01	t	actactttgactactgg	agatatatttacggctactactttgactac	gcaagatatatttacggctactactttgactactgg	RYIYGYYFDY	ARYIYGYYFDYW	(CAAGA)
AJ223537.1	productive	IGHV1-9*01	a			caagac	IGHD1-1*01		attactacggtagtagct		cc	IGHJ3*01		tttgcttactgg	agacattactacggtagtagctcctttgcttac	acaagacattactacggtagtagctcctttgcttactgg	RHYYGSSSFAY	TRHYYGSSSFAYW	(CAAGAC)
AJ223536.1	productive	IGHV1-9*01	g			caagac	IGHD1-1*01		attactacggtagtagct		cc	IGHJ3*01		tttgcttactgg	agacattactacggtagtagctcctttgcttac	gcaagacattactacggtagtagctcctttgcttactgg	RHYYGSSSFAY	ARHYYGSSSFAYW	(CAAGAC)
AJ223539.1	productive	IGHV1-9*01	g			caagac	IGHD1-1*01		attactacggtagtag			IGHJ3*01		ctcgtttgcttactgg	agacattactacggtagtagctcgtttgcttac	gcaagacattactacggtagtagctcgtttgcttactgg	RHYYGSSSFAY	ARHYYGSSSFAYW	(CAAGAC)
AB067782.1	productive	IGHV1-72*01	tgtgc			caagagg	IGHD2-5*01		agtaactac		ggggc	IGHJ1*03		cttcgatgtctgg	gccaagaggagtaactacggggccttcgatgtc	tgtgccaagaggagtaactacggggccttcgatgtctgg	AKRSNYGAFDV	CAKRSNYGAFDVW	(CAAGAGG)
AB067786.1	productive	IGHV1-72*01	tgtgc			caagagg	IGHD2-5*01		agtaactac		ggggc	IGHJ1*03		cttcgatgtctgg	gccaagaggagtaactacggggccttcgatgtc	tgtgccaagaggagtaactacggggccttcgatgtctgg	AKRSNYGAFDV	CAKRSNYGAFDVW	(CAAGAGG)
AB069911.1	productive	IGHV1-72*01	tgtgc			caagagg	IGHD2-5*01		agtaactac		ggggc	IGHJ1*03		cttcgatgtctgg	gccaagaggagtaactacggggccttcgatgtc	tgtgccaagaggagtaactacggggccttcgatgtctgg	AKRSNYGAFDV	CAKRSNYGAFDVW	(CAAGAGG)
BC013488.1	productive	IGHV1-69*03	g			caagaggaccgag	IGHD3-2*01		agacagctcggg		gt	IGHJ2*01		actactgg	agaggaccgagagacagctcggggtactac	gcaagaggaccgagagacagctcggggtactactgg	RGPRDSSGYY	ARGPRDSSGYYW	(CAAGAGG)ACCGAG;CAA(GAGGA)CCGAG
AJ223535.1	productive	IGHV1-9*01	g			caaggc	IGHD1-1*01		attactacggtagtagc		cat	IGHJ3*01		tttgcttactgg	aggcattactacggtagtagccattttgcttac	gcaaggcattactacggtagtagccattttgcttactgg	RHYYGSSHFAY	ARHYYGSSHFAYW	(CAAGG)C
EU568226.1	productive	IGHV5-9*01	tgtgcaaga			caaggg	IGHD1-1*01		tactacggt		ccgaag	IGHJ2*01		gactactgg	gcaagacaagggtactacggtccgaaggactac	tgtgcaagacaagggtactacggtccgaaggactactgg	ARQGYYGPKDY	CARQGYYGPKDYW	(CAAGG)G	C(CGAAG)
AB163931.1	productive	IGHV1-72*01	tgtgc			caaggg	IGHD4-1*01		aactgggac		c	IGHJ3*01		tttgcttactgg	gccaagggaactgggacctttgcttac	tgtgccaagggaactgggacctttgcttactgg	AKGTGTFAY	CAKGTGTFAYW	(CAAGG)G
HQ015085.1	productive	IGHV5-6*01;IGHV5-6-1*01	tgtgcaa			caaggggag	IGHD2-1*01		atggtaact			IGHJ2*01		acttctttgactactgg	gcaacaaggggagatggtaactacttctttgactac	tgtgcaacaaggggagatggtaactacttctttgactactgg	ATRGDGNYFFDY	CATRGDGNYFFDYW	(CAAGG)GGAG
AB057940.1	productive	IGHV1-72*01	tgtgcaag			caaggggc	IGHD1-3*01		atataagta			IGHJ2*01		actactttgactactgg	gcaagcaaggggcatataagtaactactttgactac	tgtgcaagcaaggggcatataagtaactactttgactactgg	ASKGHISNYFDY	CASKGHISNYFDYW	(CAAGG)GGC
AY182581.1	productive	IGHV2-9*01;IGHV2-9-1*01	tgtgc			cagaa	IGHD1-1*01		attactacgg			IGHJ2*01		ctactttgactactgg	gccagaaattactacggctactttgactac	tgtgccagaaattactacggctactttgactactgg	ARNYYGYFDY	CARNYYGYFDYW	(CAGAA)
X94416.1	productive	IGHV3-2*02	tgtgcaag			cagaagcc	IGHD2-2*01		tctactatggccacga		gggc	IGHJ3*01;IGHJ3*02		tttggttactgg	gcaagcagaagcctctactatggccacgagggctttggttac	tgtgcaagcagaagcctctactatggccacgagggctttggttactgg	ASRSLYYGHEGFGY	CASRSLYYGHEGFGYW	(CAGAA)GCC;C(AGAAG)CC
AJ833583.1	productive	IGHV14-4*01	tgtac			cagacgcc	IGHD1-1*01		tttattactacggtagtagc		c	IGHJ2*01		ttgactactgg	accagacgcctttattactacggtagtagccttgactac	tgtaccagacgcctttattactacggtagtagccttgactactgg	TRRLYYYGSSLDY	CTRRLYYYGSSLDYW	(CAGAC)GCC;C(AGACG)CC
FJ816592.1	productive	IGHV14-1*02	tgtgc			cagag	IGHD2-14*01		ggtatgac		tc	IGHJ2*01		ctgg	gccagagggtatgactcc	tgtgccagagggtatgactcctgg	ARGYDS	CARGYDSW	(CAGAG)
AF458160.1	productive	IGHV5-4*01;IGHV5-4*03	tgtgcaaga			cagagtcc	IGHD2-4*01		ctatgattacgac		gtctct	IGHJ2*01		tttgactactgg	gcaagacagagtccctatgattacgacgtctcttttgactac	tgtgcaagacagagtccctatgattacgacgtctcttttgactactgg	ARQSPYDYDVSFDY	CARQSPYDYDVSFDYW	(CAGAG)TCC
AY182575.1	productive	IGHV2-9*01;IGHV2-9-1*01	tgtgc			cagagatc	IGHD1-1*01		attactacggtagtag			IGHJ3*01		ctggtttgcttactgg	gccagagatcattactacggtagtagctggtttgcttac	tgtgccagagatcattactacggtagtagctggtttgcttactgg	ARDHYYGSSWFAY	CARDHYYGSSWFAYW	(CAGAGA)TC;C(AGAGAT)C
AB043330.1	productive	IGHV1-72*01	tgtacaa			caggac	IGHD2-10*02		agtatgcttac		cgcc	IGHJ2*01		actttgactactgg	acaacaggacagtatgcttaccgccactttgactac	tgtacaacaggacagtatgcttaccgccactttgactactgg	TTGQYAYRHFDY	CTTGQYAYRHFDYW	(CAGGA)C
AB517244.1	productive	IGHV1-72*01	tgtgcaaga			caggaccga	IGHD1-1*01		acggta		ca	IGHJ3*01		gtttgcttactgg	gcaagacaggaccgaacggtacagtttgcttac	tgtgcaagacaggaccgaacggtacagtttgcttactgg	ARQDRTVQFAY	CARQDRTVQFAYW	(CAGGA)CCGA
AY454509.1	productive	IGHV3-6*01	tgtgcaagag			caggaa	IGHD1-1*01		attactacggtagt		gc	IGHJ2*01		ctactttgactactgg	gcaagagcaggaaattactacggtagtgcctactttgactac	tgtgcaagagcaggaaattactacggtagtgcctactttgactactgg	ARAGNYYGSAYFDY	CARAGNYYGSAYFDYW	(CAGGAA)
AF006832.1	productive	IGHV3-2*02	tgttcaa			catgg	IGHD1-1*02		gggggtaactac		gtgg	IGHJ4*01		actatgttgtggactactgg	tcaacatgggggggtaactacgtggactatgttgtggactac	tgttcaacatgggggggtaactacgtggactatgttgtggactactgg	STWGGNYVDYVVDY	CSTWGGNYVDYVVDYW	(CATGG)
EU568204.1	productive	IGHV2-6*03	tgtgccaga			catgg	IGHD3-1*01		gcccggg		ag	IGHJ2*01		ctttgactactgg	gccagacatgggcccgggagctttgactac	tgtgccagacatgggcccgggagctttgactactgg	ARHGPGSFDY	CARHGPGSFDYW	(CATGG)
X90889.1	productive	IGHV5-4*02	tgtgcaaga			catgga	IGHD2-10*01	g	cctactatggtaact		ttcc	IGHJ2*01;IGHJ2*02		tgactactgg	gcaagacatggagcctactatggtaactttcctgactac	tgtgcaagacatggagcctactatggtaactttcctgactactgg	ARHGAYYGNFPDY	CARHGAYYGNFPDYW	(CATGG)A
DJ398737.1	productive	IGHV1-77*01	tgtgcaa			catggaggggaaacc	IGHD2-4*01		tctactatgattacgac		gcagagaccct	IGHJ3*01		gtttgcttactgg	gcaacatggaggggaaacctctactatgattacgacgcagagaccctgtttgcttac	tgtgcaacatggaggggaaacctctactatgattacgacgcagagaccctgtttgcttactgg	ATWRGNLYYDYDAETLFAY	CATWRGNLYYDYDAETLFAYW	(CATGG)AGGGGAAACC;CATGGAGGGG(AAACC)	G(CAGAGA)CCCT;GCA(GAGAC)CCT;GCAG(AGACC)CT
DD437186.1	productive	IGHV1-77*01	tgtgcaa			catggaggggaaacc	IGHD2-4*01		tctactatgattacgac		gcagagaccct	IGHJ3*01		gtttgcttactgg	gcaacatggaggggaaacctctactatgattacgacgcagagaccctgtttgcttac	tgtgcaacatggaggggaaacctctactatgattacgacgcagagaccctgtttgcttactgg	ATWRGNLYYDYDAETLFAY	CATWRGNLYYDYDAETLFAYW	(CATGG)AGGGGAAACC;CATGGAGGGG(AAACC)	G(CAGAGA)CCCT;GCA(GAGAC)CCT;GCAG(AGACC)CT
DD437774.1	productive	IGHV1-77*01	tgtgcaa			catggaggggaaacc	IGHD2-4*01		tctactatgattacgac		gcagagaccct	IGHJ3*01		gtttgcttactgg	gcaacatggaggggaaacctctactatgattacgacgcagagaccctgtttgcttac	tgtgcaacatggaggggaaacctctactatgattacgacgcagagaccctgtttgcttactgg	ATWRGNLYYDYDAETLFAY	CATWRGNLYYDYDAETLFAYW	(CATGG)AGGGGAAACC;CATGGAGGGG(AAACC)	G(CAGAGA)CCCT;GCA(GAGAC)CCT;GCAG(AGACC)CT
JF690419.1	productive	IGHV5-9*01	tgtgcaaga			catggga	IGHD2-4*01		gattacgac		c	IGHJ2*01		ctactttgactactgg	gcaagacatgggagattacgaccctactttgactac	tgtgcaagacatgggagattacgaccctactttgactactgg	ARHGRLRPYFDY	CARHGRLRPYFDYW	(CATGG)GA
U56408.1	productive	IGHV9-4*02	tgtgcga			catgggg	IGHD3-2*01		aggcaactcgg		c	IGHJ2*01		ctactgg	gcgacatggggaggcaactcggcctac	tgtgcgacatggggaggcaactcggcctactgg	ATWGGNSAY	CATWGGNSAYW	(CATGG)GG
FW571420.1	productive	IGHV5-4*02	tgtgcaagag			ccaaa	IGHD2-14*01		tactataggtacgac		ggagggggggc	IGHJ4*01		ctatgctatggactactgg	gcaagagccaaatactataggtacgacggagggggggcctatgctatggactac	tgtgcaagagccaaatactataggtacgacggagggggggcctatgctatggactactgg	ARAKYYRYDGGGAYAMDY	CARAKYYRYDGGGAYAMDYW	(CCAAA)
FW571168.1	productive	IGHV5-4*02	tgtgcaagag			ccaaa	IGHD2-14*01		tactataggtacgac		ggagggggggc	IGHJ4*01		ctatgctatggactactgg	gcaagagccaaatactataggtacgacggagggggggcctatgctatggactac	tgtgcaagagccaaatactataggtacgacggagggggggcctatgctatggactactgg	ARAKYYRYDGGGAYAMDY	CARAKYYRYDGGGAYAMDYW	(CCAAA)
FW571422.1	productive	IGHV5-4*02	tgtgcaagag			ccaaa	IGHD2-14*01		tactataggtacgac		ggagggggggc	IGHJ4*01		ctatgctatggactactgg	gcaagagccaaatactataggtacgacggagggggggcctatgctatggactac	tgtgcaagagccaaatactataggtacgacggagggggggcctatgctatggactactgg	ARAKYYRYDGGGAYAMDY	CARAKYYRYDGGGAYAMDYW	(CCAAA)
FW571176.1	productive	IGHV5-4*02	tgtgcaagag			ccaaa	IGHD2-14*01		tactataggtacgac		ggagggggggc	IGHJ4*01		ctatgctatggactactgg	gcaagagccaaatactataggtacgacggagggggggcctatgctatggactac	tgtgcaagagccaaatactataggtacgacggagggggggcctatgctatggactactgg	ARAKYYRYDGGGAYAMDY	CARAKYYRYDGGGAYAMDYW	(CCAAA)
AY437059.1	productive	IGHV1-22*01	tgtgcaaga			ccaaaccc	IGHD1-1*01		ttattactacggtagtag			IGHJ2*01		cttccttgactactgg	gcaagaccaaacccttattactacggtagtagcttccttgactac	tgtgcaagaccaaacccttattactacggtagtagcttccttgactactgg	ARPNPYYYGSSFLDY	CARPNPYYYGSSFLDYW	(CCAAACC)C
X75221.1	productive	IGHV5-16*01	tgtgcaaga			ccagta	IGHD3-1*01		gggacaactcgggc		acgggg	IGHJ3*01	gg	cctggtttgcttactgg	gcaagaccagtagggacaactcgggcacggggggcctggtttgcttac	tgtgcaagaccagtagggacaactcgggcacggggggcctggtttgcttactgg	ARPVGTTRARGAWFAY	CARPVGTTRARGAWFAYW	(CCAGT)A
X75224.1	productive	IGHV5-16*01	tgtgcacga			ccagta	IGHD3-1*01		gggacaactcgggc		acgggg	IGHJ3*01	gg	cctggtttgcttactgg	gcacgaccagtagggacaactcgggcacggggggcctggtttgcttac	tgtgcacgaccagtagggacaactcgggcacggggggcctggtttgcttactgg	ARPVGTTRARGAWFAY	CARPVGTTRARGAWFAYW	(CCAGT)A
U55469.1	productive	IGHV2-9*02	tgtg			ccagtc	IGHD1-1*01		attactacggtactagct		cg	IGHJ1*01		tggtattncgatgtctgg	gccagtcattactacggtactagctcgtggtattncgatgtc	tgtgccagtcattactacggtactagctcgtggtattncgatgtctgg	ASHYYGTSSWYXDV	CASHYYGTSSWYXDVW	(CCAGT)C
U55518.1	productive	IGHV2-9*02	tgtg			ccagtc	IGHD1-1*01		attactacggtactagct		cg	IGHJ1*01		tggtatttcgatgtctgg	gccagtcattactacggtactagctcgtggtatttcgatgtc	tgtgccagtcattactacggtactagctcgtggtatttcgatgtctgg	ASHYYGTSSWYFDV	CASHYYGTSSWYFDVW	(CCAGT)C
U55401.1	productive	IGHV1-9*01	tgtgc			ccagtccct	IGHD2-1*01		ctatggtaact			IGHJ4*01		actactgg	gcccagtccctctatggtaactactac	tgtgcccagtccctctatggtaactactactgg	AQSLYGNYY	CAQSLYGNYYW	(CCAGT)CCCT
AB517477.1	productive	IGHV1-72*01	tgtgcaaga	tc		cgaag	IGHD2-3*01		ggttactac			IGHJ3*01		ggtttgcttactgg	gcaagatccgaagggttactacggtttgcttac	tgtgcaagatccgaagggttactacggtttgcttactgg	ARSEGLLRFAY	CARSEGLLRFAYW	(CGAAG)
FW571116.1	productive	IGHV5-15*01;IGHV5-15*02	tgtgcaaga			cgaat	IGHD2-4*01		ctttgattacgac		ggggacggtccttatga	IGHJ4*01		ggattactgg	gcaagacgaatctttgattacgacggggacggtccttatgaggattac	tgtgcaagacgaatctttgattacgacggggacggtccttatgaggattactgg	ARRIFDYDGDGPYEDY	CARRIFDYDGDGPYEDYW	(CGAAT)
DL161773.1	productive	IGHV1-85*01	tgtgcaaga			gaaga	IGHD2-1*01		ctactatgataact		cc	IGHJ2*01	t	actactttgactactgg	gcaagagaagactactatgataactcctactactttgactac	tgtgcaagagaagactactatgataactcctactactttgactactgg	AREDYYDNSYYFDY	CAREDYYDNSYYFDYW	(GAAGA)
CS558789.1	productive	IGHV1-85*01	tgtgcaaga			gaaga	IGHD2-1*01		ctactatgataact		cc	IGHJ2*01	t	actactttgactactgg	gcaagagaagactactatgataactcctactactttgactac	tgtgcaagagaagactactatgataactcctactactttgactactgg	AREDYYDNSYYFDY	CAREDYYDNSYYFDYW	(GAAGA)
CS616236.1	productive	IGHV1-85*01	tgtgcaaga			gaaga	IGHD2-1*01		ctactatgataact		cc	IGHJ2*01	t	actactttgactactgg	gcaagagaagactactatgataactcctactactttgactac	tgtgcaagagaagactactatgataactcctactactttgactactgg	AREDYYDNSYYFDY	CAREDYYDNSYYFDYW	(GAAGA)
EF672198.1	productive	IGHV5-12-1*01	tgtgcaaga			gaagaa	IGHD2-1*01		tactatggtaa		a	IGHJ3*01	g	cctggtttgcttactgg	gcaagagaagaatactatggtaaagcctggtttgcttac	tgtgcaagagaagaatactatggtaaagcctggtttgcttactgg	AREEYYGKAWFAY	CAREEYYGKAWFAYW	(GAAGA)A;G(AAGAA)
AB121621.1	productive	IGHV1-72*01	tgtgc			gaagac	IGHD1-1*01		cggtagtag		t	IGHJ2*01		tactttgactactgg	gcgaagaccggtagtagttactttgactac	tgtgcgaagaccggtagtagttactttgactactgg	AKTGSSYFDY	CAKTGSSYFDYW	(GAAGAC)
AY194180.1	productive	IGHV7-1*02	tgtg			gaagag	IGHD1-1*01		atcactacgatagtag			IGHJ1*01;IGHJ1*02		ctactggtacttcgatgtctgg	ggaagagatcactacgatagtagctactggtacttcgatgtc	tgtggaagagatcactacgatagtagctactggtacttcgatgtctgg	GRDHYDSSYWYFDV	CGRDHYDSSYWYFDVW	(GAAGAG)
X59204.1	productive	IGHV1-14*01	tgtgcaaga			gaagag	IGHD2-2*01		tatggttacg		gag	IGHJ3*01;IGHJ3*02		actgg	gcaagagaagagtatggttacggagac	tgtgcaagagaagagtatggttacggagactgg	AREEYGYGD	CAREEYGYGDW	(GAAGAG)
L08222.1	productive	IGHV8-8*01	tgtg			gaagagc	IGHD2-2*01		tgggtacgac		cg	IGHJ4*01		tatggactactgg	ggaagagctgggtacgaccgtatggactac	tgtggaagagctgggtacgaccgtatggactactgg	GRAGYDRMDY	CGRAGYDRMDYW	(GAAGAG)C
BC099618.1	productive	IGHV1-5*01	tgtacaag			gaagagtg	IGHD1-1*01		tactacggt		ccc	IGHJ1*03		actggtacttcgatgtctgg	acaaggaagagtgtactacggtcccactggtacttcgatgtc	tgtacaaggaagagtgtactacggtcccactggtacttcgatgtctgg	TRKSVLRSHWYFDV	CTRKSVLRSHWYFDVW	(GAAGAG)TG
GQ162680.1	productive	IGHV1-64*01	tgtgcaaga			gaagagtt	IGHD2-1*01	ga	tctactatggtaactac		g	IGHJ2*01;IGHJ2*02		actactttgactactgg	gcaagagaagagttgatctactatggtaactacgactactttgactac	tgtgcaagagaagagttgatctactatggtaactacgactactttgactactgg	AREELIYYGNYDYFDY	CAREELIYYGNYDYFDYW	(GAAGAG)TT
FJ816546.1	productive	IGHV1-4*01;IGHV1-7*01	tgtgcaag			gaagagg	IGHD1-1*01		acgggag		gga	IGHJ2*01		actactttgactactgg	gcaaggaagaggacgggagggaactactttgactac	tgtgcaaggaagaggacgggagggaactactttgactactgg	ARKRTGGNYFDY	CARKRTGGNYFDYW	(GAAGAGG)
FV528575.1	productive	IGHV1-74*01;IGHV1-74*04	tgtgcaa			gaagaggg	IGHD1-1*01		tactacgg		atcaacccgaaaaa	IGHJ4*01		attactatgctatggactactgg	gcaagaagagggtactacggatcaacccgaaaaaattactatgctatggactac	tgtgcaagaagagggtactacggatcaacccgaaaaaattactatgctatggactactgg	ARRGYYGSTRKNYYAMDY	CARRGYYGSTRKNYYAMDYW	(GAAGAGG)G	ATCAACCCG(AAAAA)
FV530030.1	productive	IGHV1-74*01;IGHV1-74*04	tgtgcaa			gaagaggg	IGHD1-1*01		tactacgg		atcaacccgaaaaa	IGHJ4*01		attactatgctatggactactgg	gcaagaagagggtactacggatcaacccgaaaaaattactatgctatggactac	tgtgcaagaagagggtactacggatcaacccgaaaaaattactatgctatggactactgg	ARRGYYGSTRKNYYAMDY	CARRGYYGSTRKNYYAMDYW	(GAAGAGG)G	ATCAACCCG(AAAAA)
AB069864.1	productive	IGHV1-53*01	tgtacaag			gaagg	IGHD1-1*01		attactacggtagtag		tg	IGHJ3*01		ggtttgtttactgg	acaaggaaggattactacggtagtagtgggtttgtttac	tgtacaaggaaggattactacggtagtagtgggtttgtttactgg	TRKDYYGSSGFVY	CTRKDYYGSSGFVYW	(GAAGG)
L14741.1	productive	IGHV1-39*01	tgtgcaag			gaagg	IGHD1-2*01		tacggctac		ga	IGHJ1*01;IGHJ1*02		tacttcgatgnctgg	gcaaggaaggtacggctacgatacttcgatgnc	tgtgcaaggaaggtacggctacgatacttcgatgnctgg	ARKVRLRYFDX	CARKVRLRYFDXW	(GAAGG)
L14353.1	productive	IGHV5-6*01;IGHV5-6*02;IGHV5-6-1*01	tgtgtaagaca			gaagg	IGHD2-14*01		acttggggt		c	IGHJ3*01		gtttgcttactgg	gtaagacagaaggacttggggtcgtttgcttac	tgtgtaagacagaaggacttggggtcgtttgcttactgg	VRQKDLGSFAY	CVRQKDLGSFAYW	(GAAGG)
GU907038.1	productive	IGHV1-4*01;IGHV1-7*01;IGHV1S26*01	tgtgcaaga	tc		gaagg	IGHD2-3*01		gatggtta		gtt	IGHJ2*01		tttgcctactgg	gcaagatcgaagggatggttagtttttgcctac	tgtgcaagatcgaagggatggttagtttttgcctactgg	ARSKGWLVFAY	CARSKGWLVFAYW	(GAAGG)
GU907039.1	productive	IGHV1-4*01;IGHV1-7*01;IGHV1S26*01	tgtgcaaga	tc		gaagg	IGHD2-3*01		gatggtta		gtt	IGHJ2*01		tttgcctactgg	gcaagatcgaagggatggttagtttttgcctac	tgtgcaagatcgaagggatggttagtttttgcctactgg	ARSKGWLVFAY	CARSKGWLVFAYW	(GAAGG)
GU907040.1	productive	IGHV1-4*01;IGHV1-7*01;IGHV1S26*01	tgtgcaaga	tc		gaagg	IGHD2-3*01		gatggtta		gtt	IGHJ2*01		tttgcctactgg	gcaagatcgaagggatggttagtttttgcctac	tgtgcaagatcgaagggatggttagtttttgcctactgg	ARSKGWLVFAY	CARSKGWLVFAYW	(GAAGG)
AF078549.1	productive	IGHV1-4*02	tgtgcaaga	tc		gaagg	IGHD2-4*01		tctactatgattacgac		gtt	IGHJ4*01		tattctatggactactgg	gcaagatcgaaggtctactatgattacgacgtttattctatggactac	tgtgcaagatcgaaggtctactatgattacgacgtttattctatggactactgg	ARSKVYYDYDVYSMDY	CARSKVYYDYDVYSMDYW	(GAAGG)
EU934835.1	productive	IGHV5-9-3*01	tgtgcaagac			gaagg	IGHD2-5*01		agtaact			IGHJ2*01		actactttgactactgg	gcaagacgaaggagtaactactactttgactac	tgtgcaagacgaaggagtaactactactttgactactgg	ARRRSNYYFDY	CARRRSNYYFDYW	(GAAGG)
X96755.1	productive	IGHV1-74*04	tgtgcaa			gaagg	IGHD3-1*01		agctcgggct			IGHJ2*01		acgactttgactactgg	gcaagaaggagctcgggctacgactttgactac	tgtgcaagaaggagctcgggctacgactttgactactgg	ARRSSGYDFDY	CARRSSGYDFDYW	(GAAGG)
AY369954.1	productive	IGHV2-9-1*01	tgtgccagag			gaaggcg	IGHD2-3*01		ctatgatggttactac		gtcg	IGHJ2*01;IGHJ2*02		actactttgactactgg	gccagaggaaggcgctatgatggttactacgtcgactactttgactac	tgtgccagaggaaggcgctatgatggttactacgtcgactactttgactactgg	ARGRRYDGYYVDYFDY	CARGRRYDGYYVDYFDYW	(GAAGG)CG
AB159893.1	productive	IGHV1-50*01;IGHV1-69*02	tgtgcaaga			gaaggg	IGHD1-3*01		agtggt			IGHJ2*01		tactttgactactgg	gcaagagaagggagtggttactttgactac	tgtgcaagagaagggagtggttactttgactactgg	AREGSGYFDY	CAREGSGYFDYW	(GAAGG)G
E10833.1	productive	IGHV1S22*01	tgtacaaga			gaaggg	IGHD2-3*01		gatggttac		c	IGHJ2*01		actactttgactactgg	acaagagaaggggatggttaccactactttgactac	tgtacaagagaaggggatggttaccactactttgactactgg	TREGDGYHYFDY	CTREGDGYHYFDYW	(GAAGG)G
L14355.1	productive	IGHV5-6*01;IGHV5-6*02;IGHV5-6-1*01	tgtgtaagaca			gaaggg	IGHD4-1*01		actggg		gtc	IGHJ3*01		gtttgcttactgg	gtaagacagaagggactggggtcgtttgcttac	tgtgtaagacagaagggactggggtcgtttgcttactgg	VRQKGLGSFAY	CVRQKGLGSFAYW	(GAAGG)G
DL080826.1	productive	IGHV3-1*02	tgtgcaag			gaagggaaaaggtt	IGHD2-9*01		ccgacgatggtt			IGHJ4*01		tgaactactgg	gcaaggaagggaaaaggttccgacgatggtttgaactac	tgtgcaaggaagggaaaaggttccgacgatggtttgaactactgg	ARKGKGSDDGLNY	CARKGKGSDDGLNYW	(GAAGG)GAAAAGGTT;GAAGGG(AAAAG)GTT
CS206078.1	productive	IGHV3-1*02	tgtgcaag			gaagggaaaaggtt	IGHD2-9*01		ccgacgatggtt			IGHJ4*01		tgaactactgg	gcaaggaagggaaaaggttccgacgatggtttgaactac	tgtgcaaggaagggaaaaggttccgacgatggtttgaactactgg	ARKGKGSDDGLNY	CARKGKGSDDGLNYW	(GAAGG)GAAAAGGTT;GAAGGG(AAAAG)GTT
CS206076.1	productive	IGHV3-1*02	tgtgcaag			gaagggaaaaggtt	IGHD2-9*01		ccgacgatggtt			IGHJ4*01		tgaactactgg	gcaaggaagggaaaaggttccgacgatggtttgaactac	tgtgcaaggaagggaaaaggttccgacgatggtttgaactactgg	ARKGKGSDDGLNY	CARKGKGSDDGLNYW	(GAAGG)GAAAAGGTT;GAAGGG(AAAAG)GTT
DL080827.1	productive	IGHV3-1*02	tgtgcaag			gaagggaaaaggtt	IGHD2-9*01		ccgacgatggtt			IGHJ4*01		tgaactactgg	gcaaggaagggaaaaggttccgacgatggtttgaactac	tgtgcaaggaagggaaaaggttccgacgatggtttgaactactgg	ARKGKGSDDGLNY	CARKGKGSDDGLNYW	(GAAGG)GAAAAGGTT;GAAGGG(AAAAG)GTT
CS715262.1	productive	IGHV9-3-1*01	tgtacaaga			gaagggaatatg	IGHD2-3*01		gatggttact		tccct	IGHJ3*01		tttacttactgg	acaagagaagggaatatggatggttacttcccttttacttac	tgtacaagagaagggaatatggatggttacttcccttttacttactgg	TREGNMDGYFPFTY	CTREGNMDGYFPFTYW	(GAAGG)GAATATG;GAAGG(GAATA)TG
CS680743.1	productive	IGHV9-3-1*01	tgtacaaga			gaagggaatatg	IGHD2-3*01		gatggttact		tccct	IGHJ3*01		tttacttactgg	acaagagaagggaatatggatggttacttcccttttacttac	tgtacaagagaagggaatatggatggttacttcccttttacttactgg	TREGNMDGYFPFTY	CTREGNMDGYFPFTYW	(GAAGG)GAATATG;GAAGG(GAATA)TG
AB052124.1	productive	IGHV1-64*01	tgtgcaag			gaagggcc	IGHD1-1*01		attactacggtagtag			IGHJ2*01		ctttgactactgg	gcaaggaagggccattactacggtagtagctttgactac	tgtgcaaggaagggccattactacggtagtagctttgactactgg	ARKGHYYGSSFDY	CARKGHYYGSSFDYW	(GAAGG)GCC
AB052122.1	productive	IGHV1-64*01	tgtgcaag			gaagggcc	IGHD1-1*01		attactacggtagtag			IGHJ2*01		ctttgactactgg	gcaaggaagggccattactacggtagtagctttgactac	tgtgcaaggaagggccattactacggtagtagctttgactactgg	ARKGHYYGSSFDY	CARKGHYYGSSFDYW	(GAAGG)GCC
GQ162774.1	productive	IGHV1-72*01	tgtgcaaga			gaagggg	IGHD2-1*01		actatggta			IGHJ2*03		actttgactactgg	gcaagagaaggggactatggtaactttgactac	tgtgcaagagaaggggactatggtaactttgactactgg	AREGDYGNFDY	CAREGDYGNFDYW	(GAAGG)GG
AY172003.1	productive	IGHV2-9-1*01	tgtgccag			gaagggg	IGHD2-4*01		tatgattacgac		gggggggg	IGHJ3*01		ctggtttgcttactgg	gccaggaaggggtatgattacgacggggggggctggtttgcttac	tgtgccaggaaggggtatgattacgacggggggggctggtttgcttactgg	ARKGYDYDGGGWFAY	CARKGYDYDGGGWFAYW	(GAAGG)GG
M24786.1	productive	IGHV1S45*01	tgtgcaaga			gaagggg	IGHD6-2*01		gtttcggca		act	IGHJ4*01		ctttggactactgg	gcaagagaagggggtttcggcaactctttggactac	tgtgcaagagaagggggtttcggcaactctttggactactgg	AREGGFGNSLDY	CAREGGFGNSLDYW	(GAAGG)GG
FW571114.1	productive	IGHV1-81*01	tgtgcaaga			gaagggga	IGHD2-13*01		ctactatggtgactac		gagg	IGHJ3*01		ggtttgcttactgg	gcaagagaaggggactactatggtgactacgaggggtttgcttac	tgtgcaagagaaggggactactatggtgactacgaggggtttgcttactgg	AREGDYYGDYEGFAY	CAREGDYYGDYEGFAYW	(GAAGG)GGA
AJ240333.1	productive	IGHV1-55*01	tgtgcaaga			gaagggggc	IGHD2-4*01		gattacgac			IGHJ2*01		gactactgg	gcaagagaagggggcgattacgacgactac	tgtgcaagagaagggggcgattacgacgactactgg	AREGGDYDDY	CAREGGDYDDYW	(GAAGG)GGGC
JF690317.1	productive	IGHV1-76*01	tgtgcaaga			gaaggggtg	IGHD3-3*01		gggaca			IGHJ3*01		tggtttgcttactgg	gcaagagaaggggtggggacatggtttgcttac	tgtgcaagagaaggggtggggacatggtttgcttactgg	AREGVGTWFAY	CAREGVGTWFAYW	(GAAGG)GGTG
FV530026.1	productive	IGHV2-6-5*01	tgtgccaaaca	tg		gaagga	IGHD4-1*01		tgggac		gtaaga	IGHJ2*01		actactttgactactgg	gccaaacatggaaggatgggacgtaagaactactttgactac	tgtgccaaacatggaaggatgggacgtaagaactactttgactactgg	AKHGRMGRKNYFDY	CAKHGRMGRKNYFDYW	(GAAGGA)	G(TAAGA)
FV528571.1	productive	IGHV2-6-5*01	tgtgccaaaca	tg		gaagga	IGHD4-1*01		tgggac		gtaaga	IGHJ2*01		actactttgactactgg	gccaaacatggaaggatgggacgtaagaactactttgactac	tgtgccaaacatggaaggatgggacgtaagaactactttgactactgg	AKHGRMGRKNYFDY	CAKHGRMGRKNYFDYW	(GAAGGA)	G(TAAGA)
AY172871.1	productive	IGHV1-9*01	tgtgcaaga			gaagga	IGHD1-1*01		attactacggtag			IGHJ2*01		ttgactactgg	gcaagagaaggaattactacggtagttgactac	tgtgcaagagaaggaattactacggtagttgactactgg	AREGITTVVDY	CAREGITTVVDYW	(GAAGGA)
AY369898.1	productive	IGHV1-69*02;IGHV1-74*04	tgtgcaaga			gaagga	IGHD2-3*01		gatggttac			IGHJ4*01		tactatgctatggactactgg	gcaagagaaggagatggttactactatgctatggactac	tgtgcaagagaaggagatggttactactatgctatggactactgg	AREGDGYYYAMDY	CAREGDGYYYAMDYW	(GAAGGA)
DD152011.1	productive	IGHV1-14*01	tgtgggaga			gaaggaat	IGHD2-12*01		taggtactatggt		ctactggga	IGHJ2*01		gactactgg	gggagagaaggaattaggtactatggtctactgggagactac	tgtgggagagaaggaattaggtactatggtctactgggagactactgg	GREGIRYYGLLGDY	CGREGIRYYGLLGDYW	(GAAGGA)AT;GA(AGGAA)T
AY172492.1	productive	IGHV1S16*01	tgtacaa			gaaggaggag	IGHD1-1*01		ttactacggtagt		ggg	IGHJ3*01;IGHJ3*02		tactgg	acaagaaggaggagttactacggtagtgggtac	tgtacaagaaggaggagttactacggtagtgggtactgg	TRRRSYYGSGY	CTRRRSYYGSGYW	(GAAGGA)GGAG;GAAG(GAGGAG);GA(AGGAG)GAG
AF455929.1	productive	IGHV1-63*01	tgtgcaag			gaaggatccgggaccttc	IGHD1-1*01		cggtagtagct		ca	IGHJ2*01;IGHJ2*02		tttgactactgg	gcaaggaaggatccgggaccttccggtagtagctcatttgactac	tgtgcaaggaaggatccgggaccttccggtagtagctcatttgactactgg	ARKDPGPSGSSSFDY	CARKDPGPSGSSSFDYW	(GAAGGA)TCCGGGACCTTC
X83918.1	productive	IGHV5-4*03	tgtgcaaga			gacag	IGHD1-1*01		cggtagtagctac			IGHJ1*03		tacttcgatgtctgg	gcaagagacagcggtagtagctactacttcgatgtc	tgtgcaagagacagcggtagtagctactacttcgatgtctgg	ARDSGSSYYFDV	CARDSGSSYYFDVW	(GACAG)
M19900.1	productive	IGHV9-4*02	tgtgggag			gacag	IGHD1-1*01		attactacggtagta		cc	IGHJ4*01		tactatgctatggactactgg	gggaggacagattactacggtagtacctactatgctatggactac	tgtgggaggacagattactacggtagtacctactatgctatggactactgg	GRTDYYGSTYYAMDY	CGRTDYYGSTYYAMDYW	(GACAG)
FJ751231.1	productive	IGHV5-12-2*01	tgtgcacgtca			gacag	IGHD2-3*01		tctatgatggttactac		tttact	IGHJ2*01		tactgg	gcacgtcagacagtctatgatggttactactttacttac	tgtgcacgtcagacagtctatgatggttactactttacttactgg	ARQTVYDGYYFTY	CARQTVYDGYYFTYW	(GACAG)
AB160569.1	productive	IGHV1-9*01	tgtgcaaga			gacagggg	IGHD1-1*01		ctacggtagtagc		gcc	IGHJ3*01		tttgcttactgg	gcaagagacaggggctacggtagtagcgcctttgcttac	tgtgcaagagacaggggctacggtagtagcgcctttgcttactgg	ARDRGYGSSAFAY	CARDRGYGSSAFAYW	(GACAG)GGG
DM384227.1	productive	IGHV1-12*01	tgtgcaaga			gacagggggg	IGHD1-2*01		actacggctac		g	IGHJ3*01		ggtttgcttactgg	gcaagagacaggggggactacggctacgggtttgcttac	tgtgcaagagacaggggggactacggctacgggtttgcttactgg	ARDRGDYGYGFAY	CARDRGDYGYGFAYW	(GACAG)GGGGG
AB057882.1	productive	IGHV1-72*01	tgtgcaag			gacga	IGHD1-1*01		attactacggtagtggc		ctcc	IGHJ2*01		actttggctactgg	gcaaggacgaattactacggtagtggcctccactttggctac	tgtgcaaggacgaattactacggtagtggcctccactttggctactgg	ARTNYYGSGLHFGY	CARTNYYGSGLHFGYW	(GACGA)
AM086271.1	productive	IGHV1-74*01	tgtgc			gagac	IGHD2-12*01		atcgatattgtagt		agtgccagctgctatgggtggttcgaccc	IGHJ1*01;IGHJ1*02;IGHJ1*03		ctgg	gcgagacatcgatattgtagtagtgccagctgctatgggtggttcgacccc	tgtgcgagacatcgatattgtagtagtgccagctgctatgggtggttcgacccctgg	ARHRYCSSASCYGWFDP	CARHRYCSSASCYGWFDPW	(GAGAC)	AGTGCC(AGCTG)CTATGGGTGGTTCGACCC
AY877974.1	productive	IGHV5-4*02	tgtgcaag			gagac	IGHD1-1*01		tttat		ggcct	IGHJ4*01		ctatgctatggactactgg	gcaaggagactttatggcctctatgctatggactac	tgtgcaaggagactttatggcctctatgctatggactactgg	ARRLYGLYAMDY	CARRLYGLYAMDYW	(GAGAC)
GU907010.1	productive	IGHV1-5*01	tgtacaaga			gagac	IGHD2-1*01		ctatggtaactac		gcc	IGHJ2*01	t	actactttgactactgg	acaagagagacctatggtaactacgcctactactttgactac	tgtacaagagagacctatggtaactacgcctactactttgactactgg	TRETYGNYAYYFDY	CTRETYGNYAYYFDYW	(GAGAC)
GM003492.1	productive	IGHV2-9-1*01	tgtgccagaga			gagacc	IGHD2-1*01		ctatggtaac		cctttggttg	IGHJ3*01		actgg	gccagagagagaccctatggtaaccctttggttgac	tgtgccagagagagaccctatggtaaccctttggttgactgg	ARERPYGNPLVD	CARERPYGNPLVDW	(GAGAC)C;G(AGACC)
AF052835.1	productive	IGHV5-6-2*01	tgtgcaagac			gagacg	IGHD5-1*01		gtacctac		ggaa	IGHJ2*01		actactttgactactgg	gcaagacgagacggtacctacggaaactactttgactac	tgtgcaagacgagacggtacctacggaaactactttgactactgg	ARRDGTYGNYFDY	CARRDGTYGNYFDYW	(GAGAC)G;G(AGACG)
AJ309276.1	productive	IGHV5-6-2*01	tgtgcaagac			gagacgg	IGHD2-1*01		taccttcggaa			IGHJ2*01		accactttgactactgg	gcaagacgagacggtaccttcggaaaccactttgactac	tgtgcaagacgagacggtaccttcggaaaccactttgactactgg	ARRDGTFGNHFDY	CARRDGTFGNHFDYW	(GAGAC)GG;G(AGACG)G
HB445656.1	productive	IGHV1-19*01	tgtgcaaga			gagacggccg	IGHD1-1*01		ttattactacg		a	IGHJ4*01		atgctatggactactgg	gcaagagagacggccgttattactacgaatgctatggactac	tgtgcaagagagacggccgttattactacgaatgctatggactactgg	ARETAVITTNAMDY	CARETAVITTNAMDYW	(GAGAC)GGCCG;G(AGACG)GCCG
CS451330.1	productive	IGHV1-19*01	tgtgcaaga			gagacggccg	IGHD1-1*01		ttattactacg		a	IGHJ4*01		atgctatggactactgg	gcaagagagacggccgttattactacgaatgctatggactac	tgtgcaagagagacggccgttattactacgaatgctatggactactgg	ARETAVITTNAMDY	CARETAVITTNAMDYW	(GAGAC)GGCCG;G(AGACG)GCCG
DM148448.1	productive	IGHV1-19*01	tgtgcaaga			gagacggccg	IGHD1-1*01		ttattactacg		a	IGHJ4*01		atgctatggactactgg	gcaagagagacggccgttattactacgaatgctatggactac	tgtgcaagagagacggccgttattactacgaatgctatggactactgg	ARETAVITTNAMDY	CARETAVITTNAMDYW	(GAGAC)GGCCG;G(AGACG)GCCG
HB445658.1	productive	IGHV1-19*01	tgtgcaaga			gagacggccg	IGHD1-1*01		ttattactacg		a	IGHJ4*01		atgctatggactactgg	gcaagagagacggccgttattactacgaatgctatggactac	tgtgcaagagagacggccgttattactacgaatgctatggactactgg	ARETAVITTNAMDY	CARETAVITTNAMDYW	(GAGAC)GGCCG;G(AGACG)GCCG
CS451328.1	productive	IGHV1-19*01	tgtgcaaga			gagacggccg	IGHD1-1*01		ttattactacg		a	IGHJ4*01		atgctatggactactgg	gcaagagagacggccgttattactacgaatgctatggactac	tgtgcaagagagacggccgttattactacgaatgctatggactactgg	ARETAVITTNAMDY	CARETAVITTNAMDYW	(GAGAC)GGCCG;G(AGACG)GCCG
CS453314.1	productive	IGHV1-19*01	tgtgcaaga			gagacggccg	IGHD1-1*01		ttattactacg		a	IGHJ4*01		atgctatggactactgg	gcaagagagacggccgttattactacgaatgctatggactac	tgtgcaagagagacggccgttattactacgaatgctatggactactgg	ARETAVITTNAMDY	CARETAVITTNAMDYW	(GAGAC)GGCCG;G(AGACG)GCCG
DM115946.1	productive	IGHV1-19*01	tgtgcaaga			gagacggccg	IGHD1-1*01		ttattactacg		a	IGHJ4*01		atgctatggactactgg	gcaagagagacggccgttattactacgaatgctatggactac	tgtgcaagagagacggccgttattactacgaatgctatggactactgg	ARETAVITTNAMDY	CARETAVITTNAMDYW	(GAGAC)GGCCG;G(AGACG)GCCG
DM115947.1	productive	IGHV1-19*01	tgtgcaaga			gagacggccg	IGHD1-1*01		ttattactacg		a	IGHJ4*01		atgctatggactactgg	gcaagagagacggccgttattactacgaatgctatggactac	tgtgcaagagagacggccgttattactacgaatgctatggactactgg	ARETAVITTNAMDY	CARETAVITTNAMDYW	(GAGAC)GGCCG;G(AGACG)GCCG
GN334564.1	productive	IGHV1-19*01	tgtgcaaga			gagacggccg	IGHD1-1*01		ttattactacg		a	IGHJ4*01		atgctatggactactgg	gcaagagagacggccgttattactacgaatgctatggactac	tgtgcaagagagacggccgttattactacgaatgctatggactactgg	ARETAVITTNAMDY	CARETAVITTNAMDYW	(GAGAC)GGCCG;G(AGACG)GCCG
CS453316.1	productive	IGHV1-19*01	tgtgcaaga			gagacggccg	IGHD1-1*01		ttattactacg		a	IGHJ4*01		atgctatggactactgg	gcaagagagacggccgttattactacgaatgctatggactac	tgtgcaagagagacggccgttattactacgaatgctatggactactgg	ARETAVITTNAMDY	CARETAVITTNAMDYW	(GAGAC)GGCCG;G(AGACG)GCCG
GN334566.1	productive	IGHV1-19*01	tgtgcaaga			gagacggccg	IGHD1-1*01		ttattactacg		a	IGHJ4*01		atgctatggactactgg	gcaagagagacggccgttattactacgaatgctatggactac	tgtgcaagagagacggccgttattactacgaatgctatggactactgg	ARETAVITTNAMDY	CARETAVITTNAMDYW	(GAGAC)GGCCG;G(AGACG)GCCG
DM148447.1	productive	IGHV1-19*01	tgtgcaaga			gagacggccg	IGHD1-1*01		ttattactacg		a	IGHJ4*01		atgctatggactactgg	gcaagagagacggccgttattactacgaatgctatggactac	tgtgcaagagagacggccgttattactacgaatgctatggactactgg	ARETAVITTNAMDY	CARETAVITTNAMDYW	(GAGAC)GGCCG;G(AGACG)GCCG
AY172370.1	productive	IGHV1-9*01	tgtgcaag			gagacggttttttgg	IGHD1-1*01		tattactacggtagtag			IGHJ2*01		actttgactactgg	gcaaggagacggttttttggtattactacggtagtagactttgactac	tgtgcaaggagacggttttttggtattactacggtagtagactttgactactgg	ARRRFFGITTVVDFDY	CARRRFFGITTVVDFDYW	(GAGAC)GGTTTTTTGG;G(AGACG)GTTTTTTGG
AB028875.1	productive	IGHV9-2-1*01	tgtgctaga			gagactgctt	IGHD2-3*01		tctttgatgatt		ttaccgt	IGHJ2*01		ctgg	gctagagagactgctttctttgatgattttaccgtc	tgtgctagagagactgctttctttgatgattttaccgtctgg	ARETAFFDDFTV	CARETAFFDDFTVW	(GAGAC)TGCTT;G(AGACT)GCTT
GQ162725.1	productive	IGHV1-52*01	tgtgcaaga			gagaca	IGHD2-4*01		tatgat			IGHJ2*01;IGHJ2*02		tactgg	gcaagagagacatatgattac	tgtgcaagagagacatatgattactgg	ARETYDY	CARETYDYW	(GAGACA)
FJ816495.1	productive	IGHV1-47*01	tgtgcaagg			gagag	IGHD1-1*01		ttactacggt		ccc	IGHJ3*01		tttgcttactgg	gcaagggagagttactacggtccctttgcttac	tgtgcaagggagagttactacggtccctttgcttactgg	ARESYYGPFAY	CARESYYGPFAYW	(GAGAG)
AM086342.1	productive	IGHV3-7*02	tgtgc			gagag	IGHD1-1*02		atagtgggag			IGHJ2*01;IGHJ2*02		ctactttgactactgg	gcgagagatagtgggagctactttgactac	tgtgcgagagatagtgggagctactttgactactgg	ARDSGSYFDY	CARDSGSYFDYW	(GAGAG)
Z12765.1	productive	IGHV1-52*01	tgtgcaaga			gagag	IGHD2-1*01		ctactatggtaactac		ggg	IGHJ4*01		gctatggactactgg	gcaagagagagctactatggtaactacggggctatggactac	tgtgcaagagagagctactatggtaactacggggctatggactactgg	ARESYYGNYGAMDY	CARESYYGNYGAMDYW	(GAGAG)
AB574261.1	productive	IGHV1-72*01	tgtgc			gagag	IGHD2-10*02		agtttggt		ttc	IGHJ2*01		gactactgg	gcgagagagtttggtttcgactac	tgtgcgagagagtttggtttcgactactgg	AREFGFDY	CAREFGFDYW	(GAGAG)
Z12803.1	productive	IGHV1-72*01	tgtacaag			gagag	IGHD2-4*01		actatgattacgac		cca	IGHJ1*03		ttcgatgtctgg	acaaggagagactatgattacgacccattcgatgtc	tgtacaaggagagactatgattacgacccattcgatgtctgg	TRRDYDYDPFDV	CTRRDYDYDPFDVW	(GAGAG)
JF690330.1	productive	IGHV1-81*01	tgtgcaaga			gagag	IGHD2-4*01	ga	tctactatgattacg		gggg	IGHJ3*01		ctggtttgcttactgg	gcaagagagaggatctactatgattacgggggctggtttgcttac	tgtgcaagagagaggatctactatgattacgggggctggtttgcttactgg	ARERIYYDYGGWFAY	CARERIYYDYGGWFAYW	(GAGAG)
AB574277.1	productive	IGHV1-72*01	tgtgc			gagag	IGHD4-1*01		aactggg		g	IGHJ2*01		tttgactactgg	gcgagagaactggggtttgactac	tgtgcgagagaactggggtttgactactgg	ARELGFDY	CARELGFDYW	(GAGAG)
DQ228207.1	productive	IGHV1-18*01;IGHV1-22*01	tgtgcaag			gagagg	IGHD1-1*01		ggcagaggctac		ga	IGHJ3*01		cctggcttgcttactgg	gcaaggagaggggcagaggctacgacctggcttgcttac	tgtgcaaggagaggggcagaggctacgacctggcttgcttactgg	ARRGAEATTWLAY	CARRGAEATTWLAYW	(GAGAG)G;G(AGAGG)
L48680.1	productive	IGHV1-12*01	tgtgcaaga			gagagg	IGHD2-1*01		ggtaactac		gtaggaca	IGHJ4*01		tatggactactgg	gcaagagagaggggtaactacgtaggacatatggactac	tgtgcaagagagaggggtaactacgtaggacatatggactactgg	ARERGNYVGHMDY	CARERGNYVGHMDYW	(GAGAG)G;G(AGAGG)
FJ816537.1	productive	IGHV1-74*01;IGHV1-74*04	tgtgcaa			gagagg	IGHD2-12*01		acgac		gt	IGHJ3*01		gtttgcttactgg	gcaagagaggacgacgtgtttgcttac	tgtgcaagagaggacgacgtgtttgcttactgg	AREDDVFAY	CAREDDVFAYW	(GAGAG)G;G(AGAGG)
AY878005.1	productive	IGHV5-12-1*01;IGHV5-17*03;IGHV5-6-3*01;IGHV5-6-3*02;IGHV5-6-4*01	tgtgcaagaca			gagagg	IGHD2-4*01	ga	tctactttgattacga		taaat	IGHJ3*01		cctggtttgcttactgg	gcaagacagagagggatctactttgattacgataaatcctggtttgcttac	tgtgcaagacagagagggatctactttgattacgataaatcctggtttgcttactgg	ARQRGIYFDYDKSWFAY	CARQRGIYFDYDKSWFAYW	(GAGAG)G;G(AGAGG)
AY484430.1	productive	IGHV5-9-3*01	tgtgtgagac			gagagg	IGHD3-2*02		aggc			IGHJ3*01		gtttgcttactgg	gtgagacgagaggaggcgtttgcttac	tgtgtgagacgagaggaggcgtttgcttactgg	VRREEAFAY	CVRREEAFAYW	(GAGAG)G;G(AGAGG)
M37013.1	productive	IGHV1-82*01	tgtgcaaga			gagagg	IGHD4-1*01		actgggac		ggga	IGHJ3*01		tttgtttactgg	gcaagagagaggactgggacgggatttgtttac	tgtgcaagagagaggactgggacgggatttgtttactgg	ARERTGTGFVY	CARERTGTGFVYW	(GAGAG)G;G(AGAGG)
AY835666.1	productive	IGHV10-1*02	tgtgtgag			gagagg	IGHD6-2*01		gtcgatgcggt		ccgc	IGHJ4*01		ttattatgcaatggactactgg	gtgaggagagggtcgatgcggtccgcttattatgcaatggactac	tgtgtgaggagagggtcgatgcggtccgcttattatgcaatggactactgg	VRRGSMRSAYYAMDY	CVRRGSMRSAYYAMDYW	(GAGAG)G;G(AGAGG)
AB048529.1	productive	IGHV1S16*01;IGHV1S81*02	tgtacaa			gagaggct	IGHD1-1*02		tatggt		ccg	IGHJ2*01		tttgactactgg	acaagagaggcttatggtccgtttgactac	tgtacaagagaggcttatggtccgtttgactactgg	TREAYGPFDY	CTREAYGPFDYW	(GAGAG)GCT;G(AGAGG)CT
GQ162597.1	productive	IGHV1-55*01	tgtgcaaga			gagaggg	IGHD1-1*01		attactacggtagtag		agg	IGHJ4*01		ctactgg	gcaagagagagggattactacggtagtagaggctac	tgtgcaagagagagggattactacggtagtagaggctactgg	ARERDYYGSRGY	CARERDYYGSRGYW	(GAGAG)GG;G(AGAGG)G
GQ162573.1	productive	IGHV1-69*01	tgtgcaaga			gagaggg	IGHD1-1*01		attactacggtagtagctac		g	IGHJ2*01;IGHJ2*02		actttgactactgg	gcaagagagagggattactacggtagtagctacgactttgactac	tgtgcaagagagagggattactacggtagtagctacgactttgactactgg	ARERDYYGSSYDFDY	CARERDYYGSSYDFDYW	(GAGAG)GG;G(AGAGG)G
EU545477.1	productive	IGHV1-74*01	tgtgcaa			gagaggg	IGHD2-2*01		ctatggttacgac		gtaaacttt	IGHJ3*01		tttgcttactgg	gcaagagagggctatggttacgacgtaaacttttttgcttac	tgtgcaagagagggctatggttacgacgtaaacttttttgcttactgg	AREGYGYDVNFFAY	CAREGYGYDVNFFAYW	(GAGAG)GG;G(AGAGG)G
AY454488.1	productive	IGHV1-81*01	tgtgcaaga			gagaggg	IGHD2-4*01		gattacgac			IGHJ1*03		ggtacttcgatgtctgg	gcaagagagaggggattacgacggtacttcgatgtc	tgtgcaagagagaggggattacgacggtacttcgatgtctgg	ARERGLRRYFDV	CARERGLRRYFDVW	(GAGAG)GG;G(AGAGG)G
U55568.1	productive	IGHV5-12-2*01	tgtacaaga			gagaggga	IGHD1-1*01		ttattacttcggcagt		ggtcgccttt	IGHJ4*01		tggactattgg	acaagagagagggattattacttcggcagtggtcgccttttggactat	tgtacaagagagagggattattacttcggcagtggtcgccttttggactattgg	TRERDYYFGSGRLLDY	CTRERDYYFGSGRLLDYW	(GAGAG)GGA;G(AGAGG)GA
U55567.1	productive	IGHV5-12-2*01	tgtacaaga			gagaggga	IGHD1-1*01		ttattacttcggcagt		ggtcgccttt	IGHJ4*01		tggactattgg	acaagagagagggattattacttcggcagtggtcgccttttggactat	tgtacaagagagagggattattacttcggcagtggtcgccttttggactattgg	TRERDYYFGSGRLLDY	CTRERDYYFGSGRLLDYW	(GAGAG)GGA;G(AGAGG)GA
EU275256.1	productive	IGHV1-74*04	tgtgcaa			gagagggaga	IGHD5-7*01		ctctacggtaccagaa		gggg	IGHJ4*01		atgctatggactactgg	gcaagagagggagactctacggtaccagaaggggatgctatggactac	tgtgcaagagagggagactctacggtaccagaaggggatgctatggactactgg	AREGDSTVPEGDAMDY	CAREGDSTVPEGDAMDYW	(GAGAG)GGAGA;G(AGAGG)GAGA;GAGAG(GGAGA)
AB574260.1	productive	IGHV1-72*01	tgtgc			gagagggagg	IGHD1-1*01		tacggtagtagctac		gt	IGHJ2*01		ctactttgactactgg	gcgagagggaggtacggtagtagctacgtctactttgactac	tgtgcgagagggaggtacggtagtagctacgtctactttgactactgg	ARGRYGSSYVYFDY	CARGRYGSSYVYFDYW	(GAGAG)GGAGG;G(AGAGG)GAGG
AF455991.1	productive	IGHV1-80*01	tgtgcaaga			gagagggc	IGHD4-1*01		cttactagg			IGHJ2*01		ctactttgactactgg	gcaagagagagggccttactaggctactttgactac	tgtgcaagagagagggccttactaggctactttgactactgg	ARERALLGYFDY	CARERALLGYFDYW	(GAGAG)GGC;G(AGAGG)GC
AY171943.1	productive	IGHV1-9*01	tgtgcaaga			gagagggg	IGHD1-3*01		aaatgg			IGHJ4*01		ttactatgctatggactactgg	gcaagagagaggggaaatggttactatgctatggactac	tgtgcaagagagaggggaaatggttactatgctatggactactgg	ARERGNGYYAMDY	CARERGNGYYAMDYW	(GAGAG)GGG;G(AGAGG)GG
AY171934.1	productive	IGHV3-2*02	tgtgcaaga			gagaggggc	IGHD1-2*01	gaa	ttcattactacggct			IGHJ2*01		tttgactactgg	gcaagagagaggggcgaattcattactacggcttttgactac	tgtgcaagagagaggggcgaattcattactacggcttttgactactgg	ARERGEFITTAFDY	CARERGEFITTAFDYW	(GAGAG)GGGC;G(AGAGG)GGC
U55525.1	productive	IGHV1-39*01	tgtgcaaga			gagaggggga	IGHD2-10*02		agtatggtaa		tc	IGHJ1*01		atgtctgg	gcaagagagagggggaagtatggtaatcatgtc	tgtgcaagagagagggggaagtatggtaatcatgtctgg	ARERGKYGNHV	CARERGKYGNHVW	(GAGAG)GGGGA;G(AGAGG)GGGA
AB070336.1	productive	IGHV1-74*01	tgtgcaata			gagaggggt	IGHD1-1*02		tatgg			IGHJ4*01		ttactatgctatggactactgg	gcaatagagaggggttatggttactatgctatggactac	tgtgcaatagagaggggttatggttactatgctatggactactgg	AIERGYGYYAMDY	CAIERGYGYYAMDYW	(GAGAG)GGGT;G(AGAGG)GGT
AB517226.1	productive	IGHV1-72*01	tgtgcaaga			gagaggggt	IGHD2-3*01		tggttact		cc	IGHJ4*01		atgctatggactactgg	gcaagagagaggggttggttactccatgctatggactac	tgtgcaagagagaggggttggttactccatgctatggactactgg	ARERGWLLHAMDY	CARERGWLLHAMDYW	(GAGAG)GGGT;G(AGAGG)GGT
AM086315.1	productive	IGHV1-64*01	tgtgcgaga			gagagggt	IGHD1-1*02		tatagtgggagctac		gggt	IGHJ2*03		tttgactactgg	gcgagagagagggttatagtgggagctacgggttttgactac	tgtgcgagagagagggttatagtgggagctacgggttttgactactgg	ARERVIVGATGFDY	CARERVIVGATGFDYW	(GAGAG)GGT;G(AGAGG)GT
AM086316.1	productive	IGHV1-72*04	tgtgcgaga			gagagggt	IGHD1-1*02		tatagtgggagctac		gggt	IGHJ2*03		tttgactactgg	gcgagagagagggttatagtgggagctacgggttttgactac	tgtgcgagagagagggttatagtgggagctacgggttttgactactgg	ARERVIVGATGFDY	CARERVIVGATGFDYW	(GAGAG)GGT;G(AGAGG)GT
AJ240331.1	productive	IGHV1-74*01	tgtgcaat			gagagggta	IGHD1-1*01		tagtagc		gg	IGHJ2*01;IGHJ2*02	gt	actactttgactactgg	gcaatgagagggtatagtagcgggtactactttgactac	tgtgcaatgagagggtatagtagcgggtactactttgactactgg	AMRGYSSGYYFDY	CAMRGYSSGYYFDYW	(GAGAG)GGTA;G(AGAGG)GTA
AM086274.1	productive	IGHV1-72*04	tgtgcgaga			gagagggtg	IGHD1-1*02		tatagtgggagctac		ggggactactactacgg	IGHJ4*01		tatggacgtctgg	gcgagagagagggtgtatagtgggagctacggggactactactacggtatggacgtc	tgtgcgagagagagggtgtatagtgggagctacggggactactactacggtatggacgtctgg	ARERVYSGSYGDYYYGMDV	CARERVYSGSYGDYYYGMDVW	(GAGAG)GGTG;G(AGAGG)GTG
AM086321.1	productive	IGHV1-72*04	tgtgcgaga			gagagtggatattgtagtactaccagctg	IGHD2-4*01		ctactactactactac		gg	IGHJ4*01		tatggacgtctgg	gcgagagagagtggatattgtagtactaccagctgctactactactactacggtatggacgtc	tgtgcgagagagagtggatattgtagtactaccagctgctactactactactacggtatggacgtctgg	ARESGYCSTTSCYYYYYGMDV	CARESGYCSTTSCYYYYYGMDVW	(GAGAG)TGGATATTGTAGTACTACCAGCTG;GAGAGTG(GATAT)TGTAGTACTACCAGCTG;GAGAGTGGATATTGTAGTACTACC(AGCTG)
Z73336.1	productive	IGHV1-69*02	tgtgcaaga			gagaga	IGHD2-14*01		tataggtacg			IGHJ2*01		accactttgactactgg	gcaagagagagatataggtacgaccactttgactac	tgtgcaagagagagatataggtacgaccactttgactactgg	ARERYRYDHFDY	CARERYRYDHFDYW	(GAGAGA)
AM086267.1	productive	IGHV1-18*01;IGHV1-72*04	tgtgcgaga			gagagaactggacc	IGHD1-2*01		ttactactactac		tacgg	IGHJ4*01		tatggacgtctgg	gcgagagagagaactggaccttactactactactacggtatggacgtc	tgtgcgagagagagaactggaccttactactactactacggtatggacgtctgg	ARERTGPYYYYYGMDV	CARERTGPYYYYYGMDVW	(GAGAGA)ACTGGACC;GAG(AGAAC)TGGACC
M55823.1	productive	IGHV3-2*02	tgtgcaaga			gagagagg	IGHD1-1*01	a	tttattactacggta		cctc	IGHJ2*01		actactttgactactgg	gcaagagagagaggatttattactacggtacctcactactttgactac	tgtgcaagagagagaggatttattactacggtacctcactactttgactactgg	ARERGFITTVPHYFDY	CARERGFITTVPHYFDYW	(GAGAGA)GG;G(AGAGAG)G;GAG(AGAGG)
AF023219.1	productive	IGHV2-6-7*01;IGHV2-6-7*02	tgtgccagaga	t		gagagaggttactannn	IGHD1-1*01		tagtagct		c	IGHJ3*01		gtttgcttactgg	gccagagatgagagaggttactannntagtagctcgtttgcttac	tgtgccagagatgagagaggttactannntagtagctcgtttgcttactgg	ARDERGYXXSSSFAY	CARDERGYXXSSSFAYW	(GAGAGA)GGTTACTANNN;G(AGAGAG)GTTACTANNN;GAG(AGAGG)TTACTANNN
L41728.1	productive	IGHV2-6-7*01	tgtgccagaga			gagagat	IGHD2-14*01		tatagg		c	IGHJ2*01		ttgactactgg	gccagagagagagattataggcttgactac	tgtgccagagagagagattataggcttgactactgg	ARERDYRLDY	CARERDYRLDYW	(GAGAGA)T;G(AGAGAT)
L43544.1	productive	IGHV2-6-7*01	tgtgccagaga			gagagat	IGHD2-14*01		tatagg		c	IGHJ2*01		ttgactactgg	gccagagagagagattataggcttgactac	tgtgccagagagagagattataggcttgactactgg	ARERDYRLDY	CARERDYRLDYW	(GAGAGA)T;G(AGAGAT)
X73492.1	productive	IGHV2-6-7*01;IGHV2-6-7*02	tgttccagaga			gagagat	IGHD2-14*01		tatagg		ctt	IGHJ4*01		gactactgg	tccagagagagagattataggcttgactac	tgttccagagagagagattataggcttgactactgg	SRERDYRLDY	CSRERDYRLDYW	(GAGAGA)T;G(AGAGAT)
AB574300.1	productive	IGHV1-72*01	tgtgc			gagat	IGHD2-10*01		cccattat		t	IGHJ2*01		actactgg	gcgagatcccattattactac	tgtgcgagatcccattattactactgg	ARSHYYY	CARSHYYYW	(GAGAT)
AB574270.1	productive	IGHV1-72*01	tgtgc			gagat	IGHD4-1*01		actgggac		g	IGHJ1*03		ggtacttcgatgtctgg	gcgagatactgggacgggtacttcgatgtc	tgtgcgagatactgggacgggtacttcgatgtctgg	ARYWDGYFDV	CARYWDGYFDVW	(GAGAT)
AB574289.1	productive	IGHV1-72*01	tgtgc			gagatcc	IGHD3-1*01		cggg			IGHJ1*03		ggtacttcgatgtctgg	gcgagatcccgggggtacttcgatgtc	tgtgcgagatcccgggggtacttcgatgtctgg	ARSRGYFDV	CARSRGYFDVW	(GAGAT)CC
AB574297.1	productive	IGHV1-72*01	tgtgc			gagata	IGHD2-9*01		cctactacggtt		ctc	IGHJ4*01		tgctatggactactgg	gcgagatacctactacggttctctgctatggactac	tgtgcgagatacctactacggttctctgctatggactactgg	ARYLLRFSAMDY	CARYLLRFSAMDYW	(GAGATA)
AB574290.1	productive	IGHV1-72*01	tgtgc			gagatatg	IGHD1-1*01		attactacggtagtagc		ctcc	IGHJ2*01		actttgactactgg	gcgagatatgattactacggtagtagcctccactttgactac	tgtgcgagatatgattactacggtagtagcctccactttgactactgg	ARYDYYGSSLHFDY	CARYDYYGSSLHFDYW	(GAGATA)TG;G(AGATAT)G
AB574266.1	productive	IGHV1-72*01	tgtgc			gagatatggg	IGHD5-7*01		gctggcct		t	IGHJ1*03		tactggtacttcgatgtctgg	gcgagatatggggctggcctttactggtacttcgatgtc	tgtgcgagatatggggctggcctttactggtacttcgatgtctgg	ARYGAGLYWYFDV	CARYGAGLYWYFDVW	(GAGATA)TGGG;G(AGATAT)GGG
AB574273.1	productive	IGHV1-72*01	tgtgc			gagatatgt	IGHD2-5*01	gg	cctactatagtaact		c	IGHJ2*01		ctttgactactgg	gcgagatatgtggcctactatagtaactcctttgactac	tgtgcgagatatgtggcctactatagtaactcctttgactactgg	ARYVAYYSNSFDY	CARYVAYYSNSFDYW	(GAGATA)TGT;G(AGATAT)GT
AB574282.1	productive	IGHV1-72*01	tgtgc			gagatattct	IGHD4-1*01		ctaactggg		cctggg	IGHJ4*01		tactatgctatggactactgg	gcgagatattctctaactgggcctgggtactatgctatggactac	tgtgcgagatattctctaactgggcctgggtactatgctatggactactgg	ARYSLTGPGYYAMDY	CARYSLTGPGYYAMDYW	(GAGATA)TTCT;G(AGATAT)TCT
AB574264.1	productive	IGHV1-72*01	tgtgc			gagatacccgc	IGHD1-1*01		tattactacggt		cac	IGHJ2*01		actactttgactactgg	gcgagatacccgctattactacggtcacactactttgactac	tgtgcgagatacccgctattactacggtcacactactttgactactgg	ARYPLLLRSHYFDY	CARYPLLLRSHYFDYW	(GAGATAC)CCGC
AB574259.1	productive	IGHV1-72*01	tgtgc			gagatacgagag	IGHD4-1*01		actggga		ggttcta	IGHJ2*01		actactttgactactgg	gcgagatacgagagactgggaggttctaactactttgactac	tgtgcgagatacgagagactgggaggttctaactactttgactactgg	ARYERLGGSNYFDY	CARYERLGGSNYFDYW	(GAGATAC)GAGAG;GAGATA(CGAGAG);GAGAT(ACGAGA)G
X01436.1	productive	IGHV2-2*02	tgtgcc			gagatggggc	IGHD2-3*01		ctatggtggttac		acccttc	IGHJ3*01		gcttactgg	gccgagatggggcctatggtggttacacccttcgcttac	tgtgccgagatggggcctatggtggttacacccttcgcttactgg	AEMGPMVVTPFAY	CAEMGPMVVTPFAYW	(GAGATG)GGGC
AB574272.1	productive	IGHV1-72*01	tgtgc			gagatggtca	IGHD2-3*01		ggttactac		agggt	IGHJ4*01		tatggactactgg	gcgagatggtcaggttactacagggttatggactac	tgtgcgagatggtcaggttactacagggttatggactactgg	ARWSGYYRVMDY	CARWSGYYRVMDYW	(GAGATG)GTCA
AB574271.1	productive	IGHV1-72*01	tgtgc			gagatgcccc	IGHD1-1*01		attactacggtagt		t	IGHJ2*01		tttgactactgg	gcgagatgccccattactacggtagtttttgactac	tgtgcgagatgccccattactacggtagtttttgactactgg	ARCPITTVVFDY	CARCPITTVVFDYW	(GAGATGC)CCC
HD063750.1	productive	IGHV1-66*01;IGHV1-79*01	tgcgccag			gagcgaa	IGHD1-1*01		attacaac		agaa	IGHJ2*03		ttcgattactgg	gccaggagcgaaattacaacagaattcgattac	tgcgccaggagcgaaattacaacagaattcgattactgg	ARSEITTEFDY	CARSEITTEFDYW	(GAGCGA)A
HD063723.1	productive	IGHV1-66*01;IGHV1-79*01	tgcgccag			gagcgaa	IGHD1-1*01		attacaac		agaa	IGHJ2*03		ttcgattactgg	gccaggagcgaaattacaacagaattcgattac	tgcgccaggagcgaaattacaacagaattcgattactgg	ARSEITTEFDY	CARSEITTEFDYW	(GAGCGA)A
HC922405.1	productive	IGHV1-66*01;IGHV1-79*01	tgcgccag			gagcgaa	IGHD1-1*01		attacaac		agaa	IGHJ2*03		ttcgattactgg	gccaggagcgaaattacaacagaattcgattac	tgcgccaggagcgaaattacaacagaattcgattactgg	ARSEITTEFDY	CARSEITTEFDYW	(GAGCGA)A
HD063751.1	productive	IGHV1-66*01;IGHV1-79*01	tgcgccag			gagcgaa	IGHD1-1*01		attacaac		agaa	IGHJ2*03		ttcgattactgg	gccaggagcgaaattacaacagaattcgattac	tgcgccaggagcgaaattacaacagaattcgattactgg	ARSEITTEFDY	CARSEITTEFDYW	(GAGCGA)A
HC922377.1	productive	IGHV1-66*01;IGHV1-79*01	tgcgccag			gagcgaa	IGHD1-1*01		attacaac		agaa	IGHJ2*03		ttcgattactgg	gccaggagcgaaattacaacagaattcgattac	tgcgccaggagcgaaattacaacagaattcgattactgg	ARSEITTEFDY	CARSEITTEFDYW	(GAGCGA)A
HC922404.1	productive	IGHV1-66*01;IGHV1-79*01	tgcgccag			gagcgaa	IGHD1-1*01		attacaac		agaa	IGHJ2*03		ttcgattactgg	gccaggagcgaaattacaacagaattcgattac	tgcgccaggagcgaaattacaacagaattcgattactgg	ARSEITTEFDY	CARSEITTEFDYW	(GAGCGA)A
AY239926.1	productive	IGHV1-69*01	tgtgcaaga			gagga	IGHD1-1*01		tactacggtagtagct		ggggaaaaa	IGHJ2*01		tttgactactgg	gcaagagaggatactacggtagtagctggggaaaaatttgactac	tgtgcaagagaggatactacggtagtagctggggaaaaatttgactactgg	AREDTTVVAGEKFDY	CAREDTTVVAGEKFDYW	(GAGGA)	GGGG(AAAAA)
AY239925.1	productive	IGHV1-69*01	tgtgcaaga			gagga	IGHD1-1*01		tactacggtagtagct		ggggaaaaa	IGHJ2*01		tttgactactgg	gcaagagaggatactacggtagtagctggggaaaaatttgactac	tgtgcaagagaggatactacggtagtagctggggaaaaatttgactactgg	AREDTTVVAGEKFDY	CAREDTTVVAGEKFDYW	(GAGGA)	GGGG(AAAAA)
AY239927.1	productive	IGHV1-69*01	tgtgcaaga			gagga	IGHD1-1*01		tactacggtagtagct		ggggaaaaa	IGHJ2*01		tttgactactgg	gcaagagaggatactacggtagtagctggggaaaaatttgactac	tgtgcaagagaggatactacggtagtagctggggaaaaatttgactactgg	AREDTTVVAGEKFDY	CAREDTTVVAGEKFDYW	(GAGGA)	GGGG(AAAAA)
AY239928.1	productive	IGHV1-69*01	tgtgcaaga			gagga	IGHD1-1*01		tactacggtagtagct		ggggaaaaa	IGHJ2*01		tttgactactgg	gcaagagaggatactacggtagtagctggggaaaaatttgactac	tgtgcaagagaggatactacggtagtagctggggaaaaatttgactactgg	AREDTTVVAGEKFDY	CAREDTTVVAGEKFDYW	(GAGGA)	GGGG(AAAAA)
AY239929.1	productive	IGHV1-69*01	tgtgcaaga			gagga	IGHD1-1*01		tactacggtagtagct		ggggaaaaa	IGHJ2*01		tttgactactgg	gcaagagaggatactacggtagtagctggggaaaaatttgactac	tgtgcaagagaggatactacggtagtagctggggaaaaatttgactactgg	AREDTTVVAGEKFDY	CAREDTTVVAGEKFDYW	(GAGGA)	GGGG(AAAAA)
DL482997.1	productive	IGHV14-3*02	tgtgctaga	tct		gagga	IGHD1-3*01		aaattggta		cg	IGHJ2*01		acttttttgactactgg	gctagatctgaggaaaattggtacgacttttttgactac	tgtgctagatctgaggaaaattggtacgacttttttgactactgg	ARSEENWYDFFDY	CARSEENWYDFFDYW	(GAGGA)
FW367157.1	productive	IGHV14-3*02	tgtgctaga	tct		gagga	IGHD1-3*01		aaattggta		cg	IGHJ2*01		acttttttgactactgg	gctagatctgaggaaaattggtacgacttttttgactac	tgtgctagatctgaggaaaattggtacgacttttttgactactgg	ARSEENWYDFFDY	CARSEENWYDFFDYW	(GAGGA)
FW367153.1	productive	IGHV14-3*02	tgtgctaga	tct		gagga	IGHD1-3*01		aaattggta		cg	IGHJ2*01		acttttttgactactgg	gctagatctgaggaaaattggtacgacttttttgactac	tgtgctagatctgaggaaaattggtacgacttttttgactactgg	ARSEENWYDFFDY	CARSEENWYDFFDYW	(GAGGA)
GM870594.1	productive	IGHV14-3*02	tgtgctaga	tct		gagga	IGHD1-3*01		aaattggta		cg	IGHJ2*01		acttttttgactactgg	gctagatctgaggaaaattggtacgacttttttgactac	tgtgctagatctgaggaaaattggtacgacttttttgactactgg	ARSEENWYDFFDY	CARSEENWYDFFDYW	(GAGGA)
GM662449.1	productive	IGHV14-3*02	tgtgctaga	tct		gagga	IGHD1-3*01		aaattggta		cg	IGHJ2*01		acttttttgactactgg	gctagatctgaggaaaattggtacgacttttttgactac	tgtgctagatctgaggaaaattggtacgacttttttgactactgg	ARSEENWYDFFDY	CARSEENWYDFFDYW	(GAGGA)
DI160950.1	productive	IGHV14-3*02	tgtgctaga	tct		gagga	IGHD1-3*01		aaattggta		cg	IGHJ2*01		acttttttgactactgg	gctagatctgaggaaaattggtacgacttttttgactac	tgtgctagatctgaggaaaattggtacgacttttttgactactgg	ARSEENWYDFFDY	CARSEENWYDFFDYW	(GAGGA)
GM662462.1	productive	IGHV14-3*02	tgtgctaga	tct		gagga	IGHD1-3*01		aaattggta		cg	IGHJ2*01		acttttttgactactgg	gctagatctgaggaaaattggtacgacttttttgactac	tgtgctagatctgaggaaaattggtacgacttttttgactactgg	ARSEENWYDFFDY	CARSEENWYDFFDYW	(GAGGA)
DL483001.1	productive	IGHV14-3*02	tgtgctaga	tct		gagga	IGHD1-3*01		aaattggta		cg	IGHJ2*01		acttttttgactactgg	gctagatctgaggaaaattggtacgacttttttgactac	tgtgctagatctgaggaaaattggtacgacttttttgactactgg	ARSEENWYDFFDY	CARSEENWYDFFDYW	(GAGGA)
DI163439.1	productive	IGHV14-3*02	tgtgctaga	tct		gagga	IGHD1-3*01		aaattggta		cg	IGHJ2*01		acttttttgactactgg	gctagatctgaggaaaattggtacgacttttttgactac	tgtgctagatctgaggaaaattggtacgacttttttgactactgg	ARSEENWYDFFDY	CARSEENWYDFFDYW	(GAGGA)
GM870581.1	productive	IGHV14-3*02	tgtgctaga	tct		gagga	IGHD1-3*01		aaattggta		cg	IGHJ2*01		acttttttgactactgg	gctagatctgaggaaaattggtacgacttttttgactac	tgtgctagatctgaggaaaattggtacgacttttttgactactgg	ARSEENWYDFFDY	CARSEENWYDFFDYW	(GAGGA)
AF455346.1	productive	IGHV1-64*01	tgtgcaag			gagga	IGHD2-10*01		cccattatggtaactac		gag	IGHJ2*01		gactactgg	gcaaggaggacccattatggtaactacgaggactac	tgtgcaaggaggacccattatggtaactacgaggactactgg	ARRTHYGNYEDY	CARRTHYGNYEDYW	(GAGGA)
AY172489.1	productive	IGHV1-9*01	tgtgcaaga	tc		gagga	IGHD5-7*01		ctatggactacc		gga	IGHJ3*01		cctggtttgcttactgg	gcaagatcgaggactatggactaccggacctggtttgcttac	tgtgcaagatcgaggactatggactaccggacctggtttgcttactgg	ARSRTMDYRTWFAY	CARSRTMDYRTWFAYW	(GAGGA)
CS675498.1	productive	IGHV6-6*02	tgtaccagg			gaggac	IGHD1-2*01		tactacggctac		cc	IGHJ2*01		tgactactgg	accagggaggactactacggctaccctgactac	tgtaccagggaggactactacggctaccctgactactgg	TREDYYGYPDY	CTREDYYGYPDYW	(GAGGA)C
FU265010.1	productive	IGHV6-6*02	tgtaccagg			gaggac	IGHD1-2*01		tactacggctac		cc	IGHJ2*01		tgactactgg	accagggaggactactacggctaccctgactac	tgtaccagggaggactactacggctaccctgactactgg	TREDYYGYPDY	CTREDYYGYPDYW	(GAGGA)C
U55508.1	productive	IGHV1-42*01	tgtgctaga			gaggactg	IGHD1-1*02		ggtggt			IGHJ2*01		ctactttgactcctgg	gctagagaggactgggtggtctactttgactcc	tgtgctagagaggactgggtggtctactttgactcctgg	AREDWVVYFDS	CAREDWVVYFDSW	(GAGGA)CTG
AB160428.1	productive	IGHV1-53*01	tgtgtaaga			gaggat	IGHD2-2*01		tggttac			IGHJ4*01		attcctatgctatggactactgg	gtaagagaggattggttacattcctatgctatggactac	tgtgtaagagaggattggttacattcctatgctatggactactgg	VREDWLHSYAMDY	CVREDWLHSYAMDYW	(GAGGA)T
AX113431.1	productive	IGHV1-82*01	tgtgtaaga			gaggat	IGHD2-5*01	g	cctattatagtaac		ccctatagtt	IGHJ4*01		tggactactgg	gtaagagaggatgcctattatagtaacccctatagtttggactac	tgtgtaagagaggatgcctattatagtaacccctatagtttggactactgg	VREDAYYSNPYSLDY	CVREDAYYSNPYSLDYW	(GAGGA)T
BD233890.1	productive	IGHV1-82*01	tgtgtaaga			gaggat	IGHD2-5*01	g	cctattatagtaac		ccctatagtt	IGHJ4*01		tggactactgg	gtaagagaggatgcctattatagtaacccctatagtttggactac	tgtgtaagagaggatgcctattatagtaacccctatagtttggactactgg	VREDAYYSNPYSLDY	CVREDAYYSNPYSLDYW	(GAGGA)T
CS459499.1	productive	IGHV1-82*01	tgtgtaaga			gaggat	IGHD2-5*01	g	cctattatagtaac		ccctatagtt	IGHJ4*01		tggactactgg	gtaagagaggatgcctattatagtaacccctatagtttggactac	tgtgtaagagaggatgcctattatagtaacccctatagtttggactactgg	VREDAYYSNPYSLDY	CVREDAYYSNPYSLDYW	(GAGGA)T
AX113566.1	productive	IGHV1-82*01	tgtgtaaga			gaggat	IGHD2-5*01	g	cctattatagtaac		ccctatagtt	IGHJ4*01		tggactactgg	gtaagagaggatgcctattatagtaacccctatagtttggactac	tgtgtaagagaggatgcctattatagtaacccctatagtttggactactgg	VREDAYYSNPYSLDY	CVREDAYYSNPYSLDYW	(GAGGA)T
AX025331.1	productive	IGHV1-82*01	tgtgtaaga			gaggat	IGHD2-5*01	g	cctattatagtaac		ccctatagtt	IGHJ4*01		tggactactgg	gtaagagaggatgcctattatagtaacccctatagtttggactac	tgtgtaagagaggatgcctattatagtaacccctatagtttggactactgg	VREDAYYSNPYSLDY	CVREDAYYSNPYSLDYW	(GAGGA)T
BD298799.1	productive	IGHV1-82*01	tgtgtaaga			gaggat	IGHD2-5*01	g	cctattatagtaac		ccctatagtt	IGHJ4*01		tggactactgg	gtaagagaggatgcctattatagtaacccctatagtttggactac	tgtgtaagagaggatgcctattatagtaacccctatagtttggactactgg	VREDAYYSNPYSLDY	CVREDAYYSNPYSLDYW	(GAGGA)T
BD298031.1	productive	IGHV1-82*01	tgtgtaaga			gaggat	IGHD2-5*01	g	cctattatagtaac		ccctatagtt	IGHJ4*01		tggactactgg	gtaagagaggatgcctattatagtaacccctatagtttggactac	tgtgtaagagaggatgcctattatagtaacccctatagtttggactactgg	VREDAYYSNPYSLDY	CVREDAYYSNPYSLDYW	(GAGGA)T
AX816233.1	productive	IGHV1-82*01	tgtgtaaga			gaggat	IGHD2-5*01	g	cctattatagtaac		ccctatagtt	IGHJ4*01		tggactactgg	gtaagagaggatgcctattatagtaacccctatagtttggactac	tgtgtaagagaggatgcctattatagtaacccctatagtttggactactgg	VREDAYYSNPYSLDY	CVREDAYYSNPYSLDYW	(GAGGA)T
DD329738.1	productive	IGHV8-12*01	tgtgctcgaag			gaggatc	IGHD2-13*01	a	tctatgatgttga		gg	IGHJ2*01		actactttgactactgg	gctcgaaggaggatcatctatgatgttgaggactactttgactac	tgtgctcgaaggaggatcatctatgatgttgaggactactttgactactgg	ARRRIIYDVEDYFDY	CARRRIIYDVEDYFDYW	(GAGGA)TC
DI104446.1	productive	IGHV8-12*01	tgtgctcgaag			gaggatc	IGHD2-13*01	a	tctatgatgttga		gg	IGHJ2*01		actactttgactactgg	gctcgaaggaggatcatctatgatgttgaggactactttgactac	tgtgctcgaaggaggatcatctatgatgttgaggactactttgactactgg	ARRRIIYDVEDYFDY	CARRRIIYDVEDYFDYW	(GAGGA)TC
CS330382.1	productive	IGHV8-12*01	tgtgctcgaag			gaggatc	IGHD2-13*01	a	tctatgatgttga		gg	IGHJ2*01		actactttgactactgg	gctcgaaggaggatcatctatgatgttgaggactactttgactac	tgtgctcgaaggaggatcatctatgatgttgaggactactttgactactgg	ARRRIIYDVEDYFDY	CARRRIIYDVEDYFDYW	(GAGGA)TC
DM025256.1	productive	IGHV8-12*01	tgtgctcgaag			gaggatc	IGHD2-13*01	a	tctatgatgttga		gg	IGHJ2*01		actactttgactactgg	gctcgaaggaggatcatctatgatgttgaggactactttgactac	tgtgctcgaaggaggatcatctatgatgttgaggactactttgactactgg	ARRRIIYDVEDYFDY	CARRRIIYDVEDYFDYW	(GAGGA)TC
AY454465.1	productive	IGHV5-6*01;IGHV5-6-1*01	tgtgcaagaca	tg		gaggatt	IGHD2-3*01		tgatcccaacta		ttt	IGHJ1*03		cttcgatgtctgg	gcaagacatggaggatttgatcccaactatttcttcgatgtc	tgtgcaagacatggaggatttgatcccaactatttcttcgatgtctgg	ARHGGFDPNYFFDV	CARHGGFDPNYFFDVW	(GAGGA)TT
AB160434.1	productive	IGHV1-72*01	tgtg			gaggattccc	IGHD1-1*01		ttattactacggtagtagcta		tc	IGHJ1*03		ggtacttcgatgtctgg	ggaggattcccttattactacggtagtagctatcggtacttcgatgtc	tgtggaggattcccttattactacggtagtagctatcggtacttcgatgtctgg	GGFPYYYGSSYRYFDV	CGGFPYYYGSSYRYFDVW	(GAGGA)TTCCC
AB052128.1	productive	IGHV1-55*01	tgtgcaaga			gaggag	IGHD1-1*01		attactacggt		cc	IGHJ2*01		actactttgactactgg	gcaagagaggagattactacggtccactactttgactac	tgtgcaagagaggagattactacggtccactactttgactactgg	AREEITTVHYFDY	CAREEITTVHYFDYW	(GAGGAG)
FW308970.1	productive	IGHV1-18*01	tgtgcaaga	tc		gaggag	IGHD2-4*01		ctatgattacga		agga	IGHJ3*01		tttgcttactgg	gcaagatcgaggagctatgattacgaaggatttgcttac	tgtgcaagatcgaggagctatgattacgaaggatttgcttactgg	ARSRSYDYEGFAY	CARSRSYDYEGFAYW	(GAGGAG)
FW308971.1	productive	IGHV1-18*01	tgtgcaaga	tc		gaggag	IGHD2-4*01		ctatgattacga		agga	IGHJ3*01		tttgcttactgg	gcaagatcgaggagctatgattacgaaggatttgcttac	tgtgcaagatcgaggagctatgattacgaaggatttgcttactgg	ARSRSYDYEGFAY	CARSRSYDYEGFAYW	(GAGGAG)
DQ389250.1	productive	IGHV1-26*01;IGHV1-34*01;IGHV1-34*02	tgtgcaaga			gaggag	IGHD4-1*01	g	ctaactgggac		gaac	IGHJ3*01		ggtttgctttctgg	gcaagagaggaggctaactgggacgaacggtttgctttc	tgtgcaagagaggaggctaactgggacgaacggtttgctttctgg	AREEANWDERFAF	CAREEANWDERFAFW	(GAGGAG)
M55898.1	productive	IGHV3-6*02	tgtgcaagag			gaggagg	IGHD2-2*01		ctactatggttacg			IGHJ2*01		acgactttgactactgg	gcaagaggaggaggctactatggttacgacgactttgactac	tgtgcaagaggaggaggctactatggttacgacgactttgactactgg	ARGGGYYGYDDFDY	CARGGGYYGYDDFDYW	(GAGGAG)G
X59180.1	productive	IGHV1S22*01	tgtacaaga			gaggagg	IGHD2-3*01		atgatggttac		ggg	IGHJ4*01		gctatggactactgg	acaagagaggaggatgatggttacggggctatggactac	tgtacaagagaggaggatgatggttacggggctatggactactgg	TREEDDGYGAMDY	CTREEDDGYGAMDYW	(GAGGAG)G
AY128954.1	productive	IGHV5-6-2*01	tgtgcaagaca			gaggagg	IGHD2-3*01		gatggtta			IGHJ1*01;IGHJ1*02		ctactggtacttcgatgtctgg	gcaagacagaggagggatggttactactggtacttcgatgtc	tgtgcaagacagaggagggatggttactactggtacttcgatgtctgg	ARQRRDGYYWYFDV	CARQRRDGYYWYFDVW	(GAGGAG)G
AF110502.1	productive	IGHV2-9-1*01	tgtgccagag			gaggaggag	IGHD2-1*01		tctactatggta		tca	IGHJ4*01		actatgctatggactactgg	gccagaggaggaggagtctactatggtatcaactatgctatggactac	tgtgccagaggaggaggagtctactatggtatcaactatgctatggactactgg	ARGGGVYYGINYAMDY	CARGGGVYYGINYAMDYW	(GAGGAG)GAG;GAG(GAGGAG)
GQ162659.1	productive	IGHV1-55*01	tgtgcaaga			gaggaggg	IGHD2-3*01		ctatgatggtt		ccc	IGHJ2*01;IGHJ2*02		actttgactactgg	gcaagagaggagggctatgatggttcccactttgactac	tgtgcaagagaggagggctatgatggttcccactttgactactgg	AREEGYDGSHFDY	CAREEGYDGSHFDYW	(GAGGAG)GG
AF455302.1	productive	IGHV1-50*01	tgtgcaaga			gaggaggg	IGHD3-2*02		gacagctcaggc		c	IGHJ3*01	g	cctggtttgcttactgg	gcaagagaggaggggacagctcaggccgcctggtttgcttac	tgtgcaagagaggaggggacagctcaggccgcctggtttgcttactgg	AREEGTAQAAWFAY	CAREEGTAQAAWFAYW	(GAGGAG)GG
GQ856058.1	productive	IGHV1S22*01	tgtacaaga	tc		gaggagggg	IGHD2-4*01		ctacaatgattacgac		g	IGHJ3*01		ggtttgcttactgg	acaagatcgaggaggggctacaatgattacgacgggtttgcttac	tgtacaagatcgaggaggggctacaatgattacgacgggtttgcttactgg	TRSRRGYNDYDGFAY	CTRSRRGYNDYDGFAYW	(GAGGAG)GGG
K00684.1	productive	IGHV1-74*01;IGHV1-74*04	tgtgcaa			gatacg	IGHD1-1*01		attactacggtagtag			IGHJ2*01		ctactttgactactgg	gcaagatacgattactacggtagtagctactttgactac	tgtgcaagatacgattactacggtagtagctactttgactactgg	ARYDYYGSSYFDY	CARYDYYGSSYFDYW	(GATAC)G
BC004786.1	productive	IGHV5-4*01	tgtgcaaga			gatatgggtgggagcccg	IGHD2-3*01		tatggtggttact		cgcg	IGHJ2*01		ctttgactactgg	gcaagagatatgggtgggagcccgtatggtggttactcgcgctttgactac	tgtgcaagagatatgggtgggagcccgtatggtggttactcgcgctttgactactgg	ARDMGGSPYGGYSRFDY	CARDMGGSPYGGYSRFDYW	(GATAT)GGGTGGGAGCCCG
M32393.1	productive	IGHV7-1*01;IGHV7-1*03	tgtgcaaga			gatgc	IGHD1-1*01		ttactacggtagtag			IGHJ1*03		ctggtacttcgatgtctgg	gcaagagatgcttactacggtagtagctggtacttcgatgtc	tgtgcaagagatgcttactacggtagtagctggtacttcgatgtctgg	ARDAYYGSSWYFDV	CARDAYYGSSWYFDVW	(GATGC)
M32395.1	productive	IGHV7-1*01;IGHV7-1*03	tgttcaaga			gatgc	IGHD1-1*01		ttactacggtagtacct			IGHJ2*01		actactttgactactgg	tcaagagatgcttactacggtagtacctactactttgactac	tgttcaagagatgcttactacggtagtacctactactttgactactgg	SRDAYYGSTYYFDY	CSRDAYYGSTYYFDYW	(GATGC)
AF459879.1	productive	IGHV1-39*01	tgtgcaaga	tc		gatgccc	IGHD1-1*01		attactacggtagtag			IGHJ2*01;IGHJ2*02	agt	actactttgactactgg	gcaagatcgatgcccattactacggtagtagagtactactttgactac	tgtgcaagatcgatgcccattactacggtagtagagtactactttgactactgg	ARSMPITTVVEYYFDY	CARSMPITTVVEYYFDYW	(GATGC)CC
AM086272.1	productive	IGHV1-72*04	tgtgcgaga			gatgcgagga	IGHD1-1*02		tattggagtggt		cc	IGHJ2*01;IGHJ2*02		gactactgg	gcgagagatgcgaggatattggagtggtccgactac	tgtgcgagagatgcgaggatattggagtggtccgactactgg	ARDARILEWSDY	CARDARILEWSDYW	(GATGC)GAGGA;GATGC(GAGGA)
X02550.1	productive	IGHV1-55*01	tgtgcaaga			gatgcgctc	IGHD1-1*01		attactacggtag		ggagggg	IGHJ2*01	gt	actattttgactactgg	gcaagagatgcgctcattactacggtagggagggggtactattttgactac	tgtgcaagagatgcgctcattactacggtagggagggggtactattttgactactgg	ARDALITTVGRGYYFDY	CARDALITTVGRGYYFDYW	(GATGC)GCTC
M20829.1	productive	IGHV10S4*01	tgtgtgaga			gatgct	IGHD4-1*01	g	ctaactgg		tcc	IGHJ3*01	g	cctggtttgcttactgg	gtgagagatgctgctaactggtccgcctggtttgcttac	tgtgtgagagatgctgctaactggtccgcctggtttgcttactgg	VRDAANWSAWFAY	CVRDAANWSAWFAYW	(GATGC)T
AY648635.1	productive	IGHV5-9-3*01	tgtgcaaga			gatgctaatcacc	IGHD2-12*01		acttgagatccg			IGHJ4*01		atgctatggactactgg	gcaagagatgctaatcaccacttgagatccgatgctatggactac	tgtgcaagagatgctaatcaccacttgagatccgatgctatggactactgg	ARDANHHLRSDAMDY	CARDANHHLRSDAMDYW	(GATGC)TAATCACC
M32394.1	productive	IGHV7-1*01;IGHV7-1*03	tgttcaaga			gatgca	IGHD1-1*01		tactacggtagtacctac			IGHJ1*03		tacttcgatgtctgg	tcaagagatgcatactacggtagtacctactacttcgatgtc	tgttcaagagatgcatactacggtagtacctactacttcgatgtctgg	SRDAYYGSTYYFDV	CSRDAYYGSTYYFDVW	(GATGCA)
DD462130.1	productive	IGHV1S135*01	tgtgcaaga			gatgtg	IGHD1-2*01		actacggc		cc	IGHJ2*01		ttgacttctgg	gcaagagatgtgactacggcccttgacttc	tgtgcaagagatgtgactacggcccttgacttctgg	ARDVTTALDF	CARDVTTALDFW	(GATGT)G
DD329577.1	productive	IGHV1S135*01	tgtgcaaga			gatgtg	IGHD1-2*01		actacggc		cc	IGHJ2*01		ttgacttctgg	gcaagagatgtgactacggcccttgacttc	tgtgcaagagatgtgactacggcccttgacttctgg	ARDVTTALDF	CARDVTTALDFW	(GATGT)G
AF065379.1	productive	IGHV1-72*01	tgtgcaaga			ggaag	IGHD2-10*02		gtttggta			IGHJ2*01		accactttgactactgg	gcaagaggaaggtttggtaaccactttgactac	tgtgcaagaggaaggtttggtaaccactttgactactgg	ARGRFGNHFDY	CARGRFGNHFDYW	(GGAAG)
AJ884574.1	productive	IGHV1-12*01	tgtacaaga			ggaagctt	IGHD2-1*01		tctactatgg		g	IGHJ1*01		actggaacttcgatgtctgg	acaagaggaagctttctactatgggactggaacttcgatgtc	tgtacaagaggaagctttctactatgggactggaacttcgatgtctgg	TRGSFLLWDWNFDV	CTRGSFLLWDWNFDVW	(GGAAG)CTT;GG(AAGCT)T
AB043290.1	productive	IGHV1-72*01	tgtgcaaga			ggaagg	IGHD1-1*01		attactacggtagtag		tac	IGHJ2*01		actttgactactgg	gcaagaggaaggattactacggtagtagtacactttgactac	tgtgcaagaggaaggattactacggtagtagtacactttgactactgg	ARGRITTVVVHFDY	CARGRITTVVVHFDYW	(GGAAG)G;G(GAAGG)
AB370618.1	productive	IGHV1-72*01	tgtgcaaga			ggaagg	IGHD1-1*01		attactacggtagtag		ttc	IGHJ2*01		actttgactactgg	gcaagaggaaggattactacggtagtagttcactttgactac	tgtgcaagaggaaggattactacggtagtagttcactttgactactgg	ARGRITTVVVHFDY	CARGRITTVVVHFDYW	(GGAAG)G;G(GAAGG)
AB043443.1	productive	IGHV1-72*01	tgtgcaaga			ggaagg	IGHD4-1*01		actggg		cc	IGHJ2*01		ctttgactactgg	gcaagaggaaggactgggccctttgactac	tgtgcaagaggaaggactgggccctttgactactgg	ARGRTGPFDY	CARGRTGPFDYW	(GGAAG)G;G(GAAGG)
AY171991.1	productive	IGHV1-14*01	tgtgcaaga			ggaaggg	IGHD1-1*01		actacggtagtag		ggg	IGHJ4*01		ctatgctatggactactgg	gcaagaggaagggactacggtagtaggggctatgctatggactac	tgtgcaagaggaagggactacggtagtaggggctatgctatggactactgg	ARGRDYGSRGYAMDY	CARGRDYGSRGYAMDYW	(GGAAG)GG;G(GAAGG)G
DM164343.1	productive	IGHV9-3-1*01	tgtgcaag			ggaagggtt	IGHD2-10*02		gtatggta			IGHJ2*01		actactttgactactgg	gcaagggaagggttgtatggtaactactttgactac	tgtgcaagggaagggttgtatggtaactactttgactactgg	AREGLYGNYFDY	CAREGLYGNYFDYW	(GGAAG)GGTT;G(GAAGG)GTT
DM164367.1	productive	IGHV9-3-1*01	tgtgcaag			ggaagggtt	IGHD2-10*02		gtatggta			IGHJ2*01		actactttgactactgg	gcaagggaagggttgtatggtaactactttgactac	tgtgcaagggaagggttgtatggtaactactttgactactgg	AREGLYGNYFDY	CAREGLYGNYFDYW	(GGAAG)GGTT;G(GAAGG)GTT
CS495944.1	productive	IGHV9-3-1*01	tgtgcaag			ggaagggtt	IGHD2-10*02		gtatggta			IGHJ2*01		actactttgactactgg	gcaagggaagggttgtatggtaactactttgactac	tgtgcaagggaagggttgtatggtaactactttgactactgg	AREGLYGNYFDY	CAREGLYGNYFDYW	(GGAAG)GGTT;G(GAAGG)GTT
CS495992.1	productive	IGHV9-3-1*01	tgtgcaag			ggaagggtt	IGHD2-10*02		gtatggta			IGHJ2*01		actactttgactactgg	gcaagggaagggttgtatggtaactactttgactac	tgtgcaagggaagggttgtatggtaactactttgactactgg	AREGLYGNYFDY	CAREGLYGNYFDYW	(GGAAG)GGTT;G(GAAGG)GTT
AB030760.1	productive	IGHV1-72*01	tgttcaaga			ggaaggtt	IGHD2-2*01		tggttacg		ccc	IGHJ2*01		actttgactactgg	tcaagaggaaggtttggttacgcccactttgactac	tgttcaagaggaaggtttggttacgcccactttgactactgg	SRGRFGYAHFDY	CSRGRFGYAHFDYW	(GGAAG)GTT;G(GAAGG)TT
AB030762.1	productive	IGHV1-72*01	tgtgcaaga			ggaaga	IGHD1-1*02		tatggtg		ttc	IGHJ2*01		actttgactactgg	gcaagaggaagatatggtgttcactttgactac	tgtgcaagaggaagatatggtgttcactttgactactgg	ARGRYGVHFDY	CARGRYGVHFDYW	(GGAAGA)
AB589305.1	productive	IGHV1-72*01	tgttcagga			ggaaga	IGHD2-1*01		tatggtatct		tccat	IGHJ2*01		tttgactactgg	tcaggaggaagatatggtatcttccattttgactac	tgttcaggaggaagatatggtatcttccattttgactactgg	SGGRYGIFHFDY	CSGGRYGIFHFDYW	(GGAAGA)
AY174014.1	productive	IGHV2-9-1*01	tgtgccagaga			ggaga	IGHD1-1*01		attactac		ttcct	IGHJ4*01		ttactatgctatggactactgg	gccagagaggagaattactacttcctttactatgctatggactac	tgtgccagagaggagaattactacttcctttactatgctatggactactgg	AREENYYFLYYAMDY	CAREENYYFLYYAMDYW	(GGAGA)
AB160806.1	productive	IGHV1-53*01	tgtgcaaga			ggaga	IGHD2-13*01		ggggact			IGHJ2*01		tttgactactgg	gcaagaggagaggggacttttgactac	tgtgcaagaggagaggggacttttgactactgg	ARGEGTFDY	CARGEGTFDYW	(GGAGA)
AF328091.1	productive	IGHV1-64*01	tgtgcaaga			ggaga	IGHD3-1*01		caaactacgggct		tc	IGHJ2*03		tgactactgg	gcaagaggagacaaactacgggcttctgactac	tgtgcaagaggagacaaactacgggcttctgactactgg	ARGDKLRASDY	CARGDKLRASDYW	(GGAGA)
U61494.1	productive	IGHV14-3*02	tgtgctaga			ggagaa	IGHD2-4*01		tatgatta		tccttttcct	IGHJ4*01		tactgg	gctagaggagaatatgattatccttttccttac	tgtgctagaggagaatatgattatccttttccttactgg	ARGEYDYPFPY	CARGEYDYPFPYW	(GGAGA)A
M73872.1	productive	IGHV3-2*02	tgtgcaaga			ggagaatt	IGHD2-3*01		tggttactac		c	IGHJ1*01;IGHJ1*02;IGHJ1*03		actggtacttcgatgtctgg	gcaagaggagaatttggttactaccactggtacttcgatgtc	tgtgcaagaggagaatttggttactaccactggtacttcgatgtctgg	ARGEFGYYHWYFDV	CARGEFGYYHWYFDVW	(GGAGA)ATT;GG(AGAAT)T
U55552.1	productive	IGHV3-3*01	tgtgcgagag			ggagacgaa	IGHD2-10*02		agtatggt		ct	IGHJ4*01		ttactatgctatggactactgg	gcgagagggagacgaaagtatggtctttactatgctatggactac	tgtgcgagagggagacgaaagtatggtctttactatgctatggactactgg	ARGRRKYGLYYAMDY	CARGRRKYGLYYAMDYW	(GGAGAC)GAA;GG(AGACGA)A
AF242215.1	productive	IGHV6-3*01;IGHV6-3*02;IGHV6-3*03;IGHV6-6*02	tg			taaaac	IGHD2-12*01		ctatttttact		ca	IGHJ3*01		ttttcttactgg	aaaacctatttttactcattttcttac	tgtaaaacctatttttactcattttcttactgg	KTYFYSFSY	CKTYFYSFSYW	(TAAAA)C
FW363803.1	productive	IGHV6-3*01;IGHV6-3*02;IGHV6-3*03;IGHV6-6*02	tg			taaaac	IGHD2-12*01		ctatttttact		ca	IGHJ3*01		ttttcttactgg	aaaacctatttttactcattttcttac	tgtaaaacctatttttactcattttcttactgg	KTYFYSFSY	CKTYFYSFSYW	(TAAAA)C
HC190047.1	productive	IGHV6-3*01;IGHV6-3*02;IGHV6-3*03;IGHV6-6*02	tg			taaaac	IGHD2-12*01		ctatttttact		ca	IGHJ3*01		ttttcttactgg	aaaacctatttttactcattttcttac	tgtaaaacctatttttactcattttcttactgg	KTYFYSFSY	CKTYFYSFSYW	(TAAAA)C
HB444763.1	productive	IGHV6-3*01;IGHV6-3*02;IGHV6-3*03;IGHV6-6*02	tg			taaaac	IGHD2-12*01		ctatttttact		ca	IGHJ3*01		ttttcttactgg	aaaacctatttttactcattttcttac	tgtaaaacctatttttactcattttcttactgg	KTYFYSFSY	CKTYFYSFSYW	(TAAAA)C
AF242213.1	productive	IGHV6-3*01;IGHV6-3*02;IGHV6-3*03;IGHV6-6*02	tg			taaaat	IGHD2-12*01		ctatttttact		ct	IGHJ3*01		ttttcttactgg	aaaatctatttttactctttttcttac	tgtaaaatctatttttactctttttcttactgg	KIYFYSFSY	CKIYFYSFSYW	(TAAAA)T
X65535.1	productive	IGHV2-2*01	tgtgccagaa			taagatct	IGHD2-1*01		tatggtaactac		aagc	IGHJ3*01		cctggtttgcttactgg	gccagaataagatcttatggtaactacaagccctggtttgcttac	tgtgccagaataagatcttatggtaactacaagccctggtttgcttactgg	ARIRSYGNYKPWFAY	CARIRSYGNYKPWFAYW	(TAAGA)TCT;T(AAGAT)CT
AB159889.1	productive	IGHV1-9*01	tgtgcaaga	t		tgagaac	IGHD2-12*01		ctttagtacttat			IGHJ2*01		tactttgactactgg	gcaagattgagaacctttagtacttattactttgactac	tgtgcaagattgagaacctttagtacttattactttgactactgg	ARLRTFSTYYFDY	CARLRTFSTYYFDYW	(TGAGA)AC;TG(AGAAC)
AY661247.1	productive	IGHV5-17*01	tgtg			tgagagaaagaggtatagcagcagctggtacg	IGHD1-1*01		tactacaacgg			IGHJ4*01		tatggacgtctgg	gtgagagaaagaggtatagcagcagctggtacgtactacaacggtatggacgtc	tgtgtgagagaaagaggtatagcagcagctggtacgtactacaacggtatggacgtctgg	VRERGIAAAGTYYNGMDV	CVRERGIAAAGTYYNGMDVW	(TGAGAGA)AAGAGGTATAGCAGCAGCTGGTACG;TGAGAGA(AAGAGG)TATAGCAGCAGCTGGTACG;TGAG(AGAAA)GAGGTATAGCAGCAGCTGGTACG;TGAGAG(AAAGA)GGTATAGCAGCAGCTGGTACG;TGAGAGAAAGAGGTATAGCAGC(AGCTG)GTACG
AY454489.1	productive	IGHV1-9*01	tgtgcaaga	t		tgaggg	IGHD4-1*01		tgggac		ggaga	IGHJ2*01		gactactgg	gcaagattgagggtgggacggagagactac	tgtgcaagattgagggtgggacggagagactactgg	ARLRVGRRDY	CARLRVGRRDYW	(TGAGG)G	(GGAGA)
DM164359.1	productive	IGHV1-69*02	tgtacaaga	t		tgagggg	IGHD1-2*01		tttattac		c	IGHJ2*01		tgactactgg	acaagattgaggggtttattacctgactac	tgtacaagattgaggggtttattacctgactactgg	TRLRGLLPDY	CTRLRGLLPDYW	(TGAGG)GG
DM164327.1	productive	IGHV1-69*02	tgtacaaga	t		tgagggg	IGHD1-2*01		tttattac		c	IGHJ2*03		tgactactgg	acaagattgaggggtttattacctgactac	tgtacaagattgaggggtttattacctgactactgg	TRLRGLLPDY	CTRLRGLLPDYW	(TGAGG)GG
CS495912.1	productive	IGHV1-69*02	tgtacaaga	t		tgagggg	IGHD1-2*01		tttattac		c	IGHJ2*03		tgactactgg	acaagattgaggggtttattacctgactac	tgtacaagattgaggggtttattacctgactactgg	TRLRGLLPDY	CTRLRGLLPDYW	(TGAGG)GG
CS495976.1	productive	IGHV1-69*02	tgtacaaga	t		tgagggg	IGHD1-2*01		tttattac		c	IGHJ2*01		tgactactgg	acaagattgaggggtttattacctgactac	tgtacaagattgaggggtttattacctgactactgg	TRLRGLLPDY	CTRLRGLLPDYW	(TGAGG)GG
CS495960.1	productive	IGHV1-69*02	tgtacaaga	t		tgagggg	IGHD1-2*01		tttattac		c	IGHJ2*01		tgactactgg	acaagattgaggggtttattacctgactac	tgtacaagattgaggggtttattacctgactactgg	TRLRGLLPDY	CTRLRGLLPDYW	(TGAGG)GG
DM164351.1	productive	IGHV1-69*02	tgtacaaga	t		tgagggg	IGHD1-2*01		tttattac		c	IGHJ2*01		tgactactgg	acaagattgaggggtttattacctgactac	tgtacaagattgaggggtttattacctgactactgg	TRLRGLLPDY	CTRLRGLLPDYW	(TGAGG)GG
AF044230.1	productive	IGHV1S135*01	tgtgcaaga			aaagacct	IGHD2-14*01		ctactataggtacg		ncgaa	IGHJ3*01		tggtttgcttactgg	gcaagaaaagacctctactataggtacgncgaatggtttgcttac	tgtgcaagaaaagacctctactataggtacgncgaatggtttgcttactgg	ARKDLYYRYXEWFAY	CARKDLYYRYXEWFAYW	A(AAGACC)T;(AAAGA)CCT
AB370396.1	productive	IGHV1-72*01	tgtgcaaga			aacaga	IGHD2-1*01	a	tctactatggtaac		cccc	IGHJ2*01		actttgactactgg	gcaagaaacagaatctactatggtaacccccactttgactac	tgtgcaagaaacagaatctactatggtaacccccactttgactactgg	ARNRIYYGNPHFDY	CARNRIYYGNPHFDYW	A(ACAGA);(AACAG)A
AY172528.1	productive	IGHV1-9*01	tgtgcaaga			aaggaaa	IGHD2-14*01		actataggtacg			IGHJ1*01		actggtacttcgatgtctgg	gcaagaaaggaaaactataggtacgactggtacttcgatgtc	tgtgcaagaaaggaaaactataggtacgactggtacttcgatgtctgg	ARKENYRYDWYFDV	CARKENYRYDWYFDVW	A(AGGAA)A;(AAGGA)AA
AB160783.1	productive	IGHV1-55*01	tgtgcaaga			aaggag	IGHD4-1*01		ctgggac		gt	IGHJ1*03		tactggtacttcgatgtctgg	gcaagaaaggagctgggacgttactggtacttcgatgtc	tgtgcaagaaaggagctgggacgttactggtacttcgatgtctgg	ARKELGRYWYFDV	CARKELGRYWYFDVW	A(AGGAG);(AAGGA)G
AB057950.1	productive	IGHV1-72*01	tgtgcaaga			aaggagg	IGHD2-3*01		gatggttcctac		ac	IGHJ3*01		tttgcttactgg	gcaagaaaggagggatggttcctacactttgcttac	tgtgcaagaaaggagggatggttcctacactttgcttactgg	ARKEGWFLHFAY	CARKEGWFLHFAYW	A(AGGAG)G;(AAGGA)GG
M58452.1	productive	IGHV1-53*01	tgtacaa			aaggagggtctcg	IGHD2-14*01		ggtacg		gagg	IGHJ4*01		tactatgctatggactactgg	acaaaaggagggtctcgggtacggaggtactatgctatggactac	tgtacaaaaggagggtctcgggtacggaggtactatgctatggactactgg	TKGGSRVRRYYAMDY	CTKGGSRVRRYYAMDYW	A(AGGAG)GGTCTCG;(AAGGA)GGGTCTCG
AB571405.1	productive	IGHV1-72*01	tgtgcaa			aataca	IGHD1-1*01		attactacggtggtag		t	IGHJ2*01		tactttgactactgg	gcaaaatacaattactacggtggtagttactttgactac	tgtgcaaaatacaattactacggtggtagttactttgactactgg	AKYNYYGGSYFDY	CAKYNYYGGSYFDYW	A(ATACA)
AB370480.1	productive	IGHV1-72*01	tgtgcaa			aatacac	IGHD1-1*01		ttactacggtggaagc		cat	IGHJ2*01		tttgacttttgg	gcaaaatacacttactacggtggaagccattttgacttt	tgtgcaaaatacacttactacggtggaagccattttgacttttgg	AKYTYYGGSHFDF	CAKYTYYGGSHFDFW	A(ATACA)C
AB370479.1	productive	IGHV1-72*01	tgtgcaa			aatacac	IGHD1-1*01		ttactacggtggaagc		cat	IGHJ2*01		tttgacttttgg	gcaaaatacacttactacggtggaagccattttgacttt	tgtgcaaaatacacttactacggtggaagccattttgacttttgg	AKYTYYGGSHFDF	CAKYTYYGGSHFDFW	A(ATACA)C
AB370837.1	productive	IGHV1-72*01	tgtgcaa			aatata	IGHD1-1*01		attactacggtggtag		t	IGHJ2*01		tactttgactactgg	gcaaaatataattactacggtggtagttactttgactac	tgtgcaaaatataattactacggtggtagttactttgactactgg	AKYNYYGGSYFDY	CAKYNYYGGSYFDYW	A(ATATA)
AB159857.1	productive	IGHV1-59*01	tgt			acaagac	IGHD1-1*01		cggtagta		cggggag	IGHJ4*01		actatgctatggactactgg	acaagaccggtagtacggggagactatgctatggactac	tgtacaagaccggtagtacggggagactatgctatggactactgg	TRPVVRGDYAMDY	CTRPVVRGDYAMDYW	A(CAAGAC)
AY172015.1	productive	IGHV1-64*01	tgt			acaagagaggg	IGHD1-1*02		ctatggagg			IGHJ4*01		tgctatggactactgg	acaagagagggctatggaggtgctatggactac	tgtacaagagagggctatggaggtgctatggactactgg	TREGYGGAMDY	CTREGYGGAMDYW	A(CAAGAGAG)GG;ACAAG(AGAGG)G
BD284797.1	productive	IGHV10-1*02	tgt			acaagagat	IGHD1-1*01		ggaagcggata		tccctctc	IGHJ4*01		tggatttctgg	acaagagatggaagcggatatccctctctggatttc	tgtacaagagatggaagcggatatccctctctggatttctgg	TRDGSGYPSLDF	CTRDGSGYPSLDFW	A(CAAGAGAT)
AF455279.1	productive	IGHV1-69*01	tgt			acaagaggtaggg	IGHD1-1*01		attactacggtagtagctac		g	IGHJ2*01		actttgactactgg	acaagaggtagggattactacggtagtagctacgactttgactac	tgtacaagaggtagggattactacggtagtagctacgactttgactactgg	TRGRDYYGSSYDFDY	CTRGRDYYGSSYDFDYW	A(CAAGAGG)TAGGG
AB517461.1	productive	IGHV1-72*01	tgt			acaagatacg	IGHD1-1*01		attactacggtagtag		tc	IGHJ2*01		ttgactactgg	acaagatacgattactacggtagtagtcttgactac	tgtacaagatacgattactacggtagtagtcttgactactgg	TRYDYYGSSLDY	CTRYDYYGSSLDYW	A(CAAGATA)CG;ACA(AGATAC)G
AB187425.1	productive	IGHV1-72*01	tgt			acaagg	IGHD3-1*01		gggctac		ccttt	IGHJ2*01		tactttgactactgg	acaagggggctacccttttactttgactac	tgtacaagggggctacccttttactttgactactgg	TRGLPFYFDY	CTRGLPFYFDYW	A(CAAGG)
FJ147336.1	productive	IGHV4-1*02	tgt			acaaggccc	IGHD3-3*01		acatatagg			IGHJ2*03		tactttgactactgg	acaaggcccacatataggtactttgactac	tgtacaaggcccacatataggtactttgactactgg	TRPTYRYFDY	CTRPTYRYFDYW	A(CAAGG)CCC
U21060.1	productive	IGHV2-3*01;IGHV2-6*01;IGHV2-6-4*01;IGHV2-6-5*01;IGHV2-6-7*01	tgt			actagag	IGHD2-3*01		atgatgg			IGHJ4*01		ttactacggtatggactactgg	actagagatgatggttactacggtatggactac	tgtactagagatgatggttactacggtatggactactgg	TRDDGYYGMDY	CTRDDGYYGMDYW	A(CTAGA)G
EU568234.1	productive	IGHV1-39*01	tgtgcaaga			agaaga	IGHD2-4*01	a	tctactatgattacga		ggt	IGHJ4*01		ctatgctatggactactgg	gcaagaagaagaatctactatgattacgaggtctatgctatggactac	tgtgcaagaagaagaatctactatgattacgaggtctatgctatggactactgg	ARRRIYYDYEVYAMDY	CARRRIYYDYEVYAMDYW	A(GAAGA);(AGAAG)A
JF690515.1	productive	IGHV1-82*01	tgtgcaaga			agagacccg	IGHD2-5*01		tactatagtaactac		gaag	IGHJ4*01		atgctatggactactgg	gcaagaagagacccgtactatagtaactacgaagatgctatggactac	tgtgcaagaagagacccgtactatagtaactacgaagatgctatggactactgg	ARRDPYYSNYEDAMDY	CARRDPYYSNYEDAMDYW	A(GAGAC)CCG;(AGAGA)CCCG;AG(AGACC)CG
JF690558.1	productive	IGHV1-82*01	tgtgcaaga			agagacccg	IGHD2-5*01		tactatagtaactac		gaag	IGHJ4*01		atgctatggactactgg	gcaagaagagacccgtactatagtaactacgaagatgctatggactac	tgtgcaagaagagacccgtactatagtaactacgaagatgctatggactactgg	ARRDPYYSNYEDAMDY	CARRDPYYSNYEDAMDYW	A(GAGAC)CCG;(AGAGA)CCCG;AG(AGACC)CG
X05758.1	productive	IGHV1S20*02	tgtgcaaga			agaggaggag	IGHD2-3*01		atgatgg		ntctcgn	IGHJ4*01		tactatgctatggactactgg	gcaagaagaggaggagatgatggntctcgntactatgctatggactac	tgtgcaagaagaggaggagatgatggntctcgntactatgctatggactactgg	ARRGGDDGSRYYAMDY	CARRGGDDGSRYYAMDYW	A(GAGGAG)GAG;AGAG(GAGGAG);(AGAGG)AGGAG
AB517255.1	productive	IGHV1-72*01	tgtgcaaga	t		atgagc	IGHD1-1*01		attactccggtag		gggggc	IGHJ2*01		ctttgactactgg	gcaagatatgagcattactccggtaggggggcctttgactac	tgtgcaagatatgagcattactccggtaggggggcctttgactactgg	ARYEHYSGRGAFDY	CARYEHYSGRGAFDYW	A(TGAGC)
AB069865.1	productive	IGHV1-72*01	tgtgcaaga			atgagg	IGHD2-13*01		ggggactac		gt	IGHJ4*01		ctgg	gcaagaatgaggggggactacgtc	tgtgcaagaatgaggggggactacgtctgg	ARMRGDYV	CARMRGDYVW	A(TGAGG)
AB443656.1	productive	IGHV1-72*01	tgtgcaaga	t		atgagggc	IGHD3-2*02		cagctcaggctac		g	IGHJ2*01		tgactactgg	gcaagatatgagggccagctcaggctacgtgactac	tgtgcaagatatgagggccagctcaggctacgtgactactgg	ARYEGQLRLRDY	CARYEGQLRLRDYW	A(TGAGG)GC
X87736.1	productive	IGHV2-9-1*01	tgtgcca			aacatgggag	IGHD4-1*01		actgggac			IGHJ1*01;IGHJ1*02;IGHJ1*03	g	ctactggtacttcgatgtctgg	gccaaacatgggagactgggacgctactggtacttcgatgtc	tgtgccaaacatgggagactgggacgctactggtacttcgatgtctgg	AKHGRLGRYWYFDV	CAKHGRLGRYWYFDVW	AA(CATGG)GAG
BD093843.1	productive	IGHV2-9-1*01	tgtgcca			aacgaagc	IGHD2-3*01		gatgattact			IGHJ3*01		cctggtttgcttactgg	gccaaacgaagcgatgattactcctggtttgcttac	tgtgccaaacgaagcgatgattactcctggtttgcttactgg	AKRSDDYSWFAY	CAKRSDDYSWFAYW	AA(CGAAG)C
GQ162493.1	productive	IGHV1-64*01	tgtgctaga			aaagagcggt	IGHD4-1*01		taactgggac		g	IGHJ2*03		tttgactactgg	gctagaaaagagcggttaactgggacgtttgactac	tgtgctagaaaagagcggttaactgggacgtttgactactgg	ARKERLTGTFDY	CARKERLTGTFDYW	AAA(GAGCG)GT;A(AAGAG)CGGT;(AAAGA)GCGGT
AM086350.1	productive	IGHV3-3*03	tgtgcaaga			aagtggaaggagatttggtac	IGHD1-1*01		tactactacgg			IGHJ4*01		tatggacgtctgg	gcaagaaagtggaaggagatttggtactactactacggtatggacgtc	tgtgcaagaaagtggaaggagatttggtactactactacggtatggacgtctgg	ARKWKEIWYYYYGMDV	CARKWKEIWYYYYGMDVW	AAGTGGA(AGGAGA)TTTGGTAC;AAGTG(GAAGGA)GATTTGGTAC;AAGT(GGAAG)GAGATTTGGTAC;AAGTGGAAG(GAGAT)TTGGTAC
M18570.1	productive	IGHV6-3*01	tgcaca			acgaagg	IGHD2-3*01		gatggttactac		c	IGHJ2*01		ctttgtctactgn	acaacgaagggatggttactaccctttgtctac	tgcacaacgaagggatggttactaccctttgtctactgn	TTKGWLLPFVY	CTTKGWLLPFVYX	AC(GAAGG);A(CGAAG)G
AF145960.1	productive	IGHV1-82*01	tgtgcaaga			acgaggagcaaa	IGHD1-1*02		tattcctat		at	IGHJ4*01		tatggactattgg	gcaagaacgaggagcaaatattcctatattatggactat	tgtgcaagaacgaggagcaaatattcctatattatggactattgg	ARTRSKYSYIMDY	CARTRSKYSYIMDYW	AC(GAGGAG)CAAA;(ACGAG)GAGCAAA
AB057864.1	productive	IGHV1-72*01	tgtgcaaga	t		acgatat	IGHD2-5*01		tagtaactac		atag	IGHJ3*01		ggtttgcttactgg	gcaagatacgatattagtaactacatagggtttgcttac	tgtgcaagatacgatattagtaactacatagggtttgcttactgg	ARYDISNYIGFAY	CARYDISNYIGFAYW	AC(GATAT)
AB067406.1	productive	IGHV1-72*01	tgtgcaaga	t		acgatat	IGHD2-5*01		tagtaactac		atag	IGHJ3*01		ggtttgcttactgg	gcaagatacgatattagtaactacatagggtttgcttac	tgtgcaagatacgatattagtaactacatagggtttgcttactgg	ARYDISNYIGFAY	CARYDISNYIGFAYW	AC(GATAT)
AB067407.1	productive	IGHV1-72*01	tgtgcaaga	t		acgatat	IGHD2-5*01		tagtaactac		atag	IGHJ3*01		ggtttgcttactgg	gcaagatacgatattagtaactacatagggtttgcttac	tgtgcaagatacgatattagtaactacatagggtttgcttactgg	ARYDISNYIGFAY	CARYDISNYIGFAYW	AC(GATAT)
AB057861.1	productive	IGHV1-72*01	tgtgcaaga	t		acgatat	IGHD2-5*01		tagtaactac		atag	IGHJ3*01		ggtttgcttactgg	gcaagatacgatattagtaactacatagggtttgcttac	tgtgcaagatacgatattagtaactacatagggtttgcttactgg	ARYDISNYIGFAY	CARYDISNYIGFAYW	AC(GATAT)
BC092056.1	productive	IGHV1-18*01	tgtgcaaga			acggagac	IGHD2-12*01		ttactatagttacgac		gggg	IGHJ3*01		ggtttgcttactgg	gcaagaacggagacttactatagttacgacggggggtttgcttac	tgtgcaagaacggagacttactatagttacgacggggggtttgcttactgg	ARTETYYSYDGGFAY	CARTETYYSYDGGFAYW	AC(GGAGAC)
AF459858.1	productive	IGHV1-26*01	tgtgcaaga			acccgaatg	IGHD2-4*01		tatgattacgac		gct	IGHJ4*01	t	attactatgctatggactactgg	gcaagaacccgaatgtatgattacgacgcttattactatgctatggactac	tgtgcaagaacccgaatgtatgattacgacgcttattactatgctatggactactgg	ARTRMYDYDAYYYAMDY	CARTRMYDYDAYYYAMDYW	ACC(CGAAT)G
BD399184.1	productive	IGHV5-12-2*01;IGHV5-9-3*01	tgtgcaagaca	t		acccccgggtatacagg	IGHD2-14*01		ctactactggtac		tttgact	IGHJ1*01;IGHJ1*02;IGHJ1*03		tctgg	gcaagacatacccccgggtatacaggctactactggtactttgacttc	tgtgcaagacatacccccgggtatacaggctactactggtactttgacttctgg	ARHTPGYTGYYWYFDF	CARHTPGYTGYYWYFDFW	ACCCCCGGGT(ATACA)GG
M92335.1	productive	IGHV5-12*02	tgtacaagaca	t		accctttatgataccctt	IGHD2-1*01		tatggtaacta		tccggt	IGHJ3*01		ctggtttgctgactgg	acaagacataccctttatgataccctttatggtaactatccggtctggtttgctgac	tgtacaagacataccctttatgataccctttatggtaactatccggtctggtttgctgactgg	TRHTLYDTLYGNYPVWFAD	CTRHTLYDTLYGNYPVWFADW	ACCCTTTAT(GATAC)CCTT
M92331.1	productive	IGHV5-12*02	tgtacaagaca	t		accctttatgataccctt	IGHD2-1*01		tatggtaacta		tccggt	IGHJ3*01		ctggtttgctgactgg	acaagacataccctttatgataccctttatggtaactatccggtctggtttgctgac	tgtacaagacataccctttatgataccctttatggtaactatccggtctggtttgctgactgg	TRHTLYDTLYGNYPVWFAD	CTRHTLYDTLYGNYPVWFADW	ACCCTTTAT(GATAC)CCTT
X57640.1	productive	IGHV5-12*02	tgtacaagaca	t		accctttatgataccctt	IGHD2-1*01		tatggtaacta		tccggt	IGHJ3*01		ctggtttgctgactgg	acaagacataccctttatgataccctttatggtaactatccggtctggtttgctgac	tgtacaagacataccctttatgataccctttatggtaactatccggtctggtttgctgactgg	TRHTLYDTLYGNYPVWFAD	CTRHTLYDTLYGNYPVWFADW	ACCCTTTAT(GATAC)CCTT
AF546725.1	productive	IGHV2-2*02	tgtgccagaaa			accgaaaacccctct	IGHD2-4*01		ctatgattac			IGHJ4*01		gctatggactactgg	gccagaaaaccgaaaacccctctctatgattacgctatggactac	tgtgccagaaaaccgaaaacccctctctatgattacgctatggactactgg	ARKPKTPLYDYAMDY	CARKPKTPLYDYAMDYW	ACCGA(AAACC)CCTCT
JF690382.1	productive	IGHV2-3*01	tgtgccaaa			accggggcaaacttc	IGHD1-1*01	a	tttattactacggtagtagct		gggt	IGHJ2*01		ctactttgactactgg	gccaaaaccggggcaaacttcatttattactacggtagtagctgggtctactttgactac	tgtgccaaaaccggggcaaacttcatttattactacggtagtagctgggtctactttgactactgg	AKTGANFIYYYGSSWVYFDY	CAKTGANFIYYYGSSWVYFDYW	ACCGGGG(CAAAC)TTC
AY171936.1	productive	IGHV3-6*02	t			actgtacaagagagg	IGHD2-4*01		atgattacgac		g	IGHJ3*01		ggtttgcttactgg	tgtacaagagaggatgattacgacgggtttgcttac	tactgtacaagagaggatgattacgacgggtttgcttactgg	CTREDDYDGFAY	YCTREDDYDGFAYW	ACTGTA(CAAGAGAG)G;ACTGTACAAG(AGAGG);A(CTGTA)CAAGAGAGG
AY877935.1	productive	IGHV5-6-2*01;IGHV5-6-2*02	t			actgtgcaagac	IGHD2-2*01		atggctgggac		gacatgaag	IGHJ2*01		tttgactactgg	tgtgcaagacatggctgggacgacatgaagtttgactac	tactgtgcaagacatggctgggacgacatgaagtttgactactgg	CARHGWDDMKFDY	YCARHGWDDMKFDYW	ACTGTG(CAAGAC)
DL080527.1	productive	IGHV2-6*01;IGHV2-6-8*01	t			actgtgccagagacggggg	IGHD2-12*01		ctatagcagctcta		ccctctatgctatggatgc	IGHJ4*01		ctgg	tgtgccagagacgggggctatagcagctctaccctctatgctatggatgcc	tactgtgccagagacgggggctatagcagctctaccctctatgctatggatgcctgg	CARDGGYSSSTLYAMDA	YCARDGGYSSSTLYAMDAW	ACTGTG(CCAGAGA)CGGGGG;ACTGTGCCA(GAGAC)GGGGG;ACTGTGCCAG(AGACG)GGGG	CCCTCTATGCTATG(GATGC)
CS126834.1	productive	IGHV2-6*01;IGHV2-6-8*01	t			actgtgccagagacggggg	IGHD2-12*01		ctatagcagctcta		ccctctatgctatggatgc	IGHJ4*01		ctgg	tgtgccagagacgggggctatagcagctctaccctctatgctatggatgcc	tactgtgccagagacgggggctatagcagctctaccctctatgctatggatgcctgg	CARDGGYSSSTLYAMDA	YCARDGGYSSSTLYAMDAW	ACTGTG(CCAGAGA)CGGGGG;ACTGTGCCA(GAGAC)GGGGG;ACTGTGCCAG(AGACG)GGGG	CCCTCTATGCTATG(GATGC)
HH756098.1	productive	IGHV2-6*01;IGHV2-6-8*01	t			actgtgccagagacggggg	IGHD2-12*01		ctatagcagctcta		ccctctatgctatggatgc	IGHJ4*01		ctgg	tgtgccagagacgggggctatagcagctctaccctctatgctatggatgcc	tactgtgccagagacgggggctatagcagctctaccctctatgctatggatgcctgg	CARDGGYSSSTLYAMDA	YCARDGGYSSSTLYAMDAW	ACTGTG(CCAGAGA)CGGGGG;ACTGTGCCA(GAGAC)GGGGG;ACTGTGCCAG(AGACG)GGGG	CCCTCTATGCTATG(GATGC)
L08975.1	productive	IGHV1-82*01	tgtgcaaga			agaagaagaa	IGHD1-1*02		attactatggtg		ac	IGHJ4*01		tactattctatggactactgg	gcaagaagaagaagaaattactatggtgactactattctatggactac	tgtgcaagaagaagaagaaattactatggtgactactattctatggactactgg	ARRRRNYYGDYYSMDY	CARRRRNYYGDYYSMDYW	AG(AAGAAG)AA;A(GAAGA)AGAA;AGAA(GAAGA)A;AGAAG(AAGAA);(AGAAG)AAGAA
M55834.1	productive	IGHV3-6*02	tgtgcaaga			agaagagag	IGHD1-1*01		ggtagtagctac			IGHJ2*01		gactactgg	gcaagaagaagagagggtagtagctacgactac	tgtgcaagaagaagagagggtagtagctacgactactgg	ARRREGSSYDY	CARRREGSSYDYW	AG(AAGAGAG);A(GAAGAG)AG;(AGAAG)AGAG
AF289176.1	productive	IGHV5-9*04	tgtgcaagac	g		aggagcg	IGHD2-5*01		tatagtaa		ag	IGHJ3*01		ggtttgcttactgg	gcaagacgaggagcgtatagtaaagggtttgcttac	tgtgcaagacgaggagcgtatagtaaagggtttgcttactgg	ARRGAYSKGFAY	CARRGAYSKGFAYW	AG(GAGCG);(AGGAG)CG
FJ816786.1	productive	IGHV5-9*04	tgtgcaagac	g		aggagcg	IGHD2-5*01		tatagtaa		ag	IGHJ3*01		ggtttgcttactgg	gcaagacgaggagcgtatagtaaagggtttgcttac	tgtgcaagacgaggagcgtatagtaaagggtttgcttactgg	ARRGAYSKGFAY	CARRGAYSKGFAYW	AG(GAGCG);(AGGAG)CG
AF285276.1	productive	IGHV5-9*04	tgtgcaagac	g		aggagcg	IGHD2-5*01		tatagtaa		ag	IGHJ3*01		ggtttgcttactgg	gcaagacgaggagcgtatagtaaagggtttgcttac	tgtgcaagacgaggagcgtatagtaaagggtttgcttactgg	ARRGAYSKGFAY	CARRGAYSKGFAYW	AG(GAGCG);(AGGAG)CG
EU239745.1	productive	IGHV3-2*02	tgtgcaaga			aggatat	IGHD2-3*01		tctatgatggttact			IGHJ2*01		actactttgactactgg	gcaagaaggatattctatgatggttactactactttgactac	tgtgcaagaaggatattctatgatggttactactactttgactactgg	ARRIFYDGYYYFDY	CARRIFYDGYYYFDYW	AG(GATAT)
AY661250.1	productive	IGHV5-17*01	tgtgcgag			agaaagaggtatagcagcagctggtacg	IGHD1-1*01		tactactacgg			IGHJ4*01		tatggacgtctgg	gcgagagaaagaggtatagcagcagctggtacgtactactacggtatggacgtc	tgtgcgagagaaagaggtatagcagcagctggtacgtactactacggtatggacgtctgg	ARERGIAAAGTYYYGMDV	CARERGIAAAGTYYYGMDVW	AGA(AAGAGG)TATAGCAGCAGCTGGTACG;(AGAAA)GAGGTATAGCAGCAGCTGGTACG;AG(AAAGA)GGTATAGCAGCAGCTGGTACG;AGAAAGAGGTATAGCAGC(AGCTG)GTACG
X79789.1	productive	IGHV5-6*01;IGHV5-6*02;IGHV5-6*03;IGHV5-6-1*01	tgtgcaaga			agaagtgaat	IGHD1-1*01		tttattactacggtaatacctac			IGHJ4*01	t	attactctgctatggactactgg	gcaagaagaagtgaattttattactacggtaatacctactattactctgctatggactac	tgtgcaagaagaagtgaattttattactacggtaatacctactattactctgctatggactactgg	ARRSEFYYYGNTYYYSAMDY	CARRSEFYYYGNTYYYSAMDYW	AGA(AGTGA)AT;(AGAAG)TGAAT
AM745099.1	productive	IGHV5-6*01;IGHV5-6-1*01	tgtgcaaga			agaagtgaat	IGHD1-1*01		tttattactacggtaatacctac			IGHJ4*01	t	attactctgctatggactactgg	gcaagaagaagtgaattttattactacggtaatacctactattactctgctatggactac	tgtgcaagaagaagtgaattttattactacggtaatacctactattactctgctatggactactgg	ARRSEFYYYGNTYYYSAMDY	CARRSEFYYYGNTYYYSAMDYW	AGA(AGTGA)AT;(AGAAG)TGAAT
AY628421.1	productive	IGHV5-17*01	tgtgcgag			agatcggggcatagcagcagctggtagaacc	IGHD1-1*01		tactactacgg			IGHJ4*01		tatggacgtctgg	gcgagagatcggggcatagcagcagctggtagaacctactactacggtatggacgtc	tgtgcgagagatcggggcatagcagcagctggtagaacctactactacggtatggacgtctgg	ARDRGIAAAGRTYYYGMDV	CARDRGIAAAGRTYYYGMDVW	AGATCGGGGCATAGCAGCAGCTGGT(AGAAC)C;AGATCGGGGCATAGCAGC(AGCTG)GTAGAACC
AJ240335.1	productive	IGHV1-50*01	tgtgcaaga			agcgggaagg	IGHD4-1*01		aactgggac		gggcccgt	IGHJ2*01	t	actactttgactactgg	gcaagaagcgggaaggaactgggacgggcccgttactactttgactac	tgtgcaagaagcgggaaggaactgggacgggcccgttactactttgactactgg	ARSGKELGRARYYFDY	CARSGKELGRARYYFDYW	AGCG(GGAAG)G;AGCGG(GAAGG)
AJ243908.1	productive	IGHV5-9-3*01	tgtgcaagaca			agggacaggggtcgg	IGHD2-10*02		gtatggtaactac		a	IGHJ2*01		actactgg	gcaagacaagggacaggggtcgggtatggtaactacaactac	tgtgcaagacaagggacaggggtcgggtatggtaactacaactactgg	ARQGTGVGYGNYNY	CARQGTGVGYGNYNYW	AGG(GACAG)GGGTCGG
AF160871.1	productive	IGHV5-9-3*01	tgtgcaagaca			agggacaggggtcgg	IGHD2-10*02		gtatggtaactac		a	IGHJ2*01		actactgg	gcaagacaagggacaggggtcgggtatggtaactacaactac	tgtgcaagacaagggacaggggtcgggtatggtaactacaactactgg	ARQGTGVGYGNYNY	CARQGTGVGYGNYNYW	AGG(GACAG)GGGTCGG
AB589058.1	productive	IGHV1-72*01	tgtgcaaga			agggacgtagggac	IGHD1-1*02		ctatgg			IGHJ4*01		tatggactactgg	gcaagaagggacgtagggacctatggtatggactac	tgtgcaagaagggacgtagggacctatggtatggactactgg	ARRDVGTYGMDY	CARRDVGTYGMDYW	AGGG(ACGTAG)GGAC
AB589073.1	productive	IGHV1-72*01	tgtgcaaga			agggacgtagggac	IGHD1-1*02		ctatgg			IGHJ4*01		tatggactactgg	gcaagaagggacgtagggacctatggtatggactac	tgtgcaagaagggacgtagggacctatggtatggactactgg	ARRDVGTYGMDY	CARRDVGTYGMDYW	AGGG(ACGTAG)GGAC
AF265684.1	productive	IGHV5-9-1*01;IGHV5S9*01	tgtacaaga			aggggaggaa	IGHD2-3*01		atgatggtt		g	IGHJ1*01		cttgggtgtctgg	acaagaaggggaggaaatgatggttgcttgggtgtc	tgtacaagaaggggaggaaatgatggttgcttgggtgtctgg	TRRGGNDGCLGV	CTRRGGNDGCLGVW	AGGGG(AGGAA);AGGG(GAGGA)A
AF265685.1	productive	IGHV5-9-1*01;IGHV5S9*01	tgtgcaaga			aggggaggaa	IGHD2-3*01		atgatggt			IGHJ1*01		tatttcgatgtctgg	gcaagaaggggaggaaatgatggttatttcgatgtc	tgtgcaagaaggggaggaaatgatggttatttcgatgtctgg	ARRGGNDGYFDV	CARRGGNDGYFDVW	AGGGG(AGGAA);AGGG(GAGGA)A
AF265687.1	productive	IGHV5-9-1*01;IGHV5S9*01	tgtgcaaga			aggggaggaa	IGHD2-3*01		atgatggtt		g	IGHJ1*01		cttcgatgtctgg	gcaagaaggggaggaaatgatggttgcttcgatgtc	tgtgcaagaaggggaggaaatgatggttgcttcgatgtctgg	ARRGGNDGCFDV	CARRGGNDGCFDVW	AGGGG(AGGAA);AGGG(GAGGA)A
AF265686.1	productive	IGHV5-9-1*01;IGHV5S9*01	tgttcaaga			aggggaggaa	IGHD2-3*01		atgatggt			IGHJ1*01		tatttcgatgtctgg	tcaagaaggggaggaaatgatggttatttcgatgtc	tgttcaagaaggggaggaaatgatggttatttcgatgtctgg	SRRGGNDGYFDV	CSRRGGNDGYFDVW	AGGGG(AGGAA);AGGG(GAGGA)A
AF178603.1	productive	IGHV1S135*01	tgtgcaaga			aggggtaggaa	IGHD4-1*01		aactgggac		gg	IGHJ3*01		ggtttgcttactgg	gcaagaaggggtaggaaaactgggacggggtttgcttac	tgtgcaagaaggggtaggaaaactgggacggggtttgcttactgg	ARRGRKTGTGFAY	CARRGRKTGTGFAYW	AGGGGT(AGGAA)
U62632.1	productive	IGHV5-17*02	tgtgcaaga			agtggagggattgag	IGHD2-14*01		aggtacgac		ggtacg	IGHJ4*01		tactatgttatggactactgg	gcaagaagtggagggattgagaggtacgacggtacgtactatgttatggactac	tgtgcaagaagtggagggattgagaggtacgacggtacgtactatgttatggactactgg	ARSGGIERYDGTYYVMDY	CARSGGIERYDGTYYVMDYW	AGTGGAGGGA(TTGAG)
AB370700.1	productive	IGHV1-72*01	tgtgcaaga	t		atcatataggg	IGHD2-5*01		tatagtaactac		c	IGHJ4*01		attactatgctatggactactgg	gcaagatatcatatagggtatagtaactaccattactatgctatggactac	tgtgcaagatatcatatagggtatagtaactaccattactatgctatggactactgg	ARYHIGYSNYHYYAMDY	CARYHIGYSNYHYYAMDYW	ATC(ATATA)GGG
AB516597.1	productive	IGHV1-72*01	tgtgcaaga	t		atggcaaat	IGHD1-1*01		cggtagta		cca	IGHJ1*03		tggtacttcgatgtctgg	gcaagatatggcaaatcggtagtaccatggtacttcgatgtc	tgtgcaagatatggcaaatcggtagtaccatggtacttcgatgtctgg	ARYGKSVVPWYFDV	CARYGKSVVPWYFDVW	ATGG(CAAAT)
AB159929.1	productive	IGHV1-55*01	tgtgcaaga			atggggagaat	IGHD2-3*01		tgatggt		a	IGHJ2*01		actttgactactgg	gcaagaatggggagaattgatggtaactttgactac	tgtgcaagaatggggagaattgatggtaactttgactactgg	ARMGRIDGNFDY	CARMGRIDGNFDYW	ATGG(GGAGA)AT;ATGGGG(AGAAT)
D50396.1	productive	IGHV1-18*01	tgtgcaaga	t		atggtttccaaaa	IGHD2-12*01		ttactatattt			IGHJ4*01		tggactcctgg	gcaagatatggtttccaaaattactatattttggactcc	tgtgcaagatatggtttccaaaattactatattttggactcctgg	ARYGFQNYYILDS	CARYGFQNYYILDSW	ATGGTTT(CCAAAA)
D50382.1	productive	IGHV1-18*01	tgtgcaaga	t		atggtttccaaaa	IGHD2-12*01		ttattatattt			IGHJ4*01		tggactcatgg	gcaagatatggtttccaaaattattatattttggactca	tgtgcaagatatggtttccaaaattattatattttggactcatgg	ARYGFQNYYILDS	CARYGFQNYYILDSW	ATGGTTT(CCAAAA)
AY114409.1	productive	IGHV1-72*01	tgtgcaaga	t		attgtgcaaga	IGHD1-1*01		tattactacggtagtag		t	IGHJ2*03		tttgactattgg	gcaagatattgtgcaagatattactacggtagtagttttgactat	tgtgcaagatattgtgcaagatattactacggtagtagttttgactattgg	ARYCARYYYGSSFDY	CARYCARYYYGSSFDYW	ATTGTG(CAAGA)
AY878004.1	productive	IGHV5-12*03;IGHV5-12-2*01;IGHV5-12-2*02;IGHV5-9*04;IGHV5-9-1*01	tgtgcaaga			cagagagg	IGHD2-4*01	ga	tctactttgattacga		taaat	IGHJ3*01		cctggtttgcttactgg	gcaagacagagagggatctactttgattacgataaatcctggtttgcttac	tgtgcaagacagagagggatctactttgattacgataaatcctggtttgcttactgg	ARQRGIYFDYDKSWFAY	CARQRGIYFDYDKSWFAYW	C(AGAGAG)G;(CAGAGA)GG;CAG(AGAGG)
FM179600.1	productive	IGHV1-53*01	tgtgc			cagagga	IGHD1-1*01		tattactacggtagtagctac		ctc	IGHJ3*01	g	cctggtttgcttactgg	gccagaggatattactacggtagtagctacctcgcctggtttgcttac	tgtgccagaggatattactacggtagtagctacctcgcctggtttgcttactgg	ARGYYYGSSYLAWFAY	CARGYYYGSSYLAWFAYW	C(AGAGG)A;(CAGAG)GA;CA(GAGGA)
AY877978.1	productive	IGHV5-12*03;IGHV5-12-2*01;IGHV5-12-2*02;IGHV5-9*04;IGHV5-9-1*01	tgtgcaaga			cagagggga	IGHD1-1*01		attattacgg		acctgggcc	IGHJ2*01		actttgactactgg	gcaagacagaggggaattattacggacctgggccactttgactac	tgtgcaagacagaggggaattattacggacctgggccactttgactactgg	ARQRGIITDLGHFDY	CARQRGIITDLGHFDYW	C(AGAGG)GGA;(CAGAG)GGGA
L21016.1	productive	IGHV5-6-3*01	tgtgcaaga			cagagggggggaga	IGHD2-4*01		ctactatgatcacgac		gga	IGHJ2*01	t	actactttgactactgg	gcaagacagagggggggagactactatgatcacgacggatactactttgactac	tgtgcaagacagagggggggagactactatgatcacgacggatactactttgactactgg	ARQRGGDYYDHDGYYFDY	CARQRGGDYYDHDGYYFDYW	C(AGAGG)GGGGGAGA;CAGAGGGGG(GGAGA);(CAGAG)GGGGGGAGA
L21018.1	productive	IGHV5-6-3*01	tgtgcaaga			cagagggggggaga	IGHD2-4*01		ctactatgattacgac		gga	IGHJ2*01	t	actactttgactactgg	gcaagacagagggggggagactactatgattacgacggatactactttgactac	tgtgcaagacagagggggggagactactatgattacgacggatactactttgactactgg	ARQRGGDYYDYDGYYFDY	CARQRGGDYYDYDGYYFDYW	C(AGAGG)GGGGGAGA;CAGAGGGGG(GGAGA);(CAGAG)GGGGGGAGA
L22886.1	productive	IGHV1S130*01	tgttca			cctaga	IGHD1-1*02		tactctggtggtgactac		gc	IGHJ3*01		gtttgcttactgg	tcacctagatactctggtggtgactacgcgtttgcttac	tgttcacctagatactctggtggtgactacgcgtttgcttactgg	SPRYSGGDYAFAY	CSPRYSGGDYAFAYW	C(CTAGA)
AY454515.1	productive	IGHV1-82*01	tgtgcaaga	tc		cgaaggg	IGHD2-2*01		ggttac		c	IGHJ3*01		ggtttgcttactgg	gcaagatccgaagggggttaccggtttgcttac	tgtgcaagatccgaagggggttaccggtttgcttactgg	ARSEGGYRFAY	CARSEGGYRFAYW	C(GAAGG)G;(CGAAG)GG
X65001.1	productive	IGHV1-69*02	tgttcaaga			cggagat	IGHD2-4*01		attacgac		ttacgacgagga	IGHJ4*01		tatgctatggactactgg	tcaagacggagatattacgacttacgacgaggatatgctatggactac	tgttcaagacggagatattacgacttacgacgaggatatgctatggactactgg	SRRRYYDLRRGYAMDY	CSRRRYYDLRRGYAMDYW	C(GGAGA)T;CG(GAGAT)	TTACG(ACGAG)GA;TTAC(GACGA)GGA;TTACGAC(GAGGA)
AJ427328.1	productive	IGHV1-74*01	tgtgcaata	t		cggagattcgcgg	IGHD2-10*02		gtatggta			IGHJ2*01;IGHJ2*02		actacgttgactactgg	gcaatatcggagattcgcgggtatggtaactacgttgactac	tgtgcaatatcggagattcgcgggtatggtaactacgttgactactgg	AISEIRGYGNYVDY	CAISEIRGYGNYVDYW	C(GGAGA)TTCGCGG;CG(GAGAT)TCGCGG
AJ427326.1	productive	IGHV1-74*01	tgtgcaata	t		cggagattcgcgg	IGHD2-10*02		gtatggta			IGHJ2*01;IGHJ2*02		actacgttgactactgg	gcaatatcggagattcgcgggtatggtaactacgttgactac	tgtgcaatatcggagattcgcgggtatggtaactacgttgactactgg	AISEIRGYGNYVDY	CAISEIRGYGNYVDYW	C(GGAGA)TTCGCGG;CG(GAGAT)TCGCGG
AJ427327.1	productive	IGHV1-74*01	tgtgcaata	t		cggagattcgcgg	IGHD2-10*02		gtatggta			IGHJ2*01;IGHJ2*02		actacgttgactactgg	gcaatatcggagattcgcgggtatggtaactacgttgactac	tgtgcaatatcggagattcgcgggtatggtaactacgttgactactgg	AISEIRGYGNYVDY	CAISEIRGYGNYVDYW	C(GGAGA)TTCGCGG;CG(GAGAT)TCGCGG
AF455317.1	productive	IGHV1-72*01	tgtgcaaga			caggagcaagacc	IGHD2-4*01		tgattacg		ggg	IGHJ3*01		gcttactgg	gcaagacaggagcaagacctgattacgggggcttac	tgtgcaagacaggagcaagacctgattacgggggcttactgg	ARQEQDLITGAY	CARQEQDLITGAYW	CAGGAG(CAAGACC);(CAGGAG)CAAGACC
AF265688.1	productive	IGHV5-9-1*01;IGHV5S9*01	tgtgcaag			caggggaggaa	IGHD2-3*01		atgatggt			IGHJ1*03		tacttcgatgtctgg	gcaagcaggggaggaaatgatggttacttcgatgtc	tgtgcaagcaggggaggaaatgatggttacttcgatgtctgg	ASRGGNDGYFDV	CASRGGNDGYFDVW	CAGGGG(AGGAA);CAGGG(GAGGA)A
AF321941.1	productive	IGHV2-6*03	tgtgccaga			ccctcga	IGHD1-1*01		tacgg		gg	IGHJ2*01		ctactttgactactgg	gccagaccctcgatacggggctactttgactac	tgtgccagaccctcgatacggggctactttgactactgg	ARPSIRGYFDY	CARPSIRGYFDYW	CC(CTCGA)
JF690646.1	productive	IGHV1-61*01	tgtgc			ccgaaggaggggt	IGHD2-1*01		tactatggtaactac		gtgggg	IGHJ4*01		tatgctatggactactgg	gcccgaaggaggggttactatggtaactacgtggggtatgctatggactac	tgtgcccgaaggaggggttactatggtaactacgtggggtatgctatggactactgg	ARRRGYYGNYVGYAMDY	CARRRGYYGNYVGYAMDYW	CC(GAAGGA)GGGGT;CCGA(AGGAG)GGGT;C(CGAAG)GAGGGGT
AB589120.1	productive	IGHV1-72*01	tgtgc			ccgatatag	IGHD1-1*01		ttactacggtggtag		ttt	IGHJ2*01		cttcgactactgg	gcccgatatagttactacggtggtagtttcttcgactac	tgtgcccgatatagttactacggtggtagtttcttcgactactgg	ARYSYYGGSFFDY	CARYSYYGGSFFDYW	CC(GATATA)G
AB589131.1	productive	IGHV1-72*01	tgtgc			ccgatatag	IGHD1-1*02		ttactacggtgttggt		tt	IGHJ2*01		cttcgactactgg	gcccgatatagttactacggtgttggtttcttcgactac	tgtgcccgatatagttactacggtgttggtttcttcgactactgg	ARYSYYGVGFFDY	CARYSYYGVGFFDYW	CC(GATATA)G
M73853.1	productive	IGHV3-2*02	tgtgcaaga			cccggaag	IGHD1-1*01		ctacggtagtag			IGHJ1*01;IGHJ1*02;IGHJ1*03		ctactggtacttcgatgtctgg	gcaagacccggaagctacggtagtagctactggtacttcgatgtc	tgtgcaagacccggaagctacggtagtagctactggtacttcgatgtctgg	ARPGSYGSSYWYFDV	CARPGSYGSSYWYFDVW	CCC(GGAAG)
AB589216.1	productive	IGHV1-72*01	tgtgcaaga			cccccgaaaagccctcctc	IGHD3-2*02		acggctcaggctac		ca	IGHJ3*01		gtttgcttactgg	gcaagacccccgaaaagccctcctcacggctcaggctaccagtttgcttac	tgtgcaagacccccgaaaagccctcctcacggctcaggctaccagtttgcttactgg	ARPPKSPPHGSGYQFAY	CARPPKSPPHGSGYQFAYW	CCCCCG(AAAAGC)CCTCCTC
Z12805.1	productive	IGHV1-72*01	tgtgcaa			ccggtgagg	IGHD1-1*01		attactacggtagtagct		ct	IGHJ2*01		tttgactactgg	gcaaccggtgaggattactacggtagtagctcttttgactac	tgtgcaaccggtgaggattactacggtagtagctcttttgactactgg	ATGEDYYGSSSFDY	CATGEDYYGSSSFDYW	CCGG(TGAGG)
AB069868.1	productive	IGHV1-72*01	tgt			cgaagata	IGHD2-1*01		ctactatggtaact		ttatta	IGHJ2*01		actactgg	cgaagatactactatggtaactttattaactac	tgtcgaagatactactatggtaactttattaactactgg	RRYYYGNFINY	CRRYYYGNFINYW	CG(AAGATA);(CGAAGA)TA
U23087.1	productive	IGHV5-15*01	tgtgtaaga			cggaacg	IGHD3-1*01		tcggg			IGHJ4*01		gctttggactactgg	gtaagacggaacgtcggggctttggactac	tgtgtaagacggaacgtcggggctttggactactgg	VRRNVGALDY	CVRRNVGALDYW	CG(GAACG)
X99230.1	productive	IGHV1-80*01	tgtgcaaga			cgggagac	IGHD1-1*01		tacgacggtag		gccgt	IGHJ4*01	t	attactatgctatggactactgg	gcaagacgggagactacgacggtaggccgttattactatgctatggactac	tgtgcaagacgggagactacgacggtaggccgttattactatgctatggactactgg	ARRETTTVGRYYYAMDY	CARRETTTVGRYYYAMDYW	CG(GGAGAC)
BC033451.1	productive	IGHV1S45*01	tgtgca			cggaggagaat	IGHD2-12*01		ttactatagttacga		tc	IGHJ2*01;IGHJ2*02		actactttgactactgg	gcacggaggagaatttactatagttacgatcactactttgactac	tgtgcacggaggagaatttactatagttacgatcactactttgactactgg	ARRRIYYSYDHYFDY	CARRRIYYSYDHYFDYW	CGG(AGGAGA)AT;CG(GAGGAG)AAT;CGGAGG(AGAAT)
X64998.1	productive	IGHV1-69*02	tgtgcaaga			cgggaatattacg	IGHD1-1*01	a	tttacgacgaggg		c	IGHJ4*01		atgctatggactactgg	gcaagacgggaatattacgatttacgacgagggcatgctatggactac	tgtgcaagacgggaatattacgatttacgacgagggcatgctatggactactgg	ARREYYDLRRGHAMDY	CARREYYDLRRGHAMDYW	CGG(GAATA)TTACG
M97863.1	productive	IGHV1-67*01;IGHV1S137*01	tgtgc			cgtcatgg	IGHD1-1*01		ctacggtagtag		ggggctcta	IGHJ1*01		actggtatttcgatgtctgg	gccgtcatggctacggtagtagggggctctaactggtatttcgatgtc	tgtgccgtcatggctacggtagtagggggctctaactggtatttcgatgtctgg	AVMATVVGGSNWYFDV	CAVMATVVGGSNWYFDVW	CGT(CATGG)
M26790.1	productive	IGHV1-72*01	tgtgcaa			cttactatgcctccgggnttgcttactggggccaagggactctggtcact	IGHD6-2*01		gtctctgcag			IGHJ3*01		cctggtttgcttactgg	gcaacttactatgcctccgggnttgcttactggggccaagggactctggtcactgtctctgcagcctggtttgcttac	tgtgcaacttactatgcctccgggnttgcttactggggccaagggactctggtcactgtctctgcagcctggtttgcttactgg	ATYYASGXAYWGQGTLVTVSAAWFAY	CATYYASGXAYWGQGTLVTVSAAWFAYW	CTTACTATGCCTCCGGGNTTGCTTACTGGGGC(CAAGG)GACTCTGGTCACT
AF458178.1	productive	IGHV1-59*01	tgtgcaag			cttccccccaaac	IGHD1-1*01		tattactacggtagtagc		gggac	IGHJ2*01		ctactgg	gcaagcttccccccaaactattactacggtagtagcgggacctac	tgtgcaagcttccccccaaactattactacggtagtagcgggacctactgg	ASFPPNYYYGSSGTY	CASFPPNYYYGSSGTYW	CTTCCCC(CCAAAC)
DM381435.1	productive	IGHV8-11*01;IGHV8-12*01;IGHV8-8*01	tgtgctcga			cttggtaggag	IGHD2-10*02		gtatggtaac		cctcc	IGHJ2*01		ctttgactactgg	gctcgacttggtaggaggtatggtaaccctccctttgactac	tgtgctcgacttggtaggaggtatggtaaccctccctttgactactgg	ARLGRRYGNPPFDY	CARLGRRYGNPPFDYW	CTTGGT(AGGAG)
DM381436.1	productive	IGHV8-11*01;IGHV8-12*01;IGHV8-8*01	tgtgctcga			cttggtaggag	IGHD2-10*02		gtatggtaac		cctcc	IGHJ2*01		ctttgactactgg	gctcgacttggtaggaggtatggtaaccctccctttgactac	tgtgctcgacttggtaggaggtatggtaaccctccctttgactactgg	ARLGRRYGNPPFDY	CARLGRRYGNPPFDYW	CTTGGT(AGGAG)
AB370803.1	productive	IGHV1-72*01	tgtgc			gaaaagggg	IGHD2-3*01		tgatggttac		ct	IGHJ2*01		ctactttgactactgg	gcgaaaaggggtgatggttacctctactttgactac	tgtgcgaaaaggggtgatggttacctctactttgactactgg	AKRGDGYLYFDY	CAKRGDGYLYFDYW	G(AAAAG)GGG
BC003878.1	productive	IGHV14-1*01	tgtgcta			gaaaccttttg	IGHD1-1*02		tatggtggt			IGHJ2*01		tactacgactactgg	gctagaaaccttttgtatggtggttactacgactac	tgtgctagaaaccttttgtatggtggttactacgactactgg	ARNLLYGGYYDY	CARNLLYGGYYDYW	G(AAACC)TTTTG
BC094467.1	productive	IGHV14-1*01	tgtgcta			gaaaccttttg	IGHD1-1*02		tatggtggt			IGHJ2*01		tactacgactactgg	gctagaaaccttttgtatggtggttactacgactac	tgtgctagaaaccttttgtatggtggttactacgactactgg	ARNLLYGGYYDY	CARNLLYGGYYDYW	G(AAACC)TTTTG
AJ240314.1	productive	IGHV1-74*01	tgtgcaata			gaaaga	IGHD4-1*01		aactgggac		gtt	IGHJ2*02		tactttgactactgg	gcaatagaaagaaactgggacgtttactttgactac	tgtgcaatagaaagaaactgggacgtttactttgactactgg	AIERNWDVYFDY	CAIERNWDVYFDYW	G(AAAGA)
DD154929.1	productive	IGHV5-9-4*01	tgtgc			gaaagatccaggga	IGHD2-4*01		ctacggtgattatga		gttggttcgaccc	IGHJ3*01		ctgg	gcgaaagatccagggactacggtgattatgagttggttcgacccc	tgtgcgaaagatccagggactacggtgattatgagttggttcgacccctgg	AKDPGTTVIMSWFDP	CAKDPGTTVIMSWFDPW	G(AAAGAT)CCAGGGA
DI090610.1	productive	IGHV5-9-4*01	tgtgc			gaaagatccaggga	IGHD2-4*01		ctacggtgattatga		gttggttcgaccc	IGHJ3*01		ctgg	gcgaaagatccagggactacggtgattatgagttggttcgacccc	tgtgcgaaagatccagggactacggtgattatgagttggttcgacccctgg	AKDPGTTVIMSWFDP	CAKDPGTTVIMSWFDPW	G(AAAGAT)CCAGGGA
DM146269.1	productive	IGHV5-9-4*01	tgtgc			gaaagatccaggga	IGHD2-4*01		ctacggtgattatga		gttggttcgaccc	IGHJ3*01		ctgg	gcgaaagatccagggactacggtgattatgagttggttcgacccc	tgtgcgaaagatccagggactacggtgattatgagttggttcgacccctgg	AKDPGTTVIMSWFDP	CAKDPGTTVIMSWFDPW	G(AAAGAT)CCAGGGA
FU757687.1	productive	IGHV5-9-4*01	tgtgc			gaaagatccaggga	IGHD2-4*01		ctacggtgattatga		gttggttcgaccc	IGHJ3*01		ctgg	gcgaaagatccagggactacggtgattatgagttggttcgacccc	tgtgcgaaagatccagggactacggtgattatgagttggttcgacccctgg	AKDPGTTVIMSWFDP	CAKDPGTTVIMSWFDPW	G(AAAGAT)CCAGGGA
HB491311.1	productive	IGHV5-9-4*01	tgtgc			gaaagatccaggga	IGHD2-4*01		ctacggtgattatga		gttggttcgaccc	IGHJ3*01		ctgg	gcgaaagatccagggactacggtgattatgagttggttcgacccc	tgtgcgaaagatccagggactacggtgattatgagttggttcgacccctgg	AKDPGTTVIMSWFDP	CAKDPGTTVIMSWFDPW	G(AAAGAT)CCAGGGA
JF690665.1	productive	IGHV1-81*01	tgtgcaaga			gaagaactacgggag	IGHD2-13*01		tactactttgactac		tggg	IGHJ2*01		gg	gcaagagaagaactacgggagtactactttgactactgg	tgtgcaagagaagaactacgggagtactactttgactactggggg	AREELREYYFDYW	CAREELREYYFDYWG	G(AAGAAC)TACGGGAG;(GAAGA)ACTACGGGAG
Z33491.1	productive	IGHV14-4*01	tgtgcta			gaagagaggtt	IGHD2-12*01		tatagttactatagt		cccc	IGHJ1*01		tcgatgtctgg	gctagaagagaggtttatagttactatagtcccctcgatgtc	tgtgctagaagagaggtttatagttactatagtcccctcgatgtctgg	ARREVYSYYSPLDV	CARREVYSYYSPLDVW	G(AAGAGAG)GTT;(GAAGAG)AGGTT;GAAG(AGAGG)TT
AB574268.1	productive	IGHV1-72*01	tgtgc			gagaaa	IGHD2-3*01		tatgat		ccg	IGHJ4*01		ctatgctatggactactgg	gcgagaaatatgatccgctatgctatggactac	tgtgcgagaaatatgatccgctatgctatggactactgg	ARNMIRYAMDY	CARNMIRYAMDYW	G(AGAAA)
A23297.1	productive	IGHV1-84*02	tgtgcaaga			gagaaa	IGHD5-5*01		acgacct			IGHJ4*01		attactatgctatggactactgg	gcaagagagaaaacgacctattactatgctatggactac	tgtgcaagagagaaaacgacctattactatgctatggactactgg	AREKTTYYYAMDY	CAREKTTYYYAMDYW	G(AGAAA)
X80976.1	productive	IGHV1-81*01	tgtgcaaga			gagaaag	IGHD1-1*01		actacgatactagc			IGHJ3*01	g	cctggtttgctttctgg	gcaagagagaaagactacgatactagcgcctggtttgctttc	tgtgcaagagagaaagactacgatactagcgcctggtttgctttctgg	AREKDYDTSAWFAF	CAREKDYDTSAWFAFW	G(AGAAA)G
X80958.1	productive	IGHV1-81*01	tgtgcaaga			gagaaag	IGHD1-1*01		actacgatagtagc			IGHJ3*01	g	cctggtttgcttgctgg	gcaagagagaaagactacgatagtagcgcctggtttgcttgc	tgtgcaagagagaaagactacgatagtagcgcctggtttgcttgctgg	AREKDYDSSAWFAC	CAREKDYDSSAWFACW	G(AGAAA)G
U28342.1	productive	IGHV1-14*01	tgtgcaaga	tc		gagaactcct	IGHD2-5*01	g	cctattatagtaacta		tc	IGHJ3*01		cctggtttgcttactgg	gcaagatcgagaactcctgcctattatagtaactatccctggtttgcttac	tgtgcaagatcgagaactcctgcctattatagtaactatccctggtttgcttactgg	ARSRTPAYYSNYPWFAY	CARSRTPAYYSNYPWFAYW	G(AGAAC)TCCT
AY229961.1	productive	IGHV1-20*02	tgtgcaaga			gagaag	IGHD2-2*01		ggatacga		gaa	IGHJ1*01		gtacttcgatgtctgg	gcaagagagaagggatacgagaagtacttcgatgtc	tgtgcaagagagaagggatacgagaagtacttcgatgtctgg	AREKGYEKYFDV	CAREKGYEKYFDVW	G(AGAAG)
GQ162748.1	productive	IGHV1-55*01	tgtgcaaga			gagaagga	IGHD1-1*02		attactacggagg			IGHJ2*03		tttgactactgg	gcaagagagaaggaattactacggaggtttgactac	tgtgcaagagagaaggaattactacggaggtttgactactgg	AREKELLRRFDY	CAREKELLRRFDYW	G(AGAAGGA)
CS453226.1	productive	IGHV14-1*01	tgt			gagagagagga	IGHD2-1*01		ctacgatggtacctac		accttt	IGHJ3*01		tttccttactgg	gagagagaggactacgatggtacctacaccttttttccttac	tgtgagagagaggactacgatggtacctacaccttttttccttactgg	EREDYDGTYTFFPY	CEREDYDGTYTFFPYW	G(AGAGAGA)GGA;(GAGAGA)GAGGA;GAG(AGAGAG)GA;GAGAG(AGAGG)A;GAGAGA(GAGGA)
GN334476.1	productive	IGHV14-1*01	tgt			gagagagagga	IGHD2-1*01		ctacgatggtacctac		accttt	IGHJ3*01		tttccttactgg	gagagagaggactacgatggtacctacaccttttttccttac	tgtgagagagaggactacgatggtacctacaccttttttccttactgg	EREDYDGTYTFFPY	CEREDYDGTYTFFPYW	G(AGAGAGA)GGA;(GAGAGA)GAGGA;GAG(AGAGAG)GA;GAGAG(AGAGG)A;GAGAGA(GAGGA)
CS453228.1	productive	IGHV14-1*01	tgt			gagagagagga	IGHD2-1*01		ctacgatggtacctac		accttt	IGHJ3*01		tttccttactgg	gagagagaggactacgatggtacctacaccttttttccttac	tgtgagagagaggactacgatggtacctacaccttttttccttactgg	EREDYDGTYTFFPY	CEREDYDGTYTFFPYW	G(AGAGAGA)GGA;(GAGAGA)GAGGA;GAG(AGAGAG)GA;GAGAG(AGAGG)A;GAGAGA(GAGGA)
HB445570.1	productive	IGHV14-1*01	tgt			gagagagagga	IGHD2-1*01		ctacgatggtacctac		accttt	IGHJ3*01		tttccttactgg	gagagagaggactacgatggtacctacaccttttttccttac	tgtgagagagaggactacgatggtacctacaccttttttccttactgg	EREDYDGTYTFFPY	CEREDYDGTYTFFPYW	G(AGAGAGA)GGA;(GAGAGA)GAGGA;GAG(AGAGAG)GA;GAGAG(AGAGG)A;GAGAGA(GAGGA)
GN334478.1	productive	IGHV14-1*01	tgt			gagagagagga	IGHD2-1*01		ctacgatggtacctac		accttt	IGHJ3*01		tttccttactgg	gagagagaggactacgatggtacctacaccttttttccttac	tgtgagagagaggactacgatggtacctacaccttttttccttactgg	EREDYDGTYTFFPY	CEREDYDGTYTFFPYW	G(AGAGAGA)GGA;(GAGAGA)GAGGA;GAG(AGAGAG)GA;GAGAG(AGAGG)A;GAGAGA(GAGGA)
DM148403.1	productive	IGHV14-1*01	tgt			gagagagagga	IGHD2-1*01		ctacgatggtacctac		accttt	IGHJ3*01		tttccttactgg	gagagagaggactacgatggtacctacaccttttttccttac	tgtgagagagaggactacgatggtacctacaccttttttccttactgg	EREDYDGTYTFFPY	CEREDYDGTYTFFPYW	G(AGAGAGA)GGA;(GAGAGA)GAGGA;GAG(AGAGAG)GA;GAGAG(AGAGG)A;GAGAGA(GAGGA)
DM115903.1	productive	IGHV14-1*01	tgt			gagagagagga	IGHD2-1*01		ctacgatggtacctac		accttt	IGHJ3*01		tttccttactgg	gagagagaggactacgatggtacctacaccttttttccttac	tgtgagagagaggactacgatggtacctacaccttttttccttactgg	EREDYDGTYTFFPY	CEREDYDGTYTFFPYW	G(AGAGAGA)GGA;(GAGAGA)GAGGA;GAG(AGAGAG)GA;GAGAG(AGAGG)A;GAGAGA(GAGGA)
HB445568.1	productive	IGHV14-1*01	tgt			gagagagagga	IGHD2-1*01		ctacgatggtacctac		accttt	IGHJ3*01		tttccttactgg	gagagagaggactacgatggtacctacaccttttttccttac	tgtgagagagaggactacgatggtacctacaccttttttccttactgg	EREDYDGTYTFFPY	CEREDYDGTYTFFPYW	G(AGAGAGA)GGA;(GAGAGA)GAGGA;GAG(AGAGAG)GA;GAGAG(AGAGG)A;GAGAGA(GAGGA)
DM115902.1	productive	IGHV14-1*01	tgt			gagagagagga	IGHD2-1*01		ctacgatggtacctac		accttt	IGHJ3*01		tttccttactgg	gagagagaggactacgatggtacctacaccttttttccttac	tgtgagagagaggactacgatggtacctacaccttttttccttactgg	EREDYDGTYTFFPY	CEREDYDGTYTFFPYW	G(AGAGAGA)GGA;(GAGAGA)GAGGA;GAG(AGAGAG)GA;GAGAG(AGAGG)A;GAGAGA(GAGGA)
CS451240.1	productive	IGHV14-1*01	tgt			gagagagagga	IGHD2-1*01		ctacgatggtacctac		accttt	IGHJ3*01		tttccttactgg	gagagagaggactacgatggtacctacaccttttttccttac	tgtgagagagaggactacgatggtacctacaccttttttccttactgg	EREDYDGTYTFFPY	CEREDYDGTYTFFPYW	G(AGAGAGA)GGA;(GAGAGA)GAGGA;GAG(AGAGAG)GA;GAGAG(AGAGG)A;GAGAGA(GAGGA)
CS451242.1	productive	IGHV14-1*01	tgt			gagagagagga	IGHD2-1*01		ctacgatggtacctac		accttt	IGHJ3*01		tttccttactgg	gagagagaggactacgatggtacctacaccttttttccttac	tgtgagagagaggactacgatggtacctacaccttttttccttactgg	EREDYDGTYTFFPY	CEREDYDGTYTFFPYW	G(AGAGAGA)GGA;(GAGAGA)GAGGA;GAG(AGAGAG)GA;GAGAG(AGAGG)A;GAGAGA(GAGGA)
DM148404.1	productive	IGHV14-1*01	tgt			gagagagagga	IGHD2-1*01		ctacgatggtacctac		accttt	IGHJ3*01		tttccttactgg	gagagagaggactacgatggtacctacaccttttttccttac	tgtgagagagaggactacgatggtacctacaccttttttccttactgg	EREDYDGTYTFFPY	CEREDYDGTYTFFPYW	G(AGAGAGA)GGA;(GAGAGA)GAGGA;GAG(AGAGAG)GA;GAGAG(AGAGG)A;GAGAGA(GAGGA)
AB574267.1	productive	IGHV1-72*01	tgtgc			gagatata	IGHD1-1*01		attactacggtagtag			IGHJ1*03		ctggtacttcgatgtctgg	gcgagatataattactacggtagtagctggtacttcgatgtc	tgtgcgagatataattactacggtagtagctggtacttcgatgtctgg	ARYNYYGSSWYFDV	CARYNYYGSSWYFDVW	G(AGATATA);(GAGATA)TA
DQ416713.1	productive	IGHV1-74*04	tgtgcaa			gagctg	IGHD2-13*01		actatgatgacta		tgattacttcgcc	IGHJ3*01		tttgcttactgg	gcaagagctgactatgatgactatgattacttcgcctttgcttac	tgtgcaagagctgactatgatgactatgattacttcgcctttgcttactgg	ARADYDDYDYFAFAY	CARADYDDYDYFAFAYW	G(AGCTG)
X59115.1	productive	IGHV8-8*01	tgtgctcgaa			gagctggagg	IGHD2-10*02		gtatggtaactac		ggg	IGHJ1*01		tggtacttcgatgtctgg	gctcgaagagctggagggtatggtaactacgggtggtacttcgatgtc	tgtgctcgaagagctggagggtatggtaactacgggtggtacttcgatgtctgg	ARRAGGYGNYGWYFDV	CARRAGGYGNYGWYFDVW	G(AGCTG)GAGG
GM994827.1	productive	IGHV1-18*01	tgtgcaaga			gaggaa	IGHD1-1*01		attacgaagg			IGHJ2*01		actttgatttctgg	gcaagagaggaaattacgaaggactttgatttc	tgtgcaagagaggaaattacgaaggactttgatttctgg	AREEITKDFDF	CAREEITKDFDFW	G(AGGAA);(GAGGA)A
GN013464.1	productive	IGHV1-18*01	tgtgcaaga			gaggaa	IGHD1-1*01		attacgaagg			IGHJ2*01		actttgatttctgg	gcaagagaggaaattacgaaggactttgatttc	tgtgcaagagaggaaattacgaaggactttgatttctgg	AREEITKDFDF	CAREEITKDFDFW	G(AGGAA);(GAGGA)A
HC299933.1	productive	IGHV1-18*01	tgtgcaaga			gaggaa	IGHD1-1*01		attacgaagg			IGHJ2*01		actttgatttctgg	gcaagagaggaaattacgaaggactttgatttc	tgtgcaagagaggaaattacgaaggactttgatttctgg	AREEITKDFDF	CAREEITKDFDFW	G(AGGAA);(GAGGA)A
HC321417.1	productive	IGHV1-18*01	tgtgcaaga			gaggaa	IGHD1-1*01		attacgaagg			IGHJ2*01		actttgatttctgg	gcaagagaggaaattacgaaggactttgatttc	tgtgcaagagaggaaattacgaaggactttgatttctgg	AREEITKDFDF	CAREEITKDFDFW	G(AGGAA);(GAGGA)A
M11703.1	productive	IGHV1-53*01	tgtgcaaga			gaggaa	IGHD2-4*01		tactatgattacg		ct	IGHJ2*01	t	actactttgactactgg	gcaagagaggaatactatgattacgcttactactttgactac	tgtgcaagagaggaatactatgattacgcttactactttgactactgg	AREEYYDYAYYFDY	CAREEYYDYAYYFDYW	G(AGGAA);(GAGGA)A
AF459904.1	productive	IGHV1-9*01	tgtgcaag			gaggaga	IGHD4-1*01		aactggg			IGHJ2*01;IGHJ2*02		actactttgactactgg	gcaaggaggagaaactgggactactttgactac	tgtgcaaggaggagaaactgggactactttgactactgg	ARRRNWDYFDY	CARRRNWDYFDYW	G(AGGAGA);(GAGGAG)A
L14733.1	productive	IGHV1-74*01;IGHV1-74*04	tgtgcaa			gaggagaa	IGHD2-1*01		tatggtaactac		gtt	IGHJ4*01	t	attactatactatgcactactgg	gcaagaggagaatatggtaactacgtttattactatactatgcactac	tgtgcaagaggagaatatggtaactacgtttattactatactatgcactactgg	ARGEYGNYVYYYTMHY	CARGEYGNYVYYYTMHYW	G(AGGAGA)A;(GAGGAG)AA
M27620.1	productive	IGHV1-72*01	tgtgcaaga			gcaaga	IGHD1-1*01		tattactacggtagtagc			IGHJ1*03		tacttcgatgtctgg	gcaagagcaagatattactacggtagtagctacttcgatgtc	tgtgcaagagcaagatattactacggtagtagctacttcgatgtctgg	ARARYYYGSSYFDV	CARARYYYGSSYFDVW	G(CAAGA)
AJ833630.1	productive	IGHV14-4*01	tgt			gcaagatcttat	IGHD2-1*01		tacgatgctaact			IGHJ2*01		actactttgactactgg	gcaagatcttattacgatgctaactactactttgactac	tgtgcaagatcttattacgatgctaactactactttgactactgg	ARSYYDANYYFDY	CARSYYDANYYFDYW	G(CAAGAT)CTTAT
U05281.1	productive	IGHV14-4*02	tgt			gcaagattgga	IGHD2-4*01		ctactctgattac		cc	IGHJ2*01		ctttgactactgg	gcaagattggactactctgattacccctttgactac	tgtgcaagattggactactctgattacccctttgactactgg	ARLDYSDYPFDY	CARLDYSDYPFDYW	G(CAAGAT)TGGA
M27619.1	productive	IGHV1-72*01	tgtgcaaga			gcaagg	IGHD1-1*01		tattactacggtagtag			IGHJ2*01		ctactttgactactgg	gcaagagcaaggtattactacggtagtagctactttgactac	tgtgcaagagcaaggtattactacggtagtagctactttgactactgg	ARARYYYGSSYFDY	CARARYYYGSSYFDYW	G(CAAGG)
AY172864.1	productive	IGHV2-9-1*01	tgtgccagag			gcagaa	IGHD2-1*01		atggtaact			IGHJ2*01		actactttgactactgg	gccagaggcagaaatggtaactactactttgactac	tgtgccagaggcagaaatggtaactactactttgactactgg	ARGRNGNYYFDY	CARGRNGNYYFDYW	G(CAGAA)
X03380.1	productive	IGHV5-17*02	tgtgcaaga			gcaggaggg	IGHD2-3*01		gatggttactac		g	IGHJ4*01		actatgttatggactactgg	gcaagagcaggaggggatggttactacgactatgttatggactac	tgtgcaagagcaggaggggatggttactacgactatgttatggactactgg	ARAGGDGYYDYVMDY	CARAGGDGYYDYVMDYW	G(CAGGAG)GG
HB445837.1	productive	IGHV14-1*01	tgt			gcgagagaaga	IGHD2-1*01		ctacgatggtacctac		a	IGHJ3*01		cctggtttccttattgg	gcgagagaagactacgatggtacctacacctggtttccttat	tgtgcgagagaagactacgatggtacctacacctggtttccttattgg	AREDYDGTYTWFPY	CAREDYDGTYTWFPYW	G(CGAGAGA)AGA;GCGAGA(GAAGA);GCGAG(AGAAG)A
HB445833.1	productive	IGHV14-1*01;IGHV14-1*02	tgt			gcgagagaggcggattatt	IGHD2-1*01		tccacgatggtacct		c	IGHJ1*01;IGHJ1*03		ctactggtacttcgatgtctgg	gcgagagaggcggattatttccacgatggtacctcctactggtacttcgatgtc	tgtgcgagagaggcggattatttccacgatggtacctcctactggtacttcgatgtctgg	AREADYFHDGTSYWYFDV	CAREADYFHDGTSYWYFDVW	G(CGAGAGA)GGCGGATTATT;GCG(AGAGAG)GCGGATTATT;GCGAG(AGAGG)CGGATTATT
M27623.1	productive	IGHV14-2*01	tgtgctaga			gctaga	IGHD1-1*01		tattactacggtagtag			IGHJ2*01		ctactttgactactgg	gctagagctagatattactacggtagtagctactttgactac	tgtgctagagctagatattactacggtagtagctactttgactactgg	ARARYYYGSSYFDY	CARARYYYGSSYFDYW	G(CTAGA)
AY172006.1	productive	IGHV3-2*02	tgtgcaaga			ggaagag	IGHD1-1*01		attactacggtagtagc		cc	IGHJ4*01		ttactatgctatggactactgg	gcaagaggaagagattactacggtagtagcccttactatgctatggactac	tgtgcaagaggaagagattactacggtagtagcccttactatgctatggactactgg	ARGRDYYGSSPYYAMDY	CARGRDYYGSSPYYAMDYW	G(GAAGAG);(GGAAGA)G
AB121659.1	productive	IGHV1-72*01	tgtgcaaga			ggacag	IGHD1-1*01		tattcttac		cgccac	IGHJ2*01		gactactgg	gcaagaggacagtattcttaccgccacgactac	tgtgcaagaggacagtattcttaccgccacgactactgg	ARGQYSYRHDY	CARGQYSYRHDYW	G(GACAG)
AB043329.1	productive	IGHV1-72*01	tgtgcaaga			ggacagt	IGHD1-2*01		attcttaccgc		c	IGHJ2*01		actttgactactgg	gcaagaggacagtattcttaccgccactttgactac	tgtgcaagaggacagtattcttaccgccactttgactactgg	ARGQYSYRHFDY	CARGQYSYRHFDYW	G(GACAG)T
Z22071.1	productive	IGHV1-19*01;IGHV1-26*01	tgtgcaaga			ggagag	IGHD1-1*01		actacggtagtag		gaaaagg	IGHJ2*01	gt	actactttgactactgg	gcaagaggagagactacggtagtaggaaaagggtactactttgactac	tgtgcaagaggagagactacggtagtaggaaaagggtactactttgactactgg	ARGETTVVGKGYYFDY	CARGETTVVGKGYYFDYW	G(GAGAG);(GGAGA)G	G(AAAAG)G
AY369874.1	productive	IGHV1-37*01	tgtggaaga			ggagag	IGHD1-1*01		attactacggtagtagctac		aag	IGHJ4*01		tgctatggactactgg	ggaagaggagagattactacggtagtagctacaagtgctatggactac	tgtggaagaggagagattactacggtagtagctacaagtgctatggactactgg	GRGEITTVVATSAMDY	CGRGEITTVVATSAMDYW	G(GAGAG);(GGAGA)G
DJ434326.1	productive	IGHV1-81*01	tgtgcaag			ggagagct	IGHD2-3*01		tctctgatggttactac		gg	IGHJ2*01		ctactttgactactgg	gcaagggagagcttctctgatggttactacggctactttgactac	tgtgcaagggagagcttctctgatggttactacggctactttgactactgg	ARESFSDGYYGYFDY	CARESFSDGYYGYFDYW	G(GAGAG)CT;(GGAGA)GCT
DM209359.1	productive	IGHV1-81*01	tgtgcaag			ggagagct	IGHD2-3*01		tctctgatggttactac		gg	IGHJ2*01		ctactttgactactgg	gcaagggagagcttctctgatggttactacggctactttgactac	tgtgcaagggagagcttctctgatggttactacggctactttgactactgg	ARESFSDGYYGYFDY	CARESFSDGYYGYFDYW	G(GAGAG)CT;(GGAGA)GCT
AF065352.1	productive	IGHV1-72*01	tgtgcgaga			ggagagg	IGHD1-1*01		attactacggtagt		gc	IGHJ2*01		cttcggctactgg	gcgagaggagaggattactacggtagtgccttcggctac	tgtgcgagaggagaggattactacggtagtgccttcggctactgg	ARGEDYYGSAFGY	CARGEDYYGSAFGYW	G(GAGAG)G;GG(AGAGG);(GGAGA)GG
AB370348.1	productive	IGHV1-72*01	tgtgcaaga			ggagagg	IGHD2-3*01		gatggttactac		a	IGHJ3*01		gtttgcttactgg	gcaagaggagagggatggttactacagtttgcttac	tgtgcaagaggagagggatggttactacagtttgcttactgg	ARGEGWLLQFAY	CARGEGWLLQFAYW	G(GAGAG)G;GG(AGAGG);(GGAGA)GG
U01850.1	productive	IGHV5-9*04	tgtgcaag			ggagagggg	IGHD1-1*01		ttactacggtagtagct		c	IGHJ2*01		ctactttgactactgg	gcaagggagaggggttactacggtagtagctcctactttgactac	tgtgcaagggagaggggttactacggtagtagctcctactttgactactgg	ARERGYYGSSSYFDY	CARERGYYGSSSYFDYW	G(GAGAG)GGG;GG(AGAGG)GG;(GGAGA)GGGG
M55775.1	productive	IGHV3-5*02	tgtgcacgaga			ggagagagg	IGHD2-1*01		ctatggtaactac		ggtttt	IGHJ2*01		tttgactactgg	gcacgagaggagagaggctatggtaactacggtttttttgactac	tgtgcacgagaggagagaggctatggtaactacggtttttttgactactgg	AREERGYGNYGFFDY	CAREERGYGNYGFFDYW	G(GAGAGA)GG;GG(AGAGAG)G;GGAG(AGAGG);(GGAGA)GAGG
Y15246.1	productive	IGHV14-3*02	tgtactgga			ggagga	IGHD1-1*01		tacttcggcagcag		atc	IGHJ1*01		ctactggtacttcgatgtctgg	actggaggaggatacttcggcagcagatcctactggtacttcgatgtc	tgtactggaggaggatacttcggcagcagatcctactggtacttcgatgtctgg	TGGGYFGSRSYWYFDV	CTGGGYFGSRSYWYFDVW	G(GAGGA)
Y15240.1	productive	IGHV14-3*02	tgtactgga			ggagga	IGHD1-1*01		tacttcggtagcag		atc	IGHJ1*01		ctactggtacttcgatgtctgg	actggaggaggatacttcggtagcagatcctactggtacttcgatgtc	tgtactggaggaggatacttcggtagcagatcctactggtacttcgatgtctgg	TGGGYFGSRSYWYFDV	CTGGGYFGSRSYWYFDVW	G(GAGGA)
Y15239.1	productive	IGHV14-3*02	tgtactgga			ggagga	IGHD1-1*01		tacttcggtagcag		atc	IGHJ1*01		ctactggtacttcgatgtctgg	actggaggaggatacttcggtagcagatcctactggtacttcgatgtc	tgtactggaggaggatacttcggtagcagatcctactggtacttcgatgtctgg	TGGGYFGSRSYWYFDV	CTGGGYFGSRSYWYFDVW	G(GAGGA)
Y15234.1	productive	IGHV14-3*02	tgtactgga			ggagga	IGHD1-1*01		tacttcggtagtag		atc	IGHJ1*01		ctactggtacttcgatgtctgg	actggaggaggatacttcggtagtagatcctactggtacttcgatgtc	tgtactggaggaggatacttcggtagtagatcctactggtacttcgatgtctgg	TGGGYFGSRSYWYFDV	CTGGGYFGSRSYWYFDVW	G(GAGGA)
Y15235.1	productive	IGHV14-3*02	tgtactgga			ggagga	IGHD1-1*01		tacttcggtagtag		atc	IGHJ1*01		ctactggtacttcgatgtctgg	actggaggaggatacttcggtagtagatcctactggtacttcgatgtc	tgtactggaggaggatacttcggtagtagatcctactggtacttcgatgtctgg	TGGGYFGSRSYWYFDV	CTGGGYFGSRSYWYFDVW	G(GAGGA)
Y15236.1	productive	IGHV14-3*02	tgtactgga			ggagga	IGHD1-1*01		tacttcggtagtag		atc	IGHJ1*01		ctactggtacttcgatgtctgg	actggaggaggatacttcggtagtagatcctactggtacttcgatgtc	tgtactggaggaggatacttcggtagtagatcctactggtacttcgatgtctgg	TGGGYFGSRSYWYFDV	CTGGGYFGSRSYWYFDVW	G(GAGGA)
Y15237.1	productive	IGHV14-3*02	tgtactgga			ggagga	IGHD1-1*01		tacttcggtagtag		atc	IGHJ1*01		ctactggtacttcgatgtctgg	actggaggaggatacttcggtagtagatcctactggtacttcgatgtc	tgtactggaggaggatacttcggtagtagatcctactggtacttcgatgtctgg	TGGGYFGSRSYWYFDV	CTGGGYFGSRSYWYFDVW	G(GAGGA)
JF690601.1	productive	IGHV5-9-1*02;IGHV5S21*01	tgtacaaga			ggagga	IGHD1-1*01		tattactacggtagtagctac		ag	IGHJ1*03		ctggtacttcgatgtctgg	acaagaggaggatattactacggtagtagctacagctggtacttcgatgtc	tgtacaagaggaggatattactacggtagtagctacagctggtacttcgatgtctgg	TRGGYYYGSSYSWYFDV	CTRGGYYYGSSYSWYFDVW	G(GAGGA)
GU906997.1	productive	IGHV14-3*02	tgtgctaga			ggagga	IGHD1-1*02		tatggt		ccc	IGHJ3*01		tttgcttactgg	gctagaggaggatatggtccctttgcttac	tgtgctagaggaggatatggtccctttgcttactgg	ARGGYGPFAY	CARGGYGPFAYW	G(GAGGA)
GU906989.1	productive	IGHV14-3*02	tgtgctaga			ggagga	IGHD1-1*02		tatggt		ccc	IGHJ3*01		tttgcttactgg	gctagaggaggatatggtccctttgcttac	tgtgctagaggaggatatggtccctttgcttactgg	ARGGYGPFAY	CARGGYGPFAYW	G(GAGGA)
GU906996.1	productive	IGHV14-3*02	tgtgctaga			ggagga	IGHD1-1*02		tatggt		ccc	IGHJ3*01		tttgcttactgg	gctagaggaggatatggtccctttgcttac	tgtgctagaggaggatatggtccctttgcttactgg	ARGGYGPFAY	CARGGYGPFAYW	G(GAGGA)
GU906994.1	productive	IGHV14-3*02	tgtgctaga			ggagga	IGHD1-1*02		tatggt		ccc	IGHJ3*01		tttgcttactgg	gctagaggaggatatggtccctttgcttac	tgtgctagaggaggatatggtccctttgcttactgg	ARGGYGPFAY	CARGGYGPFAYW	G(GAGGA)
GU906993.1	productive	IGHV14-3*02	tgtgctaga			ggagga	IGHD1-1*02		tatggt		ccc	IGHJ3*01		tttgcttactgg	gctagaggaggatatggtccctttgcttac	tgtgctagaggaggatatggtccctttgcttactgg	ARGGYGPFAY	CARGGYGPFAYW	G(GAGGA)
GU906992.1	productive	IGHV14-3*02	tgtgctaga			ggagga	IGHD1-1*02		tatggt		ccc	IGHJ3*01		tttgcttactgg	gctagaggaggatatggtccctttgcttac	tgtgctagaggaggatatggtccctttgcttactgg	ARGGYGPFAY	CARGGYGPFAYW	G(GAGGA)
GU906991.1	productive	IGHV14-3*02	tgtgctaga			ggagga	IGHD1-1*02		tatggt		ccc	IGHJ3*01		tttgcttactgg	gctagaggaggatatggtccctttgcttac	tgtgctagaggaggatatggtccctttgcttactgg	ARGGYGPFAY	CARGGYGPFAYW	G(GAGGA)
GU906990.1	productive	IGHV14-3*02	tgtgctaga			ggagga	IGHD1-1*02		tatggt		ccc	IGHJ3*01		tttgcttactgg	gctagaggaggatatggtccctttgcttac	tgtgctagaggaggatatggtccctttgcttactgg	ARGGYGPFAY	CARGGYGPFAYW	G(GAGGA)
GU906998.1	productive	IGHV14-3*02	tgtgctaga			ggagga	IGHD1-1*02		tatggt		ccc	IGHJ3*01		tttgcttactgg	gctagaggaggatatggtccctttgcttac	tgtgctagaggaggatatggtccctttgcttactgg	ARGGYGPFAY	CARGGYGPFAYW	G(GAGGA)
GU907002.1	productive	IGHV14-3*02	tgtgctaga			ggagga	IGHD1-1*02		tatggt		ccc	IGHJ3*01		tttgcttactgg	gctagaggaggatatggtccctttgcttac	tgtgctagaggaggatatggtccctttgcttactgg	ARGGYGPFAY	CARGGYGPFAYW	G(GAGGA)
GU907000.1	productive	IGHV14-3*02	tgtgctaga			ggagga	IGHD1-1*02		tatggt		ccc	IGHJ3*01		tttgcttactgg	gctagaggaggatatggtccctttgcttac	tgtgctagaggaggatatggtccctttgcttactgg	ARGGYGPFAY	CARGGYGPFAYW	G(GAGGA)
GU907001.1	productive	IGHV14-3*02	tgtgctaga			ggagga	IGHD1-1*02		tatggt		ccc	IGHJ3*01		tttgcttactgg	gctagaggaggatatggtccctttgcttac	tgtgctagaggaggatatggtccctttgcttactgg	ARGGYGPFAY	CARGGYGPFAYW	G(GAGGA)
GU906999.1	productive	IGHV14-3*02	tgtgctaga			ggagga	IGHD1-1*02		tatggt		ccc	IGHJ3*01		tttgcttactgg	gctagaggaggatatggtccctttgcttac	tgtgctagaggaggatatggtccctttgcttactgg	ARGGYGPFAY	CARGGYGPFAYW	G(GAGGA)
GU906995.1	productive	IGHV14-3*02	tgtgctgga			ggagga	IGHD1-1*02		tatggt		ccc	IGHJ3*01		tttgcttactgg	gctggaggaggatatggtccctttgcttac	tgtgctggaggaggatatggtccctttgcttactgg	AGGGYGPFAY	CAGGGYGPFAYW	G(GAGGA)
GU907018.1	productive	IGHV1-9*01	tgtgccaga			ggagga	IGHD1-1*02		tatggt		ccc	IGHJ3*01		tttgcttactgg	gccagaggaggatatggtccctttgcttac	tgtgccagaggaggatatggtccctttgcttactgg	ARGGYGPFAY	CARGGYGPFAYW	G(GAGGA)
AB443696.1	productive	IGHV1-72*01	tgtgcaaga			ggaggag	IGHD2-1*01		atggta		tc	IGHJ3*01	g	cctggtttgcttactgg	gcaagaggaggagatggtatcgcctggtttgcttac	tgtgcaagaggaggagatggtatcgcctggtttgcttactgg	ARGGDGIAWFAY	CARGGDGIAWFAYW	G(GAGGAG)
BC024405.1	productive	IGHV7-3*01	tgtgcaagagata			ggaggagttc	IGHD1-1*01		ttattactacagtggta			IGHJ3*01		cctcctttgcttactgg	gcaagagataggaggagttcttattactacagtggtacctcctttgcttac	tgtgcaagagataggaggagttcttattactacagtggtacctcctttgcttactgg	ARDRRSSYYYSGTSFAY	CARDRRSSYYYSGTSFAYW	G(GAGGAG)TTC
BC018535.1	productive	IGHV1-34*01	tgtgcaaga			ggatatata	IGHD2-12*01		agttactatagttacga		tc	IGHJ2*01		actactttgactactgg	gcaagaggatatataagttactatagttacgatcactactttgactac	tgtgcaagaggatatataagttactatagttacgatcactactttgactactgg	ARGYISYYSYDHYFDY	CARGYISYYSYDHYFDYW	G(GATATA)TA;GGAT(ATATA)
AB043208.1	productive	IGHV1-72*01	tgtgcaaga			gggaag	IGHD1-1*01		tacggtattagc		c	IGHJ2*01		actttgaccactgg	gcaagagggaagtacggtattagccactttgaccac	tgtgcaagagggaagtacggtattagccactttgaccactgg	ARGKYGISHFDH	CARGKYGISHFDHW	G(GGAAG)
AB043394.1	productive	IGHV1-72*01	tgtgcaag			gggaag	IGHD4-1*01		actggg		tctcc	IGHJ2*01		actttgactactgg	gcaaggggaagactgggtctccactttgactac	tgtgcaaggggaagactgggtctccactttgactactgg	ARGRLGLHFDY	CARGRLGLHFDYW	G(GGAAG)
AF145961.1	productive	IGHV1-9*01	tgtgcaaga			gggaagtcttatccc	IGHD4-1*01		ctaagagcga		ggagta	IGHJ4*01	aat	attcctatgttatggactactgg	gcaagagggaagtcttatcccctaagagcgaggagtaaatattcctatgttatggactac	tgtgcaagagggaagtcttatcccctaagagcgaggagtaaatattcctatgttatggactactgg	ARGKSYPLRARSKYSYVMDY	CARGKSYPLRARSKYSYVMDYW	G(GGAAG)TCTTATCCC
GQ240580.1	productive	IGHV1-39*01	tgtacaaga			gggaaga	IGHD3-2*01		agacagctcgggct		gcgttt	IGHJ3*01		tttgtttactgg	acaagagggaagaagacagctcgggctgcgttttttgtttac	tgtacaagagggaagaagacagctcgggctgcgttttttgtttactgg	TRGKKTARAAFFVY	CTRGKKTARAAFFVYW	G(GGAAGA)
GQ240578.1	productive	IGHV1-39*01	tgtacaaga			gggaaga	IGHD3-2*01		agacagctcgggct		gcgttt	IGHJ3*01		tttgtttactgg	acaagagggaagaagacagctcgggctgcgttttttgtttac	tgtacaagagggaagaagacagctcgggctgcgttttttgtttactgg	TRGKKTARAAFFVY	CTRGKKTARAAFFVYW	G(GGAAGA)
AY877966.1	productive	IGHV5-12*03;IGHV5-9-4*01	tgtgcaag			gggaga	IGHD1-1*01		tactacggt		g	IGHJ4*01		atggactactgg	gcaaggggagatactacggtgatggactac	tgtgcaaggggagatactacggtgatggactactgg	ARGDTTVMDY	CARGDTTVMDYW	G(GGAGA)
U64402.1	productive	IGHV2-9-1*01	tgtgccagaga	t		gggaga	IGHD2-14*01		tataggtacgac		gtaggggg	IGHJ4*01	at	attactatgctatggactactgg	gccagagatgggagatataggtacgacgtagggggatattactatgctatggactac	tgtgccagagatgggagatataggtacgacgtagggggatattactatgctatggactactgg	ARDGRYRYDVGGYYYAMDY	CARDGRYRYDVGGYYYAMDYW	G(GGAGA)
GU247961.1	productive	IGHV1-18*01;IGHV1-22*01	tgtgcaaga	t		gggagat	IGHD1-2*01		tacggctac		tc	IGHJ3*01		ttgcttactgg	gcaagatgggagattacggctactcttgcttac	tgtgcaagatgggagattacggctactcttgcttactgg	ARWEITATLAY	CARWEITATLAYW	G(GGAGA)T;GG(GAGAT)
AB443683.1	productive	IGHV1-72*01	tgtgcaaga			gggagat	IGHD2-1*01		tctactatggtaactac		gagg	IGHJ3*01		ggtttgcttactgg	gcaagagggagattctactatggtaactacgaggggtttgcttac	tgtgcaagagggagattctactatggtaactacgaggggtttgcttactgg	ARGRFYYGNYEGFAY	CARGRFYYGNYEGFAYW	G(GGAGA)T;GG(GAGAT)
DQ228145.1	productive	IGHV1-69*02	tgtacaaga			gaaaaagag	IGHD2-14*01		ctactatgggtacgac		g	IGHJ1*01		ctggtccttcgatgtctgg	acaagagaaaaagagctactatgggtacgacgctggtccttcgatgtc	tgtacaagagaaaaagagctactatgggtacgacgctggtccttcgatgtctgg	TREKELLWVRRWSFDV	CTREKELLWVRRWSFDVW	GA(AAAAGA)G;GAAA(AAGAG);G(AAAAA)GAG
AY661248.1	productive	IGHV5-9*04;IGHV5-9-4*01	tgtgc			gaaagac	IGHD2-12*01		aggtactatggtt		cggggagtacccgctactacgg	IGHJ4*01		tatggacgtctgg	gcgaaagacaggtactatggttcggggagtacccgctactacggtatggacgtc	tgtgcgaaagacaggtactatggttcggggagtacccgctactacggtatggacgtctgg	AKDRYYGSGSTRYYGMDV	CAKDRYYGSGSTRYYGMDVW	GA(AAGAC);G(AAAGA)C
AB516488.1	productive	IGHV1-72*01	tgtgcaaga			gaaagag	IGHD2-3*01		gatggttactac			IGHJ3*01		ggtttgcttactgg	gcaagagaaagaggatggttactacggtttgcttac	tgtgcaagagaaagaggatggttactacggtttgcttactgg	ARERGWLLRFAY	CARERGWLLRFAYW	GA(AAGAG);G(AAAGA)G
JF690289.1	productive	IGHV1-9*01	tgtgcaaga			gaccaaa	IGHD1-1*01		actacggtagtagct		tcc	IGHJ1*03		actggtacttcgatgtctgg	gcaagagaccaaaactacggtagtagcttccactggtacttcgatgtc	tgtgcaagagaccaaaactacggtagtagcttccactggtacttcgatgtctgg	ARDQNYGSSFHWYFDV	CARDQNYGSSFHWYFDVW	GA(CCAAA)
M86750.1	productive	IGHV5S21*01	tgtacaaga			gagaggag	IGHD2-4*01		ctacagtgattacgac		ctt	IGHJ3*01	g	cctggtttgcttactgg	acaagagagaggagctacagtgattacgaccttgcctggtttgcttac	tgtacaagagagaggagctacagtgattacgaccttgcctggtttgcttactgg	TRERSYSDYDLAWFAY	CTRERSYSDYDLAWFAYW	GA(GAGGAG);(GAGAG)GAG;G(AGAGG)AG
AF455287.1	productive	IGHV1-55*01	tgtgcaaga			gaagctagacc	IGHD2-5*01		ctctagtaact		ccttacctc	IGHJ4*01		actatgctatggactactgg	gcaagagaagctagaccctctagtaactccttacctcactatgctatggactac	tgtgcaagagaagctagaccctctagtaactccttacctcactatgctatggactactgg	AREARPSSNSLPHYAMDY	CAREARPSSNSLPHYAMDYW	GAAG(CTAGA)CC;GAAGCT(AGACC);G(AAGCT)AGACC
AY878033.1	productive	IGHV5-12-1*01;IGHV5-17*03;IGHV5-6*01;IGHV5-6*02;IGHV5-6*03	tgtgcaaga			gaccgaagt	IGHD2-10*01		ccaaccacggcaac		cgg	IGHJ4*01		tgttatggactactgg	gcaagagaccgaagtccaaccacggcaaccggtgttatggactac	tgtgcaagagaccgaagtccaaccacggcaaccggtgttatggactactgg	ARDRSPTTATGVMDY	CARDRSPTTATGVMDYW	GAC(CGAAG)T
AM086329.1	productive	IGHV1-72*04	tgtgcgaga			gacctcagtgggag	IGHD2-1*01		ctactgggacaactac		tactacgg	IGHJ4*01		tatggacgtctgg	gcgagagacctcagtgggagctactgggacaactactactacggtatggacgtc	tgtgcgagagacctcagtgggagctactgggacaactactactacggtatggacgtctgg	ARDLSGSYWDNYYYGMDV	CARDLSGSYWDNYYYGMDVW	GACCT(CAGTG)GGAG
AY928073.1	productive	IGHV1-18*01;IGHV1-22*01	tgtacgag			gactggaacggggtac	IGHD1-1*01		tactactacgg			IGHJ4*01		tatggacgtctgg	acgaggactggaacggggtactactactacggtatggacgtc	tgtacgaggactggaacggggtactactactacggtatggacgtctgg	TRTGTGYYYYGMDV	CTRTGTGYYYYGMDVW	GACTG(GAACG)GGGTAC
AY208334.1	productive	IGHV5-9-3*01	tgtgcaaga			gagaggaag	IGHD2-2*01		tggttacgac		gacggag	IGHJ2*01	gt	actactttgactactgg	gcaagagagaggaagtggttacgacgacggaggtactactttgactac	tgtgcaagagagaggaagtggttacgacgacggaggtactactttgactactgg	ARERKWLRRRRYYFDY	CARERKWLRRRRYYFDYW	GAG(AGGAAG);(GAGAG)GAAG;G(AGAGG)AAG;GA(GAGGA)AG
X58597.1	productive	IGHV1-26*01	tgtgcaaga			gagggagga	IGHD2-5*01		tatagtaa			IGHJ3*01		ctggtttgcttactgg	gcaagagagggaggatatagtaactggtttgcttac	tgtgcaagagagggaggatatagtaactggtttgcttactgg	AREGGYSNWFAY	CAREGGYSNWFAYW	GAGG(GAGGA)
AB160811.1	productive	IGHV1-9*01	tgtgcaaga			gaggggaga	IGHD3-2*02		acagctcaggc		cctt	IGHJ2*01	t	actactttgactactgg	gcaagagaggggagaacagctcaggccctttactactttgactac	tgtgcaagagaggggagaacagctcaggccctttactactttgactactgg	AREGRTAQALYYFDY	CAREGRTAQALYYFDYW	GAGG(GGAGA)
GQ162572.1	productive	IGHV1-64*01	tgtgcaaga			gagtatgagg	IGHD1-1*01		acggtagtag		gact	IGHJ2*03		tttgactactgg	gcaagagagtatgaggacggtagtaggacttttgactac	tgtgcaagagagtatgaggacggtagtaggacttttgactactgg	AREYEDGSRTFDY	CAREYEDGSRTFDYW	GAGTA(TGAGG)
AM086323.1	productive	IGHV1-72*04;IGHV1-74*01;IGHV1-74*04	tgtgcgaga			gagtattacgatttttggagagggtat	IGHD1-1*02		tatagagggggct		ggttc	IGHJ2*01;IGHJ2*02;IGHJ3*01		gacccctgg	gcgagagagtattacgatttttggagagggtattatagagggggctggttcgacccc	tgtgcgagagagtattacgatttttggagagggtattatagagggggctggttcgacccctgg	AREYYDFWRGYYRGGWFDP	CAREYYDFWRGYYRGGWFDPW	GAGTATTACGATTTTTG(GAGAG)GGTAT;GAGTATTACGATTTTTGG(AGAGG)GTAT;GAGTATTACGATTTTT(GGAGA)GGGTAT
AM086284.1	productive	IGHV1-53*01;IGHV1-72*04	tgtgcgaga			gagtggatacacgctatggcctc	IGHD2-4*01		ctactactactacg		g	IGHJ4*01		tatggacgtctgg	gcgagagagtggatacacgctatggcctcctactactactacggtatggacgtc	tgtgcgagagagtggatacacgctatggcctcctactactactacggtatggacgtctgg	AREWIHAMASYYYYGMDV	CAREWIHAMASYYYYGMDVW	GAGTG(GATACA)CGCTATGGCCTC
AY647453.1	productive	IGHV5-9-3*01;IGHV5-9-4*01	tgtgcgaga			gatagaggtatagcagcagctggtacgt	IGHD2-1*01		tctactacgg			IGHJ4*01		tatggacgtctgg	gcgagagatagaggtatagcagcagctggtacgttctactacggtatggacgtc	tgtgcgagagatagaggtatagcagcagctggtacgttctactacggtatggacgtctgg	ARDRGIAAAGTFYYGMDV	CARDRGIAAAGTFYYGMDVW	GAT(AGAGG)TATAGCAGCAGCTGGTACGT;GATAGAGGTATAGCAGC(AGCTG)GTACGT
AM086337.1	productive	IGHV3-2*02	tgtgcgaga			gataaggaagtgggagcta	IGHD2-12*01		cctactactactacta		cgg	IGHJ4*01		tatggacgtctgg	gcgagagataaggaagtgggagctacctactactactactacggtatggacgtc	tgtgcgagagataaggaagtgggagctacctactactactactacggtatggacgtctgg	ARDKEVGATYYYYYGMDV	CARDKEVGATYYYYYGMDVW	GATA(AGGAAG)TGGGAGCTA;GAT(AAGGA)AGTGGGAGCTA
BC088837.1	productive	IGHV1-74*01;IGHV1-74*04	tgtgcaa			gatggagag	IGHD2-5*01		actataataac		ctta	IGHJ1*01		actggtatttcgatgtctgg	gcaagatggagagactataataaccttaactggtatttcgatgtc	tgtgcaagatggagagactataataaccttaactggtatttcgatgtctgg	ARWRDYNNLNWYFDV	CARWRDYNNLNWYFDVW	GATG(GAGAG);GAT(GGAGA)G
AM086282.1	productive	IGHV1-72*04	tgtgcgaga			gattcgaggattt	IGHD5-7*01		tggagtg		g	IGHJ2*01;IGHJ2*02		tttgactactgg	gcgagagattcgaggattttggagtggtttgactac	tgtgcgagagattcgaggattttggagtggtttgactactgg	ARDSRILEWFDY	CARDSRILEWFDYW	GATTC(GAGGA)TTT
AM086279.1	productive	IGHV1-72*04	tgtgcgaga			gattcgaggattt	IGHD5-7*01		tggagtg		g	IGHJ2*01;IGHJ2*02		tttgactactgg	gcgagagattcgaggattttggagtggtttgactac	tgtgcgagagattcgaggattttggagtggtttgactactgg	ARDSRILEWFDY	CARDSRILEWFDYW	GATTC(GAGGA)TTT
JA210402.1	productive	IGHV1-81*01	tgtgcgaga			gattggagtcgtag	IGHD2-3*01		tggttattac		ttacc	IGHJ2*01;IGHJ2*02		tgactactgg	gcgagagattggagtcgtagtggttattacttacctgactac	tgtgcgagagattggagtcgtagtggttattacttacctgactactgg	ARDWSRSGYYLPDY	CARDWSRSGYYLPDYW	GATTGGAGT(CGTAG)
JF690661.1	productive	IGHV1-82*01	tgtgcaaga			gccaagggga	IGHD1-1*01		attactacggtagtagc		cctc	IGHJ2*01		ttgactactgg	gcaagagccaaggggaattactacggtagtagccctcttgactac	tgtgcaagagccaaggggaattactacggtagtagccctcttgactactgg	ARAKGNYYGSSPLDY	CARAKGNYYGSSPLDYW	GC(CAAGG)GGA
FJ150854.1	productive	IGHV1S132*01	tgtgcaaga			gcgaacg	IGHD2-12*01		atcgtaatcatag			IGHJ2*01		ctttgacttctgg	gcaagagcgaacgatcgtaatcatagctttgacttc	tgtgcaagagcgaacgatcgtaatcatagctttgacttctgg	ARANDRNHSFDF	CARANDRNHSFDFW	GC(GAACG)
M18235.1	productive	IGHV1-82*01	tgtgcaaga			gcgaggagtaaata	IGHD2-2*01		ctcctatgttt			IGHJ4*01		tggactattgg	gcaagagcgaggagtaaatactcctatgttttggactat	tgtgcaagagcgaggagtaaatactcctatgttttggactattgg	ARARSKYSYVLDY	CARARSKYSYVLDYW	GC(GAGGAG)TAAATA;GCGAGGAGT(AAATA)
M18233.1	productive	IGHV1-82*01	tgtgcaaga			gcgaggagtaaata	IGHD2-2*01		ctcctatgttt			IGHJ4*01		tggactattgg	gcaagagcgaggagtaaatactcctatgttttggactat	tgtgcaagagcgaggagtaaatactcctatgttttggactattgg	ARARSKYSYVLDY	CARARSKYSYVLDYW	GC(GAGGAG)TAAATA;GCGAGGAGT(AAATA)
AB589128.1	productive	IGHV1-72*01	tgtgc			gcgataca	IGHD1-1*01		attactacggtggtag			IGHJ2*01		ctactttgactactgg	gcgcgatacaattactacggtggtagctactttgactac	tgtgcgcgatacaattactacggtggtagctactttgactactgg	ARYNYYGGSYFDY	CARYNYYGGSYFDYW	GC(GATACA)
DD367228.1	productive	IGHV8-8*01	tgtgctcaaata			gcccctcga	IGHD2-5*01		tataataagtac		gaaggcttt	IGHJ3*01		tttgctttctgg	gctcaaatagcccctcgatataataagtacgaaggcttttttgctttc	tgtgctcaaatagcccctcgatataataagtacgaaggcttttttgctttctgg	AQIAPRYNKYEGFFAF	CAQIAPRYNKYEGFFAFW	GCCC(CTCGA)	(GAAGG)CTTT
DI161728.1	productive	IGHV8-8*01	tgtgctcaaata			gcccctcga	IGHD2-5*01		tataataagtac		gaaggcttt	IGHJ3*01		tttgctttctgg	gctcaaatagcccctcgatataataagtacgaaggcttttttgctttc	tgtgctcaaatagcccctcgatataataagtacgaaggcttttttgctttctgg	AQIAPRYNKYEGFFAF	CAQIAPRYNKYEGFFAFW	GCCC(CTCGA)	(GAAGG)CTTT
DJ392914.1	productive	IGHV8-8*01	tgtgctcaaata			gcccctcga	IGHD2-5*01		tataataagtac		gaaggcttt	IGHJ3*01		tttgctttctgg	gctcaaatagcccctcgatataataagtacgaaggcttttttgctttc	tgtgctcaaatagcccctcgatataataagtacgaaggcttttttgctttctgg	AQIAPRYNKYEGFFAF	CAQIAPRYNKYEGFFAFW	GCCC(CTCGA)	(GAAGG)CTTT
HH732062.1	productive	IGHV8-8*01	tgtgctcaaata			gcccctcga	IGHD2-5*01		tataataagtac		gaaggcttt	IGHJ3*01		tttgctttctgg	gctcaaatagcccctcgatataataagtacgaaggcttttttgctttc	tgtgctcaaatagcccctcgatataataagtacgaaggcttttttgctttctgg	AQIAPRYNKYEGFFAF	CAQIAPRYNKYEGFFAFW	GCCC(CTCGA)	(GAAGG)CTTT
DM472371.1	productive	IGHV8-8*01	tgtgctcaaata			gcccctcga	IGHD2-5*01		tataataagtac		gaaggcttt	IGHJ3*01		tttgctttctgg	gctcaaatagcccctcgatataataagtacgaaggcttttttgctttc	tgtgctcaaatagcccctcgatataataagtacgaaggcttttttgctttctgg	AQIAPRYNKYEGFFAF	CAQIAPRYNKYEGFFAFW	GCCC(CTCGA)	(GAAGG)CTTT
HH724702.1	productive	IGHV8-8*01	tgtgctcaaata			gcccctcga	IGHD2-5*01		tataataagtac		gaaggcttt	IGHJ3*01		tttgctttctgg	gctcaaatagcccctcgatataataagtacgaaggcttttttgctttc	tgtgctcaaatagcccctcgatataataagtacgaaggcttttttgctttctgg	AQIAPRYNKYEGFFAF	CAQIAPRYNKYEGFFAFW	GCCC(CTCGA)	(GAAGG)CTTT
DD281775.1	productive	IGHV8-8*01	tgtgctcaaata			gcccctcga	IGHD2-5*01		tataataagtac		gaaggcttt	IGHJ3*01		tttgctttctgg	gctcaaatagcccctcgatataataagtacgaaggcttttttgctttc	tgtgctcaaatagcccctcgatataataagtacgaaggcttttttgctttctgg	AQIAPRYNKYEGFFAF	CAQIAPRYNKYEGFFAFW	GCCC(CTCGA)	(GAAGG)CTTT
DJ339374.1	productive	IGHV5-9*04;IGHV5-9-4*01	tgtgc			gcgagactcggggctacagcagggaccccgccgaagaggggcccgagtaaatttct	IGHD2-10*01		cctactacggt		ctg	IGHJ1*01;IGHJ1*03		gacgtctgg	gcgcgagactcggggctacagcagggaccccgccgaagaggggcccgagtaaatttctcctactacggtctggacgtc	tgtgcgcgagactcggggctacagcagggaccccgccgaagaggggcccgagtaaatttctcctactacggtctggacgtctgg	ARDSGLQQGPRRRGARVNFSYYGLDV	CARDSGLQQGPRRRGARVNFSYYGLDVW	GCGAGACTCGGGGCTACAGCAGGGACCCCGCC(GAAGAGG)GGCCCGAGTAAATTTCT;GCGAGACTCGGGGCTACAGCAGGGACCCCGC(CGAAGAG)GGGCCCGAGTAAATTTCT;GC(GAGAC)TCGGGGCTACAGCAGGGACCCCGCCGAAGAGGGGCCCGAGTAAATTTCT;G(CGAGA)CTCGGGGCTACAGCAGGGACCCCGCCGAAGAGGGGCCCGAGTAAATTTCT;GCG(AGACT)CGGGGCTACAGCAGGGACCCCGCCGAAGAGGGGCCCGAGTAAATTTCT
CQ832139.1	productive	IGHV5-9*04;IGHV5-9-4*01	tgtgc			gcgagactcggggctacagcagggaccccgccgaagaggggcccgagtaaatttct	IGHD2-10*01		cctactacggt		ctg	IGHJ1*01;IGHJ1*03		gacgtctgg	gcgcgagactcggggctacagcagggaccccgccgaagaggggcccgagtaaatttctcctactacggtctggacgtc	tgtgcgcgagactcggggctacagcagggaccccgccgaagaggggcccgagtaaatttctcctactacggtctggacgtctgg	ARDSGLQQGPRRRGARVNFSYYGLDV	CARDSGLQQGPRRRGARVNFSYYGLDVW	GCGAGACTCGGGGCTACAGCAGGGACCCCGCC(GAAGAGG)GGCCCGAGTAAATTTCT;GCGAGACTCGGGGCTACAGCAGGGACCCCGC(CGAAGAG)GGGCCCGAGTAAATTTCT;GC(GAGAC)TCGGGGCTACAGCAGGGACCCCGCCGAAGAGGGGCCCGAGTAAATTTCT;G(CGAGA)CTCGGGGCTACAGCAGGGACCCCGCCGAAGAGGGGCCCGAGTAAATTTCT;GCG(AGACT)CGGGGCTACAGCAGGGACCCCGCCGAAGAGGGGCCCGAGTAAATTTCT
HB445821.1	productive	IGHV14-2*01	tgcgc			gcgcgaaggcctggat	IGHD2-3*01		tatggcgattatta		tgcgg	IGHJ4*01		tggattattgg	gcgcgcgaaggcctggattatggcgattattatgcggtggattat	tgcgcgcgcgaaggcctggattatggcgattattatgcggtggattattgg	AREGLDYGDYYAVDY	CAREGLDYGDYYAVDYW	GCGC(GAAGG)CCTGGAT;GCG(CGAAG)GCCTGGAT
HI964403.1	productive	IGHV9-3*02;IGHV9-3*03	tgcgc			gcgcaacaaaaaatatga	IGHD3-1*01		agcgtggtttac		ccat	IGHJ3*01		tgg	gcgcgcaacaaaaaatatgaagcgtggtttacccat	tgcgcgcgcaacaaaaaatatgaagcgtggtttacccattgg	ARNKKYEAWFTH	CARNKKYEAWFTHW	GCGCAA(CAAAAA)ATATGA;GCGCAACA(AAAAA)TATGA;GCGCA(ACAAA)AAATATGA;GCGCAACAAA(AAATA)TGA
M76418.1	productive	IGHV2-6-5*01	tgtg			gcgggcatgaaggg	IGHD1-1*01		tacggtagtag		ta	IGHJ3*01		cctggtttgcttactgg	ggcgggcatgaagggtacggtagtagtacctggtttgcttac	tgtggcgggcatgaagggtacggtagtagtacctggtttgcttactgg	GGHEGYGSSTWFAY	CGGHEGYGSSTWFAYW	GCGGGCAT(GAAGG)G
GU907008.1	productive	IGHV14-4*02	tgt			gctagaggagga	IGHD1-1*02		tatggt		ccc	IGHJ3*01		tttgcttactgg	gctagaggaggatatggtccctttgcttac	tgtgctagaggaggatatggtccctttgcttactgg	ARGGYGPFAY	CARGGYGPFAYW	GCTA(GAGGAG)GA;GCT(AGAGG)AGGA;G(CTAGA)GGAGGA;GCTAGAG(GAGGA)
BC092061.1	productive	IGHV1-34*01	tgtgcaaga			ggaaatgtaat	IGHD2-12*01		ttattatagttacga		tcaa	IGHJ2*01		tactttgacaactgg	gcaagaggaaatgtaatttattatagttacgatcaatactttgacaac	tgtgcaagaggaaatgtaatttattatagttacgatcaatactttgacaactgg	ARGNVIYYSYDQYFDN	CARGNVIYYSYDQYFDNW	GG(AAATG)TAAT;GGAA(ATGTA)AT
L46809.1	productive	IGHV1-18*01;IGHV1-22*01;IGHV1-26*01	tgtgcaaga	tc		ggaagatgtactg	IGHD1-1*02		tattactat		cat	IGHJ4*01		gactactgg	gcaagatcggaagatgtactgtattactatcatgactac	tgtgcaagatcggaagatgtactgtattactatcatgactactgg	ARSEDVLYYYHDY	CARSEDVLYYYHDYW	GG(AAGATGTA)CTG;(GGAAGA)TGTACTG
AJ240307.1	productive	IGHV1-72*01	tgtgcaaga			ggaagctggga	IGHD2-4*01		ctactttgactac		tt	IGHJ2*01;IGHJ2*02		g	gcaagaggaagctgggactactttgactac	tgtgcaagaggaagctgggactactttgactacttg	ARGSWDYFDY	CARGSWDYFDYL	GG(AAGCTG)GGA;(GGAAG)CTGGGA
AB160674.1	productive	IGHV1-72*01	tgtgcgaga			ggaggaa	IGHD1-1*01		attactacgctagtagc		c	IGHJ2*01		ttgactactgg	gcgagaggaggaaattactacgctagtagccttgactac	tgtgcgagaggaggaaattactacgctagtagccttgactactgg	ARGGNYYASSLDY	CARGGNYYASSLDYW	GG(AGGAA);G(GAGGA)A
U70449.1	productive	IGHV5-12*02	tgtgc			ggcgagagagggtc	IGHD2-4*01		tcttctatgattacg		tcgt	IGHJ2*01		ctactttgactactgg	gcggcgagagagggtctcttctatgattacgtcgtctactttgactac	tgtgcggcgagagagggtctcttctatgattacgtcgtctactttgactactgg	AAREGLFYDYVVYFDY	CAAREGLFYDYVVYFDYW	GG(CGAGAGA)GGGTC;GGCG(AGAGAG)GGTC;GGCGAG(AGAGG)GTC
FJ150866.1	productive	IGHV14-3*02	tgtgcaaga			gggagaggggggcgtgatc	IGHD1-1*02		atagtagaagc		ccgc	IGHJ4*01		tggcctactgg	gcaagagggagaggggggcgtgatcatagtagaagcccgctggcctac	tgtgcaagagggagaggggggcgtgatcatagtagaagcccgctggcctactgg	ARGRGGRDHSRSPLAY	CARGRGGRDHSRSPLAYW	GG(GAGAG)GGGGGCGTGATC;GGG(AGAGG)GGGGCGTGATC;G(GGAGA)GGGGGGCGTGATC
FJ150867.1	productive	IGHV14-3*02	tgtgcaaga			gggagaggggggcgtgatc	IGHD1-1*02		atagtagaagc		ccgc	IGHJ4*01		tggcctactgg	gcaagagggagaggggggcgtgatcatagtagaagcccgctggcctac	tgtgcaagagggagaggggggcgtgatcatagtagaagcccgctggcctactgg	ARGRGGRDHSRSPLAY	CARGRGGRDHSRSPLAYW	GG(GAGAG)GGGGGCGTGATC;GGG(AGAGG)GGGGCGTGATC;G(GGAGA)GGGGGGCGTGATC
CS451314.1	productive	IGHV14-1*01	tgt			gggagagaaga	IGHD2-1*01		ctacgatggtacctac		a	IGHJ3*01		cctggtttccttattgg	gggagagaagactacgatggtacctacacctggtttccttat	tgtgggagagaagactacgatggtacctacacctggtttccttattgg	GREDYDGTYTWFPY	CGREDYDGTYTWFPYW	GG(GAGAGA)AGA;GGGAGA(GAAGA);G(GGAGA)GAAGA;GGGAG(AGAAG)A
HB445642.1	productive	IGHV14-1*01	tgt			gggagagaaga	IGHD2-1*01		ctacgatggtacctac		a	IGHJ3*01		cctggtttccttattgg	gggagagaagactacgatggtacctacacctggtttccttat	tgtgggagagaagactacgatggtacctacacctggtttccttattgg	GREDYDGTYTWFPY	CGREDYDGTYTWFPYW	GG(GAGAGA)AGA;GGGAGA(GAAGA);G(GGAGA)GAAGA;GGGAG(AGAAG)A
CS453298.1	productive	IGHV14-1*01	tgt			gggagagaaga	IGHD2-1*01		ctacgatggtacctac		a	IGHJ3*01		cctggtttccttattgg	gggagagaagactacgatggtacctacacctggtttccttat	tgtgggagagaagactacgatggtacctacacctggtttccttattgg	GREDYDGTYTWFPY	CGREDYDGTYTWFPYW	GG(GAGAGA)AGA;GGGAGA(GAAGA);G(GGAGA)GAAGA;GGGAG(AGAAG)A
CS451312.1	productive	IGHV14-1*01	tgt			gggagagaaga	IGHD2-1*01		ctacgatggtacctac		a	IGHJ3*01		cctggtttccttattgg	gggagagaagactacgatggtacctacacctggtttccttat	tgtgggagagaagactacgatggtacctacacctggtttccttattgg	GREDYDGTYTWFPY	CGREDYDGTYTWFPYW	GG(GAGAGA)AGA;GGGAGA(GAAGA);G(GGAGA)GAAGA;GGGAG(AGAAG)A
CS453300.1	productive	IGHV14-1*01	tgt			gggagagaaga	IGHD2-1*01		ctacgatggtacctac		a	IGHJ3*01		cctggtttccttattgg	gggagagaagactacgatggtacctacacctggtttccttat	tgtgggagagaagactacgatggtacctacacctggtttccttattgg	GREDYDGTYTWFPY	CGREDYDGTYTWFPYW	GG(GAGAGA)AGA;GGGAGA(GAAGA);G(GGAGA)GAAGA;GGGAG(AGAAG)A
GN334548.1	productive	IGHV14-1*01	tgt			gggagagaaga	IGHD2-1*01		ctacgatggtacctac		a	IGHJ3*01		cctggtttccttattgg	gggagagaagactacgatggtacctacacctggtttccttat	tgtgggagagaagactacgatggtacctacacctggtttccttattgg	GREDYDGTYTWFPY	CGREDYDGTYTWFPYW	GG(GAGAGA)AGA;GGGAGA(GAAGA);G(GGAGA)GAAGA;GGGAG(AGAAG)A
DM148440.1	productive	IGHV14-1*01	tgt			gggagagaaga	IGHD2-1*01		ctacgatggtacctac		a	IGHJ3*01		cctggtttccttattgg	gggagagaagactacgatggtacctacacctggtttccttat	tgtgggagagaagactacgatggtacctacacctggtttccttattgg	GREDYDGTYTWFPY	CGREDYDGTYTWFPYW	GG(GAGAGA)AGA;GGGAGA(GAAGA);G(GGAGA)GAAGA;GGGAG(AGAAG)A
DM148439.1	productive	IGHV14-1*01	tgt			gggagagaaga	IGHD2-1*01		ctacgatggtacctac		a	IGHJ3*01		cctggtttccttattgg	gggagagaagactacgatggtacctacacctggtttccttat	tgtgggagagaagactacgatggtacctacacctggtttccttattgg	GREDYDGTYTWFPY	CGREDYDGTYTWFPYW	GG(GAGAGA)AGA;GGGAGA(GAAGA);G(GGAGA)GAAGA;GGGAG(AGAAG)A
DM115938.1	productive	IGHV14-1*01	tgt			gggagagaaga	IGHD2-1*01		ctacgatggtacctac		a	IGHJ3*01		cctggtttccttattgg	gggagagaagactacgatggtacctacacctggtttccttat	tgtgggagagaagactacgatggtacctacacctggtttccttattgg	GREDYDGTYTWFPY	CGREDYDGTYTWFPYW	GG(GAGAGA)AGA;GGGAGA(GAAGA);G(GGAGA)GAAGA;GGGAG(AGAAG)A
GN334550.1	productive	IGHV14-1*01	tgt			gggagagaaga	IGHD2-1*01		ctacgatggtacctac		a	IGHJ3*01		cctggtttccttattgg	gggagagaagactacgatggtacctacacctggtttccttat	tgtgggagagaagactacgatggtacctacacctggtttccttattgg	GREDYDGTYTWFPY	CGREDYDGTYTWFPYW	GG(GAGAGA)AGA;GGGAGA(GAAGA);G(GGAGA)GAAGA;GGGAG(AGAAG)A
DM115939.1	productive	IGHV14-1*01	tgt			gggagagaaga	IGHD2-1*01		ctacgatggtacctac		a	IGHJ3*01		cctggtttccttattgg	gggagagaagactacgatggtacctacacctggtttccttat	tgtgggagagaagactacgatggtacctacacctggtttccttattgg	GREDYDGTYTWFPY	CGREDYDGTYTWFPYW	GG(GAGAGA)AGA;GGGAGA(GAAGA);G(GGAGA)GAAGA;GGGAG(AGAAG)A
HB445640.1	productive	IGHV14-1*01	tgt			gggagagaaga	IGHD2-1*01		ctacgatggtacctac		a	IGHJ3*01		cctggtttccttattgg	gggagagaagactacgatggtacctacacctggtttccttat	tgtgggagagaagactacgatggtacctacacctggtttccttattgg	GREDYDGTYTWFPY	CGREDYDGTYTWFPYW	GG(GAGAGA)AGA;GGGAGA(GAAGA);G(GGAGA)GAAGA;GGGAG(AGAAG)A
EU915653.1	productive	IGHV1-18*01	tgtgcaaga			gggagga	IGHD1-1*01		actacggtagt		ga	IGHJ3*01		ctggtttgcttactgg	gcaagagggaggaactacggtagtgactggtttgcttac	tgtgcaagagggaggaactacggtagtgactggtttgcttactgg	ARGRNYGSDWFAY	CARGRNYGSDWFAYW	GG(GAGGA)
FJ816520.1	productive	IGHV1S132*01	tgtgcaaga			gggaggacct	IGHD2-14*01		cctactataggtacgac		gtag	IGHJ2*01		actttgactactgg	gcaagagggaggacctcctactataggtacgacgtagactttgactac	tgtgcaagagggaggacctcctactataggtacgacgtagactttgactactgg	ARGRTSYYRYDVDFDY	CARGRTSYYRYDVDFDYW	GG(GAGGA)CCT
BC108384.1	productive	IGHV1-67*01;IGHV1S137*01	tgtgcaaga			ggggaagc	IGHD2-10*02		gtatgg		gg	IGHJ3*01		ggttttcttactgg	gcaagaggggaagcgtatggggggttttcttac	tgtgcaagaggggaagcgtatggggggttttcttactgg	ARGEAYGGFSY	CARGEAYGGFSYW	GG(GGAAG)C
AY816715.1	productive	IGHV2-9-1*01	tgtgccagag			ggggaagtagg	IGHD1-1*01		tacggtagtagctac		g	IGHJ4*01		attctatggacttctgg	gccagagggggaagtaggtacggtagtagctacgattctatggacttc	tgtgccagagggggaagtaggtacggtagtagctacgattctatggacttctgg	ARGGSRYGSSYDSMDF	CARGGSRYGSSYDSMDFW	GG(GGAAG)TAGG
AY171944.1	productive	IGHV1-4*01	tgtgcaaga	t		ggggaga	IGHD2-14*01		atcggtacgac		gggggg	IGHJ4*01		actatgctatggactactgg	gcaagatggggagaatcggtacgacggggggactatgctatggactac	tgtgcaagatggggagaatcggtacgacggggggactatgctatggactactgg	ARWGESVRRGDYAMDY	CARWGESVRRGDYAMDYW	GG(GGAGA)
AJ240430.1	productive	IGHV1-64*01	tgtgcaaga			ggaacatggcnnagg	IGHD1-1*02		gggggt			IGHJ2*03		tactttgactactgg	gcaagaggaacatggcnnagggggggttactttgactac	tgtgcaagaggaacatggcnnagggggggttactttgactactgg	ARGTWXRGGYFDY	CARGTWXRGGYFDYW	GGAA(CATGG)CNNAGG
HI968086.1	productive	IGHV14-3*02	tgtgctag			ggagtcgaggat	IGHD2-2*01	a	tctactatgcttacgac		gggg	IGHJ2*01		tactttgactactgg	gctagggagtcgaggatatctactatgcttacgacggggtactttgactac	tgtgctagggagtcgaggatatctactatgcttacgacggggtactttgactactgg	ARESRISTMLTTGYFDY	CARESRISTMLTTGYFDYW	GGAGTC(GAGGA)T
AB447369.1	productive	IGHV5-6-4*01	tgtacaag			gggaggaa	IGHD1-1*01		actacggta		t	IGHJ2*01		ctactgg	acaaggggaggaaactacggtatctac	tgtacaaggggaggaaactacggtatctactgg	TRGGNYGIY	CTRGGNYGIYW	GGG(AGGAA);GG(GAGGA)A
FJ816522.1	productive	IGHV2-9-1*01	tgtgccagaga	tc		ggggatatcg	IGHD2-14*01		tactgggggt			IGHJ2*01		tttgactactgg	gccagagatcggggatatcgtactgggggttttgactac	tgtgccagagatcggggatatcgtactgggggttttgactactgg	ARDRGYRTGGFDY	CARDRGYRTGGFDYW	GGG(GATAT)CG
JF690527.1	productive	IGHV1-54*01	tgtgcaaga			ggggatatgg	IGHD2-4*01		gattacgac		ggg	IGHJ2*01		actactttgactactgg	gcaagaggggatatgggattacgacgggactactttgactac	tgtgcaagaggggatatgggattacgacgggactactttgactactgg	ARGDMGLRRDYFDY	CARGDMGLRRDYFDYW	GGG(GATAT)GG
JF690472.1	productive	IGHV1-54*01	tgtgcaaga			ggggatatgg	IGHD2-4*01		gattacgac		ggg	IGHJ2*01		actactttgactactgg	gcaagaggggatatgggattacgacgggactactttgactac	tgtgcaagaggggatatgggattacgacgggactactttgactactgg	ARGDMGLRRDYFDY	CARGDMGLRRDYFDYW	GGG(GATAT)GG
A22588.1	productive	IGHV1-7*01	tgtgcaaga	t		ggggatattcca	IGHD4-1*01		ctcactgggac		cct	IGHJ4*01		tatactttggactactgg	gcaagatggggatattccactcactgggacccttatactttggactac	tgtgcaagatggggatattccactcactgggacccttatactttggactactgg	ARWGYSTHWDPYTLDY	CARWGYSTHWDPYTLDYW	GGG(GATAT)TCCA
GQ162701.1	productive	IGHV1-53*01	tgtgcaaga			gggggaaga	IGHD2-4*01		gattacgac		ggaggg	IGHJ2*03		tactttgactactgg	gcaagagggggaagagattacgacggagggtactttgactac	tgtgcaagagggggaagagattacgacggagggtactttgactactgg	ARGGRDYDGGYFDY	CARGGRDYDGGYFDYW	GGG(GGAAGA)
AY171993.1	productive	IGHV3-8*02	tgtgcaag			gggatttgagaa	IGHD2-3*01	a	tctatga		ccc	IGHJ4*01		tggactactgg	gcaaggggatttgagaaatctatgaccctggactac	tgtgcaaggggatttgagaaatctatgaccctggactactgg	ARGFEKSMTLDY	CARGFEKSMTLDYW	GGGATT(TGAGA)A;GGGAT(TTGAG)AA
DQ341293.1	productive	IGHV1-5*01	tgtgcaaga			ggggaggaaa	IGHD2-2*01		taggggtacgac		g	IGHJ3*01		ctggtttgcttactgg	gcaagaggggaggaaataggggtacgacgctggtttgcttac	tgtgcaagaggggaggaaataggggtacgacgctggtttgcttactgg	ARGEEIGVRRWFAY	CARGEEIGVRRWFAYW	GGGG(AGGAA)A;GGG(GAGGA)AA
AM086283.1	productive	IGHV1-72*04	tgtgcgaga			gggggagga	IGHD1-1*02		tattgtagtag		taccagctgcctctactactacttagg	IGHJ4*01		tatggacgtctgg	gcgagagggggaggatattgtagtagtaccagctgcctctactactacttaggtatggacgtc	tgtgcgagagggggaggatattgtagtagtaccagctgcctctactactacttaggtatggacgtctgg	ARGGGYCSSTSCLYYYLGMDV	CARGGGYCSSTSCLYYYLGMDVW	GGGG(GAGGA)	TACC(AGCTG)CCTCTACTACTACTTAGG
EU568228.1	productive	IGHV13-2*01	tgtagtag			gggggaaaga	IGHD2-4*01	a	tctactatgattacgac		gggg	IGHJ4*01		atgctatggactactgg	agtaggggggaaagaatctactatgattacgacggggatgctatggactac	tgtagtaggggggaaagaatctactatgattacgacggggatgctatggactactgg	SRGERIYYDYDGDAMDY	CSRGERIYYDYDGDAMDYW	GGGGG(AAAGA)
EU568230.1	productive	IGHV13-2*01	tgtagtag			gggggaaaga	IGHD2-4*01	a	tctactatgattacgac		gggg	IGHJ4*01		atgctatggactactgg	agtaggggggaaagaatctactatgattacgacggggatgctatggactac	tgtagtaggggggaaagaatctactatgattacgacggggatgctatggactactgg	SRGERIYYDYDGDAMDY	CSRGERIYYDYDGDAMDYW	GGGGG(AAAGA)
EU568229.1	productive	IGHV13-2*01	tgtagtag			gggggaaaga	IGHD2-4*01	a	tctactatgattacgac		gggg	IGHJ4*01		atgctatggactactgg	agtaggggggaaagaatctactatgattacgacggggatgctatggactac	tgtagtaggggggaaagaatctactatgattacgacggggatgctatggactactgg	SRGERIYYDYDGDAMDY	CSRGERIYYDYDGDAMDYW	GGGGG(AAAGA)
BC085241.1	productive	IGHV2-6*03	tgtgccaga			gggggtgaggg	IGHD3-1*01		cagcgcgggctac		aat	IGHJ3*01		tttgcttactgg	gccagagggggtgagggcagcgcgggctacaattttgcttac	tgtgccagagggggtgagggcagcgcgggctacaattttgcttactgg	ARGGEGSAGYNFAY	CARGGEGSAGYNFAYW	GGGGG(TGAGG)G
AM086281.1	productive	IGHV1-72*04	tgtgcgaga			gggggaggatattgtagtagtaccagctgcc	IGHD2-4*01		tctactactactacg		g	IGHJ4*01		tatggacgtctgg	gcgagagggggaggatattgtagtagtaccagctgcctctactactactacggtatggacgtc	tgtgcgagagggggaggatattgtagtagtaccagctgcctctactactactacggtatggacgtctgg	ARGGGYCSSTSCLYYYYGMDV	CARGGGYCSSTSCLYYYYGMDVW	GGGGGAG(GATAT)TGTAGTAGTACCAGCTGCC;GGGGGAGGATATTGTAGTAGTACC(AGCTG)CC;GGGG(GAGGA)TATTGTAGTAGTACCAGCTGCC
AM086278.1	productive	IGHV1-72*04	tgtgcgaga			gggggaggatattgtagtagtaccagctgcc	IGHD2-4*01		tctactactactacg		g	IGHJ4*01		tatggacgtctgg	gcgagagggggaggatattgtagtagtaccagctgcctctactactactacggtatggacgtc	tgtgcgagagggggaggatattgtagtagtaccagctgcctctactactactacggtatggacgtctgg	ARGGGYCSSTSCLYYYYGMDV	CARGGGYCSSTSCLYYYYGMDVW	GGGGGAG(GATAT)TGTAGTAGTACCAGCTGCC;GGGGGAGGATATTGTAGTAGTACC(AGCTG)CC;GGGG(GAGGA)TATTGTAGTAGTACCAGCTGCC
AF019944.1	productive	IGHV5-9-3*01	tgtgcaagac			gggggggcaaggga	IGHD2-4*01		tactttgactac		ttcgatgt	IGHJ2*01		ctgg	gcaagacgggggggcaagggatactttgactacttcgatgtc	tgtgcaagacgggggggcaagggatactttgactacttcgatgtctgg	ARRGGKGYFDYFDV	CARRGGKGYFDYFDVW	GGGGGGG(CAAGG)GA	TTC(GATGT)
X58598.1	productive	IGHV1-63*02	tgtacaag			ggggnatataat	IGHD2-10*02		gtatggtagcta		ttactt	IGHJ4*01		tgctgtggactattgg	acaagggggnatataatgtatggtagctattactttgctgtggactat	tgtacaagggggnatataatgtatggtagctattactttgctgtggactattgg	TRGXIMYGSYYFAVDY	CTRGXIMYGSYYFAVDYW	GGGGN(ATATA)AT
AK144480.1	productive	IGHV2-5*01	tgtgccaaaaa	t		gggtatgagaggg	IGHD1-1*02		attacgacggagg		aac	IGHJ2*01	gt	actactttgactactgg	gccaaaaatgggtatgagagggattacgacggaggaacgtactactttgactac	tgtgccaaaaatgggtatgagagggattacgacggaggaacgtactactttgactactgg	AKNGYERDYDGGTYYFDY	CAKNGYERDYDGGTYYFDYW	GGGTA(TGAGAG)GG;GGGTATG(AGAGG)G
HH807358.1	productive	IGHV7-3*02	tgtgtaag			gggtccgggaga	IGHD1-1*01		tactgcgg			IGHJ4*01		actatactatggactactgg	gtaaggggtccgggagatactgcggactatactatggactac	tgtgtaaggggtccgggagatactgcggactatactatggactactgg	VRGPGDTADYTMDY	CVRGPGDTADYTMDYW	GGGTCCG(GGAGA)
HH807349.1	productive	IGHV7-3*02	tgtgtaag			gggtccgggaga	IGHD1-1*01		tactgcgg			IGHJ4*01		actatactatggactactgg	gtaaggggtccgggagatactgcggactatactatggactac	tgtgtaaggggtccgggagatactgcggactatactatggactactgg	VRGPGDTADYTMDY	CVRGPGDTADYTMDYW	GGGTCCG(GGAGA)
AB187281.1	productive	IGHV1-72*01	tgtgcaag			gtacgag	IGHD1-2*01		tactacggccac			IGHJ2*01	t	actactttgactactgg	gcaaggtacgagtactacggccactactactttgactac	tgtgcaaggtacgagtactacggccactactactttgactactgg	ARYEYYGHYYFDY	CARYEYYGHYYFDYW	GT(ACGAG)
M55835.1	productive	IGHV3-6*02	tgtgcaagaga	t		gtagaagg	IGHD3-2*01	t	agacagctcggg		tccc	IGHJ2*01		actactgg	gcaagagatgtagaaggtagacagctcgggtcccactac	tgtgcaagagatgtagaaggtagacagctcgggtcccactactgg	ARDVEGRQLGSHY	CARDVEGRQLGSHYW	GT(AGAAGG)
AF093561.1	productive	IGHV5-6-2*01	tgtacaagac			gtgatgcc	IGHD5-7*01		ctgagctgc		tta	IGHJ1*01		tacttcgatgtctgg	acaagacgtgatgccctgagctgcttatacttcgatgtc	tgtacaagacgtgatgccctgagctgcttatacttcgatgtctgg	TRRDALSCLYFDV	CTRRDALSCLYFDVW	GT(GATGC)C
AF093562.1	productive	IGHV5-6-2*01	tgtacaagac			gtgatgcc	IGHD5-7*01		ctgagctgc		tta	IGHJ1*01		tacttcgatgtctgg	acaagacgtgatgccctgagctgcttatacttcgatgtc	tgtacaagacgtgatgccctgagctgcttatacttcgatgtctgg	TRRDALSCLYFDV	CTRRDALSCLYFDVW	GT(GATGC)C
AB160144.1	productive	IGHV1-62-3*01;IGHV1-72*01	tgtgcaaga			gtggaagaa	IGHD1-1*01		tacggtagtagctac		gtcggg	IGHJ2*01		gaccactgg	gcaagagtggaagaatacggtagtagctacgtcggggaccac	tgtgcaagagtggaagaatacggtagtagctacgtcggggaccactgg	ARVEEYGSSYVGDH	CARVEEYGSSYVGDHW	GT(GGAAGA)A;GTGG(AAGAA)
FN652762.1	productive	IGHV1-18*01	tgtgcaaga	t		gtgcaagatta	IGHD3-1*01		agctggg		caaat	IGHJ2*01	t	actactttgactactgg	gcaagatgtgcaagattaagctgggcaaattactactttgactac	tgtgcaagatgtgcaagattaagctgggcaaattactactttgactactgg	ARCARLSWANYYFDY	CARCARLSWANYYFDYW	GTG(CAAGAT)TA	(CAAAT)
X53342.1	productive	IGHV12-3*01	tgt			ncaggagacaga	IGHD1-1*02		ggtggt			IGHJ1*03		tactggtacttcgatgtctgg	ncaggagacagaggtggttactggtacttcgatgtc	tgtncaggagacagaggtggttactggtacttcgatgtctgg	XGDRGGYWYFDV	CXGDRGGYWYFDVW	N(CAGGAGACAGA)
X59105.1	productive	IGHV3-6*02	tgtg			nnagagataggg	IGHD2-14*01		ataggaacg		gggggt	IGHJ4*01		actactgg	gnnagagatagggataggaacggggggtactac	tgtgnnagagatagggataggaacggggggtactactgg	XRDRDRNGGYY	CXRDRDRNGGYYW	NN(AGAGATA)GGG
M11707.1	productive	IGHV1-72*01	tg			nnnaagaccccnacccat	IGHD1-1*01		ctacggtagtagc			IGHJ4*01		tactatgctatggactactgg	nnaagaccccnacccatctacggtagtagctactatgctatggactac	tgnnnaagaccccnacccatctacggtagtagctactatgctatggactactgg	XRPXPIYGSSYYAMDY	XXRPXPIYGSSYYAMDYW	NNN(AAGACC)CCNACCCAT
AF290570.1	productive	IGHV14-3*02	tgtgcta			tagaga	IGHD1-1*01		aggatctac		c	IGHJ3*01		ctgg	gctatagagaaggatctaccc	tgtgctatagagaaggatctaccctgg	AIEKDLP	CAIEKDLPW	T(AGAGA)
AB571433.1	productive	IGHV1-72*01	tgt			tcaaga	IGHD3-2*02		acaactcaggctac		cccc	IGHJ3*01		tttgcttactgg	tcaagaacaactcaggctaccccctttgcttac	tgttcaagaacaactcaggctaccccctttgcttactgg	SRTTQATPFAY	CSRTTQATPFAYW	T(CAAGA)
AF455949.1	productive	IGHV1-62-3*01;IGHV1-64*01;IGHV1-72*01	tgtgcaa			tcagga	IGHD1-1*01		attactacgggagtagc			IGHJ4*01		tacgatgctatggactactgg	gcaatcaggaattactacgggagtagctacgatgctatggactac	tgtgcaatcaggaattactacgggagtagctacgatgctatggactactgg	AIRNYYGSSYDAMDY	CAIRNYYGSSYDAMDYW	T(CAGGA)
Y08908.1	productive	IGHV4-1*02	tgtg			ttcagag	IGHD4-1*01		gggac			IGHJ3*01		ttgcttactgg	gttcagaggggacttgcttac	tgtgttcagaggggacttgcttactgg	VQRGLAY	CVQRGLAYW	T(TCAGA)G;TT(CAGAG)
AY208324.1	productive	IGHV5-12-1*01;IGHV5-9*04	tgtg			tagacaagact	IGHD2-12*01		tatagttactatagttacgac		gcggtt	IGHJ3*01		tttgcttactgg	gtagacaagacttatagttactatagttacgacgcggtttttgcttac	tgtgtagacaagacttatagttactatagttacgacgcggtttttgcttactgg	VDKTYSYYSYDAVFAY	CVDKTYSYYSYDAVFAYW	TAGA(CAAGACT);T(AGACA)AGACT
AB370666.1	productive	IGHV1-72*01	tgt			tcgagcggggg	IGHD1-1*01		ctacggtagtagc		cc	IGHJ3*01	gg	cctggtttgcttactgg	tcgagcgggggctacggtagtagcccggcctggtttgcttac	tgttcgagcgggggctacggtagtagcccggcctggtttgcttactgg	SSGGYGSSPAWFAY	CSSGGYGSSPAWFAYW	TC(GAGCG)GGGG
GQ162664.1	productive	IGHV1-55*01	tgtgc			tcaagtcagacgggggg	IGHD2-1*01		atggtaac			IGHJ4*01		gactactgg	gctcaagtcagacggggggatggtaacgactac	tgtgctcaagtcagacggggggatggtaacgactactgg	AQVRRGDGNDY	CAQVRRGDGNDYW	TCAAG(TCAGA)CGGGGGG;TCAAGT(CAGAC)GGGGGG;TCAAGTC(AGACG)GGGGG
Z12806.1	productive	IGHV1-72*01	tgtg			tcggagaggaggac	IGHD1-1*01		tactacggtagtaact		cta	IGHJ3*01		ggtttgcttactgg	gtcggagaggaggactactacggtagtaactctaggtttgcttac	tgtgtcggagaggaggactactacggtagtaactctaggtttgcttactgg	VGEEDYYGSNSRFAY	CVGEEDYYGSNSRFAYW	TCGGA(GAGGAG)GAC;TCG(GAGAG)GAGGAC;TCGG(AGAGG)AGGAC;TC(GGAGA)GGAGGAC;TCGGAGAG(GAGGA)C
M34889.1	productive	IGHV1-53*04;IGHV1S67*02;IGHV1S81*01	t			tctgtacaagaccccctc	IGHD2-1*01		tctcctatggtaact		tc	IGHJ3*01	g	cctggtttacttactgg	tgtacaagaccccctctctcctatggtaacttcgcctggtttacttac	ttctgtacaagaccccctctctcctatggtaacttcgcctggtttacttactgg	CTRPPLSYGNFAWFTY	FCTRPPLSYGNFAWFTYW	TCTGTA(CAAGACC)CCCTC;T(CTGTA)CAAGACCCCCTC
AB187320.1	productive	IGHV1-72*01	tgt			tgcaagaggtccc	IGHD1-1*01	aa	tttattactacggtagt		gttt	IGHJ2*01		tactttgactactgg	tgcaagaggtcccaatttattactacggtagtgttttactttgactac	tgttgcaagaggtcccaatttattactacggtagtgttttactttgactactgg	CKRSQFITTVVFYFDY	CCKRSQFITTVVFYFDYW	TG(CAAGAGG)TCCC
AB589314.1	productive	IGHV1-72*01	tgtgc			tggataccg	IGHD2-14*01		attgggacg		ttt	IGHJ2*01		ctttgacaactgg	gctggataccgattgggacgtttctttgacaac	tgtgctggataccgattgggacgtttctttgacaactgg	AGYRLGRFFDN	CAGYRLGRFFDNW	TG(GATAC)CG
X17165.1	productive	IGHV4-1*02	tgtgcaa			tgaccaaatcggtctaca	IGHD1-1*01		actacggtagtcactac		tac	IGHJ1*01		tatttcgatgtctgg	gcaatgaccaaatcggtctacaactacggtagtcactactactatttcgatgtc	tgtgcaatgaccaaatcggtctacaactacggtagtcactactactatttcgatgtctgg	AMTKSVYNYGSHYYYFDV	CAMTKSVYNYGSHYYYFDVW	TGA(CCAAA)TCGGTCTACA;TGAC(CAAAT)CGGTCTACA
M76416.1	productive	IGHV1S135*01	c			tgtgcaagaggtc	IGHD3-3*01		gggcagctcgg		ttcc	IGHJ2*01		ctactttgactactgg	tgcaagaggtcgggcagctcggttccctactttgactac	ctgtgcaagaggtcgggcagctcggttccctactttgactactgg	CKRSGSSVPYFDY	LCKRSGSSVPYFDYW	TGTG(CAAGAGG)TC
AB370705.1	productive	IGHV1-72*01	tgtgcaaga	t		ttaggaa	IGHD2-12*01		ctactatagtt		t	IGHJ4*01		tatggactactgg	gcaagatttaggaactactatagttttatggactac	tgtgcaagatttaggaactactatagttttatggactactgg	ARFRNYYSFMDY	CARFRNYYSFMDYW	TT(AGGAA)
AF039415.1	productive	IGHV5-9*01;IGHV5-9*03;IGHV5-9-5*01	tgtacaaga			ttaggag	IGHD1-2*01		actacggctac		gc	IGHJ4*01		ctatactatggactactgg	acaagattaggagactacggctacgcctatactatggactac	tgtacaagattaggagactacggctacgcctatactatggactactgg	TRLGDYGYAYTMDY	CTRLGDYGYAYTMDYW	TT(AGGAG)
AJ240435.1	productive	IGHV1-72*01	tgtgnaa			ttnaaacctttn	IGHD2-13*01		tgtctac		ttna	IGHJ2*03		tactgg	gnaattnaaacctttntgtctacttnatac	tgtgnaattnaaacctttntgtctacttnatactgg	XIXTFXSTXY	CXIXTFXSTXYW	TTN(AAACC)TTTN
U60462.1	productive	IGHV1-14*01	tgtgcaaga			g	IGHD3-3*01		gggggcgctatggc		aaaaag	IGHJ4*01		tatgctatggactactgg	gcaagaggggggcgctatggcaaaaagtatgctatggactac	tgtgcaagaggggggcgctatggcaaaaagtatgctatggactactgg	ARGGRYGKKYAMDY	CARGGRYGKKYAMDYW		(AAAAA)G;A(AAAAG)
J00491.1	productive	IGHV2-6-7*02	tgtgccag			cgtctc	IGHD1-1*01	aa	tttattactacggtcgtagcgac		aaatacttca	IGHJ4*01		ctttggactactgg	gccagcgtctcaatttattactacggtcgtagcgacaaatacttcactttggactac	tgtgccagcgtctcaatttattactacggtcgtagcgacaaatacttcactttggactactgg	ASVSIYYYGRSDKYFTLDY	CASVSIYYYGRSDKYFTLDYW		(AAATA)CTTCA
DM476037.1	productive	IGHV3-2*02	tgtgcgaga			gccc	IGHD2-10*02		ccttgcacggtgactac		aaatggttccaccc	IGHJ1*01;IGHJ1*03		ctgg	gcgagagcccccttgcacggtgactacaaatggttccacccc	tgtgcgagagcccccttgcacggtgactacaaatggttccacccctgg	ARAPLHGDYKWFHP	CARAPLHGDYKWFHPW		(AAATG)GTTCCACCC
DQ138369.1	productive	IGHV3-2*02	tgtgcaaga				IGHD2-4*01		tctactatgattaccac		aagaagggtcgg	IGHJ2*01		ctactgg	gcaagatctactatgattaccacaagaagggtcggctac	tgtgcaagatctactatgattaccacaagaagggtcggctactgg	ARSTMITTRRVGY	CARSTMITTRRVGYW		(AAGAAGG)GTCGG
AY878048.1	productive	IGHV5-17*01	tgttcaagg	c			IGHD2-3*01		tctatgatggttac		aagaccctaaactcccc	IGHJ2*01		ctttgactcctgg	tcaaggctctatgatggttacaagaccctaaactccccctttgactcc	tgttcaaggctctatgatggttacaagaccctaaactccccctttgactcctgg	SRLYDGYKTLNSPFDS	CSRLYDGYKTLNSPFDSW		(AAGACC)CTAAACTCCCC
DM163334.1	productive	IGHV9-3-1*01	tgtgcaa				IGHD2-14*01		cctactataggtacga		aagag	IGHJ2*01		actttgactactgg	gcaacctactataggtacgaaagagactttgactac	tgtgcaacctactataggtacgaaagagactttgactactgg	ATYYRYERDFDY	CATYYRYERDFDYW		(AAGAG)
DM163336.1	productive	IGHV9-3-1*01	tgtgcaa				IGHD2-14*01		cctactataggtacga		aagag	IGHJ2*01		actttgactactgg	gcaacctactataggtacgaaagagactttgactac	tgtgcaacctactataggtacgaaagagactttgactactgg	ATYYRYERDFDY	CATYYRYERDFDYW		(AAGAG)
DM163340.1	productive	IGHV9-3-1*01	tgtgcaa				IGHD2-14*01		cctactataggtacga		aagag	IGHJ2*01		actttgactactgg	gcaacctactataggtacgaaagagactttgactac	tgtgcaacctactataggtacgaaagagactttgactactgg	ATYYRYERDFDY	CATYYRYERDFDYW		(AAGAG)
DM163332.1	productive	IGHV9-3-1*01	tgtgcaa				IGHD2-14*01		cctactataggtacga		aagag	IGHJ2*01		actttgactactgg	gcaacctactataggtacgaaagagactttgactac	tgtgcaacctactataggtacgaaagagactttgactactgg	ATYYRYERDFDY	CATYYRYERDFDYW		(AAGAG)
AB063228.1	productive	IGHV1-72*01	tgtgcaaga	t		a	IGHD2-4*01		ctactatgattac		aagag	IGHJ2*01		ctttgactactgg	gcaagatactactatgattacaagagctttgactac	tgtgcaagatactactatgattacaagagctttgactactgg	ARYYYDYKSFDY	CARYYYDYKSFDYW		(AAGAG)
AY835664.1	productive	IGHV10-1*02	tgtgtgagac			gg	IGHD1-1*02		ggtggta		aagagactg	IGHJ4*01		actatgctatggactactgg	gtgagacggggtggtaaagagactgactatgctatggactac	tgtgtgagacggggtggtaaagagactgactatgctatggactactgg	VRRGGKETDYAMDY	CVRRGGKETDYAMDYW		(AAGAGA)CTG;AA(GAGAC)TG;AAG(AGACT)G
JF690445.1	productive	IGHV1-62-2*01;IGHV1-71*01	tgtgcaagacacgaaga	t			IGHD1-1*01	a	tttattactacggtagta		aagga	IGHJ3*01	g	cctggtttgcttactgg	gcaagacacgaagatatttattactacggtagtaaaggagcctggtttgcttac	tgtgcaagacacgaagatatttattactacggtagtaaaggagcctggtttgcttactgg	ARHEDIYYYGSKGAWFAY	CARHEDIYYYGSKGAWFAYW		(AAGGA)
FJ816448.1	productive	IGHV1-63*02	tgtgcaaga			agg	IGHD3-3*01		agggctg		aaggac	IGHJ3*01		ttgcttactgg	gcaagaaggagggctgaaggacttgcttac	tgtgcaagaaggagggctgaaggacttgcttactgg	ARRRAEGLAY	CARRRAEGLAYW		(AAGGA)C
AF458180.1	productive	IGHV1-9*01	tgtgcaaga				IGHD1-1*01		ttcattactacggtagtagc		acgagg	IGHJ1*03		ctggtacttcgatgtctgg	gcaagattcattactacggtagtagcacgaggctggtacttcgatgtc	tgtgcaagattcattactacggtagtagcacgaggctggtacttcgatgtctgg	ARFITTVVARGWYFDV	CARFITTVVARGWYFDVW		(ACGAG)G
JF690378.1	productive	IGHV2-9*02	tgtgccaga			aac	IGHD3-1*01		gcccgg		acgagg	IGHJ4*01		gctatggactactgg	gccagaaacgcccggacgagggctatggactac	tgtgccagaaacgcccggacgagggctatggactactgg	ARNARTRAMDY	CARNARTRAMDYW		(ACGAG)G
AF518235.1	productive	IGHV1-39*01;IGHV1S135*01	tgtgtaag				IGHD1-1*02		gggatctac		acgaggg	IGHJ2*01		tactttgactactgg	gtaaggggatctacacgagggtactttgactac	tgtgtaaggggatctacacgagggtactttgactactgg	VRGSTRGYFDY	CVRGSTRGYFDYW		(ACGAG)GG
Z22051.1	productive	IGHV1-39*01	tgtgcaag			gagg	IGHD1-1*01		tactacggtag		agaagg	IGHJ2*01	gt	actactttgactactgg	gcaaggaggtactacggtagagaagggtactactttgactac	tgtgcaaggaggtactacggtagagaagggtactactttgactactgg	ARRYYGREGYYFDY	CARRYYGREGYYFDYW		(AGAAGG)
X64997.1	productive	IGHV7-3*04	tgtacaaga			a	IGHD6-2*01		aggcagcaagt		agaagggg	IGHJ4*01		tgctatggactactgg	acaagaaaggcagcaagtagaaggggtgctatggactac	tgtacaagaaaggcagcaagtagaaggggtgctatggactactgg	TRKAASRRGAMDY	CTRKAASRRGAMDYW		(AGAAGG)GG
AB517521.1	productive	IGHV1-72*01	tgtgcaaga				IGHD2-4*01		tatgattactac		agagaaa	IGHJ2*01		actactttgactactgg	gcaagatatgattactacagagaaaactactttgactac	tgtgcaagatatgattactacagagaaaactactttgactactgg	ARYDYYRENYFDY	CARYDYYRENYFDYW		(AGAGA)AA;AG(AGAAA)
X97535.1	productive	IGHV1-76*01;IGHV1S132*01	tgtacaaga	t		ggggat	IGHD1-1*01		ttactacggta		agagaaaac	IGHJ4*01		tattatgctatggactactgg	acaagatggggatttactacggtaagagaaaactattatgctatggactac	tgtacaagatggggatttactacggtaagagaaaactattatgctatggactactgg	TRWGFTTVRENYYAMDY	CTRWGFTTVRENYYAMDYW		(AGAGA)AAAC;AG(AGAAA)AC
AJ240427.1	productive	IGHV1-72*01	tgtgcaaga			g	IGHD1-1*01		actacggtagtag		agagag	IGHJ2*01;IGHJ2*02	gt	actactttgactactgg	gcaagagactacggtagtagagagaggtactactttgactac	tgtgcaagagactacggtagtagagagaggtactactttgactactgg	ARDYGSRERYYFDY	CARDYGSRERYYFDYW		(AGAGAG)
X97536.1	productive	IGHV1-76*01;IGHV1S132*01	tgtacaaga	t		gggggt	IGHD1-1*01		ttattccggta		agagagg	IGHJ4*01		actatgttatggactactgg	acaagatgggggtttattccggtaagagaggactatgttatggactac	tgtacaagatgggggtttattccggtaagagaggactatgttatggactactgg	TRWGFIPVREDYVMDY	CTRWGFIPVREDYVMDYW		(AGAGAG)G;AG(AGAGG)
X97537.1	productive	IGHV1-76*01;IGHV1S132*01	tgtgtaaga	t		gggggt	IGHD1-1*01		ttattccggta		agagagg	IGHJ4*01		actatgttttggactactgg	gtaagatgggggtttattccggtaagagaggactatgttttggactac	tgtgtaagatgggggtttattccggtaagagaggactatgttttggactactgg	VRWGFIPVREDYVLDY	CVRWGFIPVREDYVLDYW		(AGAGAG)G;AG(AGAGG)
HI542470.1	productive	IGHV1-9*01	tgtgcaaga	t		tggg	IGHD1-1*01		tactacggcagtag		agaggg	IGHJ1*01;IGHJ1*02;IGHJ1*03		actggtacttcgatgtctgg	gcaagattgggtactacggcagtagagagggactggtacttcgatgtc	tgtgcaagattgggtactacggcagtagagagggactggtacttcgatgtctgg	ARLGTTAVERDWYFDV	CARLGTTAVERDWYFDVW		(AGAGG)G
HI542466.1	productive	IGHV1-9*01	tgtgcaaga	t		tggg	IGHD1-1*01		tactacggcagtag		agaggg	IGHJ1*01;IGHJ1*02;IGHJ1*03		actggtacttcgatgtctgg	gcaagattgggtactacggcagtagagagggactggtacttcgatgtc	tgtgcaagattgggtactacggcagtagagagggactggtacttcgatgtctgg	ARLGTTAVERDWYFDV	CARLGTTAVERDWYFDVW		(AGAGG)G
M55833.1	productive	IGHV3-1*02	tgtgcaaga			cgga	IGHD1-1*01		actacggtagtag		agaggg	IGHJ2*01		ctactgg	gcaagacggaactacggtagtagagagggctac	tgtgcaagacggaactacggtagtagagagggctactgg	ARRNYGSREGY	CARRNYGSREGYW		(AGAGG)G
GQ162568.1	productive	IGHV1-59*01	tgtg			agggg	IGHD1-1*01		tttattactacggtag		agagggt	IGHJ2*03		ctttgactactgg	gaggggtttattactacggtagagagggtctttgactac	tgtgaggggtttattactacggtagagagggtctttgactactgg	EGFITTVERVFDY	CEGFITTVERVFDYW		(AGAGG)GT
AB517221.1	productive	IGHV1-72*01	tgtgtaaga				IGHD2-4*01		tatgattaccac		agagggt	IGHJ3*01		cctggtttgcttactgg	gtaagatatgattaccacagagggtcctggtttgcttac	tgtgtaagatatgattaccacagagggtcctggtttgcttactgg	VRYDYHRGSWFAY	CVRYDYHRGSWFAYW		(AGAGG)GT
FJ816459.1	productive	IGHV14-3*02	tgtgctaga			atgaccct	IGHD1-1*01		tacggtagtagctac		aggaa	IGHJ2*01		actactgg	gctagaatgacccttacggtagtagctacaggaaactac	tgtgctagaatgacccttacggtagtagctacaggaaactactgg	ARMTLTVVATGNY	CARMTLTVVATGNYW		(AGGAA)
AB589083.1	productive	IGHV1-72*01	tgtgcaaga	tc		gg	IGHD1-1*01		attacttcggtag		aggaa	IGHJ2*01		accactttgtctactgg	gcaagatcggattacttcggtagaggaaaccactttgtctac	tgtgcaagatcggattacttcggtagaggaaaccactttgtctactgg	ARSDYFGRGNHFVY	CARSDYFGRGNHFVYW		(AGGAA)
M55830.1	productive	IGHV3-6*02	tgtgcaaga			agagtccctc	IGHD1-1*01		tttattactacggtagtag		aggaa	IGHJ2*01		actactttgactactgg	gcaagaagagtccctctttattactacggtagtagaggaaactactttgactac	tgtgcaagaagagtccctctttattactacggtagtagaggaaactactttgactactgg	ARRVPLYYYGSRGNYFDY	CARRVPLYYYGSRGNYFDYW		(AGGAA)
AB370415.1	productive	IGHV1-72*01	tgtgcaa				IGHD1-1*01		attactacggtagtag		aggaaag	IGHJ1*03		ttcgatgtctgg	gcaaattactacggtagtagaggaaagttcgatgtc	tgtgcaaattactacggtagtagaggaaagttcgatgtctgg	ANYYGSRGKFDV	CANYYGSRGKFDVW		(AGGAA)AG
AY310531.1	productive	IGHV1-20*02	tgtgcaaga				IGHD3-2*01		gacag		aggaaatgg	IGHJ4*01		ttactatgctatggactactgg	gcaagagacagaggaaatggttactatgctatggactac	tgtgcaagagacagaggaaatggttactatgctatggactactgg	ARDRGNGYYAMDY	CARDRGNGYYAMDYW		(AGGAA)ATGG;AGG(AAATG)G
AB589137.1	productive	IGHV1-72*01	tgtgcaaga	t		acc	IGHD1-1*01		actacggtagtagctac		aggag	IGHJ2*01		ctactttgactactgg	gcaagataccactacggtagtagctacaggagctactttgactac	tgtgcaagataccactacggtagtagctacaggagctactttgactactgg	ARYHYGSSYRSYFDY	CARYHYGSSYRSYFDYW		(AGGAG)
L78677.1	productive	IGHV1-82*01	tgt			tggc	IGHD2-14*01		aggtacga		aggaggggcc	IGHJ2*01		ttgactactgg	tggcaggtacgaaggaggggccttgactac	tgttggcaggtacgaaggaggggccttgactactgg	WQVRRRGLDY	CWQVRRRGLDYW		(AGGAG)GGGCC
L78685.1	productive	IGHV1-82*01	tgt			tggc	IGHD2-14*01		aggtacga		aggaggggnn	IGHJ2*01		ttgactactgg	tggcaggtacgaaggaggggnnttgactac	tgttggcaggtacgaaggaggggnnttgactactgg	WQVRRRGXDY	CWQVRRRGXDYW		(AGGAG)GGGNN
U32236.1	productive	IGHV1-72*01	tgtacaaga			gggcg	IGHD1-1*02		ttactactat		atacat	IGHJ2*01		tttgacttctgg	acaagagggcgttactactatatacattttgacttc	tgtacaagagggcgttactactatatacattttgacttctgg	TRGRYYYIHFDF	CTRGRYYYIHFDFW		(ATACA)T
M33679.1	productive	IGHV1-58*01	tgtgcaaga	tc		gttttt	IGHD2-3*01		tgacatttac		atgtat	IGHJ2*01		tactttgactactgg	gcaagatcgttttttgacatttacatgtattactttgactac	tgtgcaagatcgttttttgacatttacatgtattactttgactactgg	ARSFFDIYMYYFDY	CARSFFDIYMYYFDYW		(ATGTA)T
AB050074.1	productive	IGHV6-6*02	tgtaccagg				IGHD2-10*02		ctagtatggt		caaaccg	IGHJ2*01	gt	actactttgactactgg	accaggctagtatggtcaaaccggtactactttgactac	tgtaccaggctagtatggtcaaaccggtactactttgactactgg	TRLVWSNRYYFDY	CTRLVWSNRYYFDYW		(CAAACC)G
M84429.1	productive	IGHV1-18*01;IGHV1-22*01	tgtgcaaga			agggggc	IGHD1-1*01		ttactacggtagtagc		caagag	IGHJ2*01		ctttgactactgg	gcaagaagggggcttactacggtagtagccaagagctttgactac	tgtgcaagaagggggcttactacggtagtagccaagagctttgactactgg	ARRGLTTVVAKSFDY	CARRGLTTVVAKSFDYW		(CAAGAG)
GQ162523.1	productive	IGHV1-59*01	tgtgcaaga			cggga	IGHD1-2*01		tactacggc		caataaa	IGHJ2*03		gactactgg	gcaagacgggatactacggccaataaagactac	tgtgcaagacgggatactacggccaataaagactactgg	ARRDTTANKDY	CARRDTTANKDYW		(CAATA)AA
M36231.1	productive	IGHV5-9-2*01;IGHV5S4*02	tgtgcaaga			ggga	IGHD2-5*01		atataatatac		cacgagg	IGHJ4*01		actatgctatggactactgg	gcaagagggaatataatataccacgaggactatgctatggactac	tgtgcaagagggaatataatataccacgaggactatgctatggactactgg	ARGNIIYHEDYAMDY	CARGNIIYHEDYAMDYW		(CACGAG)G
JF690608.1	productive	IGHV1-39*01	tgtgcaag			gggggg	IGHD1-1*01		taccacggtagtagc		cagga	IGHJ2*01		actactttgactactgg	gcaagggggggtaccacggtagtagccaggaactactttgactac	tgtgcaagggggggtaccacggtagtagccaggaactactttgactactgg	ARGGTTVVARNYFDY	CARGGTTVVARNYFDYW		(CAGGA)
Y08731.1	productive	IGHV3-1*02	tgtgcaaga	tc		gtgg	IGHD2-2*01		ggtttcgac		cagga	IGHJ3*01		ctggtttgcttactgg	gcaagatcgtggggtttcgaccaggactggtttgcttac	tgtgcaagatcgtggggtttcgaccaggactggtttgcttactgg	ARSWGFDQDWFAY	CARSWGFDQDWFAYW		(CAGGA)
FM179592.1	productive	IGHV1-55*01	tgtgcaaga				IGHD4-1*01		tgggac		caggaag	IGHJ4*01		atgctttggactactgg	gcaagatgggaccaggaagatgctttggactac	tgtgcaagatgggaccaggaagatgctttggactactgg	ARWDQEDALDY	CARWDQEDALDYW		(CAGGAAG)
L25855.1	productive	IGHV1S132*01	tgtgcaaga			gggg	IGHD1-1*01		attactccagtggt		caggag	IGHJ2*01		gactactgg	gcaagaggggattactccagtggtcaggaggactac	tgtgcaagaggggattactccagtggtcaggaggactactgg	ARGDYSSGQEDY	CARGDYSSGQEDYW		(CAGGAG)
Z37502.1	productive	IGHV14-3*02	tgtgttaga			agggg	IGHD1-1*01		ctatggtagtagc		caggagcct	IGHJ2*01		tactgg	gttagaaggggctatggtagtagccaggagccttac	tgtgttagaaggggctatggtagtagccaggagccttactgg	VRRGYGSSQEPY	CVRRGYGSSQEPYW		(CAGGAG)CCT
DM459712.1	productive	IGHV1-69*02	tgtgcaag			g	IGHD1-1*02		gggggta		caggagactttc	IGHJ4*01		actatgctatggactactgg	gcaagggggggtacaggagactttcactatgctatggactac	tgtgcaagggggggtacaggagactttcactatgctatggactactgg	ARGGTGDFHYAMDY	CARGGTGDFHYAMDYW		(CAGGAGAC)TTTC;CAGG(AGACT)TTC
GN087680.1	productive	IGHV1-69*02	tgtgcaag			g	IGHD1-1*02		gggggta		caggagactttc	IGHJ4*01		actatgctatggactactgg	gcaagggggggtacaggagactttcactatgctatggactac	tgtgcaagggggggtacaggagactttcactatgctatggactactgg	ARGGTGDFHYAMDY	CARGGTGDFHYAMDYW		(CAGGAGAC)TTTC;CAGG(AGACT)TTC
AF455290.1	productive	IGHV1-67*01	tgtgcaaga			cccg	IGHD1-1*01		attactacggtagtagc		catggg	IGHJ2*01		gactactgg	gcaagacccgattactacggtagtagccatggggactac	tgtgcaagacccgattactacggtagtagccatggggactactgg	ARPDYYGSSHGDY	CARPDYYGSSHGDYW		(CATGG)G
FW571432.1	productive	IGHV8-12*01	tgtgctc				IGHD2-3*01		tctatg		ccaaag	IGHJ3*01		ggtttgcttactgg	gctctctatgccaaagggtttgcttac	tgtgctctctatgccaaagggtttgcttactgg	ALYAKGFAY	CALYAKGFAYW		(CCAAA)G
FW571216.1	productive	IGHV8-12*01	tgtgctc				IGHD2-3*01		tctatg		ccaaag	IGHJ3*01		ggtttgcttactgg	gctctctatgccaaagggtttgcttac	tgtgctctctatgccaaagggtttgcttactgg	ALYAKGFAY	CALYAKGFAYW		(CCAAA)G
AB370805.1	productive	IGHV1-72*01	tgtgcaaga	t		acg	IGHD2-3*01		gatggt		ccaaacct	IGHJ4*01	t	attactatgctatggactactgg	gcaagatacggatggtccaaaccttattactatgctatggactac	tgtgcaagatacggatggtccaaaccttattactatgctatggactactgg	ARYGWSKPYYYAMDY	CARYGWSKPYYYAMDYW		(CCAAACC)T
M55795.1	productive	IGHV3-2*02	tgtgcaaga			aggg	IGHD1-1*01		acggtagtagc		ccagaa	IGHJ2*01		gactactgg	gcaagaagggacggtagtagcccagaagactac	tgtgcaagaagggacggtagtagcccagaagactactgg	ARRDGSSPEDY	CARRDGSSPEDYW		(CCAGAA)
M55854.1	productive	IGHV3-2*02	tgtgcaaga			agg	IGHD1-1*01		tacggtagtagc		ccagaa	IGHJ2*01		gactactgg	gcaagaaggtacggtagtagcccagaagactac	tgtgcaagaaggtacggtagtagcccagaagactactgg	ARRYGSSPEDY	CARRYGSSPEDYW		(CCAGAA)
M17165.1	productive	IGHV1-55*01	tgtgcaaga				IGHD3-1*01		caggtcgg		cgaga	IGHJ3*01		cctggtttgcttactgg	gcaagacaggtcggcgagacctggtttgcttac	tgtgcaagacaggtcggcgagacctggtttgcttactgg	ARQVGETWFAY	CARQVGETWFAYW		(CGAGA)
DL008065.1	productive	IGHV2-6-5*01	tgcgccaaaca	tg		ac	IGHD3-3*01		ggaca		cgaga	IGHJ4*01		ctatggactattgg	gccaaacatgacggacacgagactatggactat	tgcgccaaacatgacggacacgagactatggactattgg	AKHDGHETMDY	CAKHDGHETMDYW		(CGAGA)
CS104216.1	productive	IGHV2-6-5*01	tgcgccaaaca	tg		ac	IGHD3-3*01		ggaca		cgaga	IGHJ4*01		ctatggactattgg	gccaaacatgacggacacgagactatggactat	tgcgccaaacatgacggacacgagactatggactattgg	AKHDGHETMDY	CAKHDGHETMDYW		(CGAGA)
CS104219.1	productive	IGHV2-6-5*01	tgcgccaaaca	tg		ac	IGHD3-3*01		ggaca		cgaga	IGHJ4*01		ctatggactattgg	gccaaacatgacggacacgagactatggactat	tgcgccaaacatgacggacacgagactatggactattgg	AKHDGHETMDY	CAKHDGHETMDYW		(CGAGA)
DL008067.1	productive	IGHV2-6-5*01	tgcgccaaaca	tg		ac	IGHD3-3*01		ggaca		cgaga	IGHJ4*01		ctatggactattgg	gccaaacatgacggacacgagactatggactat	tgcgccaaacatgacggacacgagactatggactattgg	AKHDGHETMDY	CAKHDGHETMDYW		(CGAGA)
DD357677.1	productive	IGHV5-6-3*01	tgtgcaagaga	t		gg	IGHD3-3*01		gggactccta		cgagattcc	IGHJ3*01	g	cctggtttgcttactgg	gcaagagatgggggactcctacgagattccgcctggtttgcttac	tgtgcaagagatgggggactcctacgagattccgcctggtttgcttactgg	ARDGGLLRDSAWFAY	CARDGGLLRDSAWFAYW		(CGAGA)TTCC;C(GAGAT)TCC
AB052125.1	productive	IGHV1-53*01	tgtgcaaga			aggg	IGHD1-1*01		attactacggtagt		cgtagggtt	IGHJ2*01		tttgactactgg	gcaagaagggattactacggtagtcgtagggtttttgactac	tgtgcaagaagggattactacggtagtcgtagggtttttgactactgg	ARRDYYGSRRVFDY	CARRDYYGSRRVFDYW		(CGTAG)GGTT
AB058028.1	productive	IGHV1-72*01	tgtgcaaga				IGHD1-1*01		tactactacggta		ctgta	IGHJ2*01		tttgactactgg	gcaagatactactacggtactgtatttgactac	tgtgcaagatactactacggtactgtatttgactactgg	ARYYYGTVFDY	CARYYYGTVFDYW		(CTGTA)
JA205333.1	productive	IGHV1-18*01	tgcgccaga			gagggc	IGHD1-2*01		tacgacggctac		ctgtacttc	IGHJ4*01		gccatggactactgg	gccagagagggctacgacggctacctgtacttcgccatggactac	tgcgccagagagggctacgacggctacctgtacttcgccatggactactgg	AREGYDGYLYFAMDY	CAREGYDGYLYFAMDYW		(CTGTA)CTTC
AB056115.1	productive	IGHV2-4*02	tgtgccagaaa	t		gt	IGHD2-12*01		ttacgatag		cttga	IGHJ3*01		cctggtttacttactgg	gccagaaatgtttacgatagcttgacctggtttacttac	tgtgccagaaatgtttacgatagcttgacctggtttacttactgg	ARNVYDSLTWFTY	CARNVYDSLTWFTYW		(CTTGA)
AB447359.1	productive	IGHV2-4*02	tgtgccagaaa	t		gt	IGHD2-12*01		ttacgatag		cttga	IGHJ3*01		cctggtttacttactgg	gccagaaatgtttacgatagcttgacctggtttacttac	tgtgccagaaatgtttacgatagcttgacctggtttacttactgg	ARNVYDSLTWFTY	CARNVYDSLTWFTYW		(CTTGA)
AB447363.1	productive	IGHV2-4*02	tgtgccagaaa	t		gt	IGHD2-12*01		ttacgatag		cttga	IGHJ3*01		cctggtttacttactgg	gccagaaatgtttacgatagcttgacctggtttacttac	tgtgccagaaatgtttacgatagcttgacctggtttacttactgg	ARNVYDSLTWFTY	CARNVYDSLTWFTYW		(CTTGA)
AB447361.1	productive	IGHV2-4*02	tgtgccagaaa	t		gt	IGHD2-12*01		ttacgatag		cttga	IGHJ3*01		cctggtttacttactgg	gccagaaatgtttacgatagcttgacctggtttacttac	tgtgccagaaatgtttacgatagcttgacctggtttacttactgg	ARNVYDSLTWFTY	CARNVYDSLTWFTYW		(CTTGA)
JF690300.1	productive	IGHV1-63*01	tgtgcaaga			agg	IGHD2-14*01		aggaacga		gaacggcggggga	IGHJ2*01	t	actactttgactactgg	gcaagaaggaggaacgagaacggcgggggatactactttgactac	tgtgcaagaaggaggaacgagaacggcgggggatactactttgactactgg	ARRRNENGGGYYFDY	CARRRNENGGGYYFDYW		(GAACG)GCGGGGGA
AY077780.1	productive	IGHV1-42*01	tgtgttaga			ag	IGHD2-1*01		tggtaactac		gaagaa	IGHJ4*01		tatgctatggactattgg	gttagaagtggtaactacgaagaatatgctatggactat	tgtgttagaagtggtaactacgaagaatatgctatggactattgg	VRSGNYEEYAMDY	CVRSGNYEEYAMDYW		(GAAGA)A;G(AAGAA)
AF459847.1	productive	IGHV1-9*01	tgtgcaag			ggg	IGHD4-1*01		aactgggac		gaagat	IGHJ2*01		ctttgactactgg	gcaaggggaactgggacgaagatctttgactac	tgtgcaaggggaactgggacgaagatctttgactactgg	ARGTGTKIFDY	CARGTGTKIFDYW		(GAAGA)T;G(AAGAT)
AF118952.1	productive	IGHV2-2*02	tgtgccaga			cc	IGHD1-1*01		ctacggtagtagctac		gaagattgg	IGHJ4*01		tactatgctatggactactgg	gccagaccctacggtagtagctacgaagattggtactatgctatggactac	tgtgccagaccctacggtagtagctacgaagattggtactatgctatggactactgg	ARPYGSSYEDWYYAMDY	CARPYGSSYEDWYYAMDYW		(GAAGA)TTGG;G(AAGAT)TGG
X03377.1	productive	IGHV3-6*02	tgtgtaaga			cccct	IGHD2-14*01		ctactataggttcgac		gaagag	IGHJ4*01	t	attattatgctacggactactgg	gtaagacccctctactataggttcgacgaagagtattattatgctacggactac	tgtgtaagacccctctactataggttcgacgaagagtattattatgctacggactactgg	VRPLYYRFDEEYYYATDY	CVRPLYYRFDEEYYYATDYW		(GAAGAG)
X03376.1	productive	IGHV3-6*02	tgtgcaaga			cccct	IGHD2-14*01		ctactttaggcacgac		gaagagtattatg	IGHJ4*01		atgttatggactactgg	gcaagacccctctactttaggcacgacgaagagtattatgatgttatggactac	tgtgcaagacccctctactttaggcacgacgaagagtattatgatgttatggactactgg	ARPLYFRHDEEYYDVMDY	CARPLYFRHDEEYYDVMDYW		(GAAGAG)TATTATG
BC092049.1	productive	IGHV1-7*01	tgtgcaaga	tc		gt	IGHD1-1*01		tttattactacagt		gaagg	IGHJ4*01		tgctatggactactgg	gcaagatcgttttattactacagtgaaggtgctatggactac	tgtgcaagatcgttttattactacagtgaaggtgctatggactactgg	ARSFYYYSEGAMDY	CARSFYYYSEGAMDYW		(GAAGG)
AJ240395.1	productive	IGHV1-72*01	tgtgcaaga			agggatc	IGHD1-1*01		attactacggtagtanctac		gaagg	IGHJ2*01		ctactgg	gcaagaagggatcattactacggtagtanctacgaaggctac	tgtgcaagaagggatcattactacggtagtanctacgaaggctactgg	ARRDHYYGSXYEGY	CARRDHYYGSXYEGYW		(GAAGG)
DD193131.1	productive	IGHV14-4*02	tgtaatgca				IGHD2-13*01		tactatggtgactac		gaagg	IGHJ2*01		ctactgg	aatgcatactatggtgactacgaaggctac	tgtaatgcatactatggtgactacgaaggctactgg	NAYYGDYEGY	CNAYYGDYEGYW		(GAAGG)
DL259863.1	productive	IGHV14-4*02	tgtaatgca				IGHD2-13*01		tactatggtgactac		gaagg	IGHJ2*01		ctactgg	aatgcatactatggtgactacgaaggctac	tgtaatgcatactatggtgactacgaaggctactgg	NAYYGDYEGY	CNAYYGDYEGYW		(GAAGG)
DD014176.1	productive	IGHV14-4*02	tgtaatgca				IGHD2-13*01		tactatggtgactac		gaagg	IGHJ2*01		ctactgg	aatgcatactatggtgactacgaaggctac	tgtaatgcatactatggtgactacgaaggctactgg	NAYYGDYEGY	CNAYYGDYEGYW		(GAAGG)
DD193136.1	productive	IGHV14-4*02	tgtaatgca				IGHD2-13*01		tactatggtgactac		gaagg	IGHJ2*01		ctactgg	aatgcatactatggtgactacgaaggctac	tgtaatgcatactatggtgactacgaaggctactgg	NAYYGDYEGY	CNAYYGDYEGYW		(GAAGG)
BD432540.1	productive	IGHV14-4*02	tgtaatgca				IGHD2-13*01		tactatggtgactac		gaagg	IGHJ2*01		ctactgg	aatgcatactatggtgactacgaaggctac	tgtaatgcatactatggtgactacgaaggctactgg	NAYYGDYEGY	CNAYYGDYEGYW		(GAAGG)
DD014171.1	productive	IGHV14-4*02	tgtaatgca				IGHD2-13*01		tactatggtgactac		gaagg	IGHJ2*01		ctactgg	aatgcatactatggtgactacgaaggctac	tgtaatgcatactatggtgactacgaaggctactgg	NAYYGDYEGY	CNAYYGDYEGYW		(GAAGG)
BD359042.1	productive	IGHV14-4*02	tgtaatgca				IGHD2-13*01		tactatggtgactac		gaagg	IGHJ2*01		ctactgg	aatgcatactatggtgactacgaaggctac	tgtaatgcatactatggtgactacgaaggctactgg	NAYYGDYEGY	CNAYYGDYEGYW		(GAAGG)
AB516558.1	productive	IGHV1-72*01	tgtgcaaga				IGHD2-4*01		tatgattacg		gaagg	IGHJ2*01		tactttgactactgg	gcaagatatgattacggaaggtactttgactac	tgtgcaagatatgattacggaaggtactttgactactgg	ARYDYGRYFDY	CARYDYGRYFDYW		(GAAGG)
GQ162756.1	productive	IGHV1-61*01	tgtgcaaga			gggggg	IGHD2-5*01		tatagtaactac		gaagg	IGHJ2*01;IGHJ2*02		ctttgactactgg	gcaagaggggggtatagtaactacgaaggctttgactac	tgtgcaagaggggggtatagtaactacgaaggctttgactactgg	ARGGYSNYEGFDY	CARGGYSNYEGFDYW		(GAAGG)
CS185207.1	productive	IGHV8-11*01;IGHV8-5*01	tgtattcgaat			g	IGHD3-2*02		gctgagg		gaagg	IGHJ4*01		tacgacgctatggactactgg	attcgaatggctgagggaaggtacgacgctatggactac	tgtattcgaatggctgagggaaggtacgacgctatggactactgg	IRMAEGRYDAMDY	CIRMAEGRYDAMDYW		(GAAGG)
DM038982.1	productive	IGHV8-11*01;IGHV8-5*01	tgtattcgaat			g	IGHD3-2*02		gctgagg		gaagg	IGHJ4*01		tacgacgctatggactactgg	attcgaatggctgagggaaggtacgacgctatggactac	tgtattcgaatggctgagggaaggtacgacgctatggactactgg	IRMAEGRYDAMDY	CIRMAEGRYDAMDYW		(GAAGG)
FB292054.1	productive	IGHV8-11*01;IGHV8-5*01	tgtattcgaat			g	IGHD3-2*02		gctgagg		gaagg	IGHJ4*01		tacgacgctatggactactgg	attcgaatggctgagggaaggtacgacgctatggactac	tgtattcgaatggctgagggaaggtacgacgctatggactactgg	IRMAEGRYDAMDY	CIRMAEGRYDAMDYW		(GAAGG)
DJ086776.1	productive	IGHV8-11*01;IGHV8-5*01	tgtattcgaat			g	IGHD3-2*02		gctgagg		gaagg	IGHJ4*01		tacgacgctatggactactgg	attcgaatggctgagggaaggtacgacgctatggactac	tgtattcgaatggctgagggaaggtacgacgctatggactactgg	IRMAEGRYDAMDY	CIRMAEGRYDAMDYW		(GAAGG)
AY182713.1	productive	IGHV10-1*02	tgtgtgagaca				IGHD2-3*01		tgatgg		gaaggcttg	IGHJ3*01		ctgg	gtgagacatgatgggaaggcttgc	tgtgtgagacatgatgggaaggcttgctgg	VRHDGKAC	CVRHDGKACW		(GAAGG)CTTG
X02676.1	productive	IGHV7-3*04	tgtgcaagagat			ccca	IGHD1-1*01		attactacgatggtagctac		gaaggg	IGHJ2*01		tactttgactactgg	gcaagagatcccaattactacgatggtagctacgaagggtactttgactac	tgtgcaagagatcccaattactacgatggtagctacgaagggtactttgactactgg	ARDPNYYDGSYEGYFDY	CARDPNYYDGSYEGYFDYW		(GAAGG)G
X14096.1	productive	IGHV7-3*04	tgtgcaagagat			ccca	IGHD1-1*01		attactacgatggtagctac		gaaggg	IGHJ2*01		tactttgactactgg	gcaagagatcccaattactacgatggtagctacgaagggtactttgactac	tgtgcaagagatcccaattactacgatggtagctacgaagggtactttgactactgg	ARDPNYYDGSYEGYFDY	CARDPNYYDGSYEGYFDYW		(GAAGG)G
AF458171.1	productive	IGHV1-15*01	tgtacaaga			c	IGHD2-3*01		atggttactac		gaaggg	IGHJ2*01		tactttgactactgg	acaagacatggttactacgaagggtactttgactac	tgtacaagacatggttactacgaagggtactttgactactgg	TRHGYYEGYFDY	CTRHGYYEGYFDYW		(GAAGG)G
GQ984290.1	productive	IGHV1-7*01	tgtgcaag			gggg	IGHD2-3*01		gatggttactac		gaaggg	IGHJ3*01		tggtttgcttactgg	gcaaggggggatggttactacgaagggtggtttgcttac	tgtgcaaggggggatggttactacgaagggtggtttgcttactgg	ARGDGYYEGWFAY	CARGDGYYEGWFAYW		(GAAGG)G
AJ240316.1	productive	IGHV1-72*01	tgtgcaaga	t			IGHD2-4*01		tctactatga		gaaggg	IGHJ2*01;IGHJ2*02		ctactttgactactgg	gcaagattctactatgagaagggctactttgactac	tgtgcaagattctactatgagaagggctactttgactactgg	ARFYYEKGYFDY	CARFYYEKGYFDYW		(GAAGG)G
U37876.1	productive	IGHV6-6*02	tgtacca			c	IGHD2-14*01		gtacgac		gaagggg	IGHJ4*01		attactatgctatggactactgg	accacgtacgacgaaggggattactatgctatggactac	tgtaccacgtacgacgaaggggattactatgctatggactactgg	TTYDEGDYYAMDY	CTTYDEGDYYAMDYW		(GAAGG)GG
JF690662.1	productive	IGHV13-2*01	tgtagtaga	tc		gggg	IGHD2-3*01		ggttactac		gaagggg	IGHJ2*01		actactttgactactgg	agtagatcggggggttactacgaaggggactactttgactac	tgtagtagatcggggggttactacgaaggggactactttgactactgg	SRSGGYYEGDYFDY	CSRSGGYYEGDYFDYW		(GAAGG)GG
AB443699.1	productive	IGHV1-72*01	tgtgcaaga			ag	IGHD3-1*01		gggctac		gaagggggtatg	IGHJ4*01		atggactactgg	gcaagaaggggctacgaagggggtatgatggactac	tgtgcaagaaggggctacgaagggggtatgatggactactgg	ARRGYEGGMMDY	CARRGYEGGMMDYW		(GAAGG)GGGTATG
X64999.1	productive	IGHV1-14*01	tgtgcaaga				IGHD3-1*01		cgggctac		gaaggggt	IGHJ3*01		cctggtttgcttactgg	gcaagacgggctacgaaggggtcctggtttgcttac	tgtgcaagacgggctacgaaggggtcctggtttgcttactgg	ARRATKGSWFAY	CARRATKGSWFAYW		(GAAGG)GGT
X65002.1	productive	IGHV1-14*01	tgtgcaaga				IGHD3-1*01		cgggctac		gaaggggt	IGHJ3*01		cctggtttgcttactgg	gcaagacgggctacgaaggggtcctggtttgcttac	tgtgcaagacgggctacgaaggggtcctggtttgcttactgg	ARRATKGSWFAY	CARRATKGSWFAYW		(GAAGG)GGT
AF328083.1	productive	IGHV1-72*01	tgtgcaaga			gacgggccg	IGHD2-3*01		gatggttactac		gaaggggtt	IGHJ4*01		gactactgg	gcaagagacgggccggatggttactacgaaggggttgactac	tgtgcaagagacgggccggatggttactacgaaggggttgactactgg	ARDGPDGYYEGVDY	CARDGPDGYYEGVDYW		(GAAGG)GGTT
AF328082.1	productive	IGHV1-72*01	tgtgcaaga			gacgggccg	IGHD2-3*01		gatggttactac		gaaggggtt	IGHJ4*01		gactactgg	gcaagagacgggccggatggttactacgaaggggttgactac	tgtgcaagagacgggccggatggttactacgaaggggttgactactgg	ARDGPDGYYEGVDY	CARDGPDGYYEGVDYW		(GAAGG)GGTT
AF328081.1	productive	IGHV1-72*01	tgtgcaaga			gacgggccg	IGHD2-3*01		gatggttactac		gaaggggtt	IGHJ4*01		gactactgg	gcaagagacgggccggatggttactacgaaggggttgactac	tgtgcaagagacgggccggatggttactacgaaggggttgactactgg	ARDGPDGYYEGVDY	CARDGPDGYYEGVDYW		(GAAGG)GGTT
JF690636.1	productive	IGHV14-4*01	tgtact			ct	IGHD2-3*01	ga	tctatgatggttactac		gaaggggtttgg	IGHJ3*01		gcttactgg	actctgatctatgatggttactacgaaggggtttgggcttac	tgtactctgatctatgatggttactacgaaggggtttgggcttactgg	TLIYDGYYEGVWAY	CTLIYDGYYEGVWAYW		(GAAGG)GGTTTGG
AJ240340.1	productive	IGHV1-52*01	tgtgcaaga				IGHD2-3*01		gatggttactac		gaaggtagtggctgg	IGHJ2*01		tttgactactgg	gcaagagatggttactacgaaggtagtggctggtttgactac	tgtgcaagagatggttactacgaaggtagtggctggtttgactactgg	ARDGYYEGSGWFDY	CARDGYYEGSGWFDYW		(GAAGG)TAGTGGCTGG
X77916.1	productive	IGHV5-9-1*01;IGHV5S9*01	tgtgcaaga			cata	IGHD2-4*01		actatgattacgac		gaaggagtc	IGHJ2*01	t	actactttgactactgg	gcaagacataactatgattacgacgaaggagtctactactttgactac	tgtgcaagacataactatgattacgacgaaggagtctactactttgactactgg	ARHNYDYDEGVYYFDY	CARHNYDYDEGVYYFDYW		(GAAGGA)GTC;GA(AGGAG)TC
AB517304.1	productive	IGHV1-72*01	tgtgcaaga			g	IGHD2-4*01		actatgattacg		gacgac	IGHJ3*01		ggtttgcttactgg	gcaagagactatgattacggacgacggtttgcttac	tgtgcaagagactatgattacggacgacggtttgcttactgg	ARDYDYGRRFAY	CARDYDYGRRFAYW		(GACGA)C
AY171956.1	productive	IGHV1-7*01	tgtgcaag				IGHD2-4*01	taga	tctactatgattacgac		gacgacggg	IGHJ4*01		ctatgctatggactactgg	gcaagtagatctactatgattacgacgacgacgggctatgctatggactac	tgtgcaagtagatctactatgattacgacgacgacgggctatgctatggactactgg	ASRSTMITTTTGYAMDY	CASRSTMITTTTGYAMDYW		(GACGA)CGGG
X67620.1	productive	IGHV1-52*01;IGHV1-61*01	tgtgcaaga			ga	IGHD2-3*01		gaagattact		gacgattata	IGHJ2*01		actactttgactactgg	gcaagagagaagattactgacgattataactactttgactac	tgtgcaagagagaagattactgacgattataactactttgactactgg	AREKITDDYNYFDY	CAREKITDDYNYFDYW		(GACGA)TTATA
FW571328.1	productive	IGHV8-8*01	tgtgctcgaa			gag	IGHD2-4*01		ctttgattacgac		gagag	IGHJ2*01		actactttgactactgg	gctcgaagagctttgattacgacgagagactactttgactac	tgtgctcgaagagctttgattacgacgagagactactttgactactgg	ARRALITTRDYFDY	CARRALITTRDYFDYW		(GAGAG)
FW571460.1	productive	IGHV8-8*01	tgtgctcgaa			gag	IGHD2-4*01		ctttgattacgac		gagag	IGHJ2*01		actactttgactactgg	gctcgaagagctttgattacgacgagagactactttgactac	tgtgctcgaagagctttgattacgacgagagactactttgactactgg	ARRALITTRDYFDY	CARRALITTRDYFDYW		(GAGAG)
AB589106.1	productive	IGHV1-72*01	tgtgcaaga	t		a	IGHD3-1*01		tcgggc		gagag	IGHJ4*01		atgctatggactactgg	gcaagatatcgggcgagagatgctatggactac	tgtgcaagatatcgggcgagagatgctatggactactgg	ARYRARDAMDY	CARYRARDAMDYW		(GAGAG)
M36743.1	productive	IGHV3-8*02;IGHV3S1*01	tgtgcaaga			ca	IGHD3-1*01		agctcgggctac		gagagctatggaggg	IGHJ4*01		ctgg	gcaagacaagctcgggctacgagagctatggagggc	tgtgcaagacaagctcgggctacgagagctatggagggctgg	ARQARATRAMEG	CARQARATRAMEGW		(GAGAG)CTATGGAGGG
M36744.1	productive	IGHV3-8*02	tgtacaaga			ca	IGHD3-1*01		agctcgggctac		gagagctatggcgg	IGHJ4*01		actgg	acaagacaagctcgggctacgagagctatggcggac	tgtacaagacaagctcgggctacgagagctatggcggactgg	TRQARATRAMAD	CTRQARATRAMADW		(GAGAG)CTATGGCGG
GQ162618.1	productive	IGHV1-53*01	tgtgcaa			tggaggg	IGHD2-3*01		tgatggttactac		gagagg	IGHJ2*01;IGHJ2*02		tactgg	gcaatggagggtgatggttactacgagaggtac	tgtgcaatggagggtgatggttactacgagaggtactgg	AMEGDGYYERY	CAMEGDGYYERYW		(GAGAG)G;G(AGAGG)
U55524.1	productive	IGHV5-16*01	tgtgcaaga			gs	IGHD2-2*01		tctcctatggttacg		gagagggg	IGHJ1*01		ggtacttcgatgtctgg	gcaagagstctcctatggttacggagaggggggtacttcgatgtc	tgtgcaagagstctcctatggttacggagaggggggtacttcgatgtctgg	ARXLLWLRRGGYFDV	CARXLLWLRRGGYFDVW		(GAGAG)GGG;G(AGAGG)GG
GU724341.1	productive	IGHV1-63*02	tgtgcaag			ctcccccct	IGHD2-4*01		ctatgattacgac		gagaggggc	IGHJ4*01	t	attactatgctatggactactgg	gcaagctcccccctctatgattacgacgagaggggctattactatgctatggactac	tgtgcaagctcccccctctatgattacgacgagaggggctattactatgctatggactactgg	ASSPLYDYDERGYYYAMDY	CASSPLYDYDERGYYYAMDYW		(GAGAG)GGGC;G(AGAGG)GGC
FW571256.1	productive	IGHV2-5*01	tgtgccaa			ca	IGHD2-14*01		ataggtacga		gagaggggg	IGHJ4*01		ttactatgctatggactactgg	gccaacaataggtacgagagagggggttactatgctatggactac	tgtgccaacaataggtacgagagagggggttactatgctatggactactgg	ANNRYERGGYYAMDY	CANNRYERGGYYAMDYW		(GAGAG)GGGG;G(AGAGG)GGG
FW571248.1	productive	IGHV2-5*01	tgtgccaa			ca	IGHD2-14*01		ataggtacga		gagaggggg	IGHJ4*01		ttactatgctatggactactgg	gccaacaataggtacgagagagggggttactatgctatggactac	tgtgccaacaataggtacgagagagggggttactatgctatggactactgg	ANNRYERGGYYAMDY	CANNRYERGGYYAMDYW		(GAGAG)GGGG;G(AGAGG)GGG
FW571442.1	productive	IGHV2-5*01	tgtgccaa			ca	IGHD2-14*01		ataggtacga		gagaggggg	IGHJ4*01		ttactatgctatggactactgg	gccaacaataggtacgagagagggggttactatgctatggactac	tgtgccaacaataggtacgagagagggggttactatgctatggactactgg	ANNRYERGGYYAMDY	CANNRYERGGYYAMDYW		(GAGAG)GGGG;G(AGAGG)GGG
FW571440.1	productive	IGHV2-5*01	tgtgccaa			ca	IGHD2-14*01		ataggtacga		gagaggggg	IGHJ4*01		ttactatgctatggactactgg	gccaacaataggtacgagagagggggttactatgctatggactac	tgtgccaacaataggtacgagagagggggttactatgctatggactactgg	ANNRYERGGYYAMDY	CANNRYERGGYYAMDYW		(GAGAG)GGGG;G(AGAGG)GGG
AB121600.1	productive	IGHV1-72*01	tgtgcaaga	t		tca	IGHD2-3*01		gatggttacta		gagagtgg	IGHJ2*01		ctttgactactgg	gcaagattcagatggttactagagagtggctttgactac	tgtgcaagattcagatggttactagagagtggctttgactactgg	ARFRWLLESGFDY	CARFRWLLESGFDYW		(GAGAG)TGG
AF163754.1	productive	IGHV5-9-3*01	tgtgcaa			agcccctt	IGHD2-14*01		ggtacg		gagagagcgg	IGHJ3*01		ggtttgcttactgg	gcaaagccccttggtacggagagagcggggtttgcttac	tgtgcaaagccccttggtacggagagagcggggtttgcttactgg	AKPLGTERAGFAY	CAKPLGTERAGFAYW		(GAGAGA)GCGG;G(AGAGAG)CGG;GAGA(GAGCG)G
AY648641.1	productive	IGHV1-74*01;IGHV1-74*04	tgtgcaa			gatgggg	IGHD2-4*01		gattacgac		gagatccg	IGHJ4*01		atgctatggactactgg	gcaagatgggggattacgacgagatccgatgctatggactac	tgtgcaagatgggggattacgacgagatccgatgctatggactactgg	ARWGITTRSDAMDY	CARWGITTRSDAMDYW		(GAGAT)CCG
AY648642.1	productive	IGHV1-74*01;IGHV1-74*04	tgtgcaa			gatgggg	IGHD2-4*01		gattacgac		gagatccg	IGHJ4*01		atgctatggactactgg	gcaagatgggggattacgacgagatccgatgctatggactac	tgtgcaagatgggggattacgacgagatccgatgctatggactactgg	ARWGITTRSDAMDY	CARWGITTRSDAMDYW		(GAGAT)CCG
AY646832.1	productive	IGHV2-9-1*01	tgtgccagaga			gcccc	IGHD1-2*01	aa	ttcattacttcggctac		gagattcg	IGHJ4*01		atggtatggactactgg	gccagagagccccaattcattacttcggctacgagattcgatggtatggactac	tgtgccagagagccccaattcattacttcggctacgagattcgatggtatggactactgg	AREPQFITSATRFDGMDY	CAREPQFITSATRFDGMDYW		(GAGAT)TCG
GQ162492.1	productive	IGHV1-64*01	tgtgcaaga	t		ggggg	IGHD1-1*01		ggtagtagctac		gagga	IGHJ4*01		gggctactgg	gcaagatgggggggtagtagctacgaggagggctac	tgtgcaagatgggggggtagtagctacgaggagggctactgg	ARWGGSSYEEGY	CARWGGSSYEEGYW		(GAGGA)
X53641.1	productive	IGHV1-39*01	tgtgcaaga			ggg	IGHD1-2*01		attactacgtctac		gagga	IGHJ3*01		cctggtttgcttactgg	gcaagagggattactacgtctacgaggacctggtttgcttac	tgtgcaagagggattactacgtctacgaggacctggtttgcttactgg	ARGITTSTRTWFAY	CARGITTSTRTWFAYW		(GAGGA)
X60330.1	productive	IGHV14-3*02	tgtgctaga				IGHD3-3*01		ggctg		gagga	IGHJ4*01		ctatggactactgg	gctagaggctggaggactatggactac	tgtgctagaggctggaggactatggactactgg	ARGWRTMDY	CARGWRTMDYW		(GAGGA)
AY454484.1	productive	IGHV1-64*01	tgtgcaaga			a	IGHD4-1*01		ctaattggga		gagga	IGHJ4*01		actatgctatggactactgg	gcaagaactaattgggagaggaactatgctatggactac	tgtgcaagaactaattgggagaggaactatgctatggactactgg	ARTNWERNYAMDY	CARTNWERNYAMDYW		(GAGGA)
X03374.1	productive	IGHV3-6*01	tgtgcaaga			ttaatccctt	IGHD2-3*01		tctctgatggttactac		gaggac	IGHJ4*01		tactatgctatggactactgg	gcaagattaatccctttctctgatggttactacgaggactactatgctatggactac	tgtgcaagattaatccctttctctgatggttactacgaggactactatgctatggactactgg	ARLIPFSDGYYEDYYAMDY	CARLIPFSDGYYEDYYAMDYW		(GAGGA)C
X03375.1	productive	IGHV3-6*01	tgtgcaaga			ttaatccctt	IGHD2-3*01		tctctgatggttactac		gaggac	IGHJ4*01		tactatgctatggactactgg	gcaagattaatccctttctctgatggttactacgaggactactatgctatggactac	tgtgcaagattaatccctttctctgatggttactacgaggactactatgctatggactactgg	ARLIPFSDGYYEDYYAMDY	CARLIPFSDGYYEDYYAMDYW		(GAGGA)C
M55847.1	productive	IGHV3-6*02	tgtgcaagaga	tc		ctc	IGHD2-14*01		ataggtacgac		gaggat	IGHJ2*01		tttgactactgg	gcaagagatcctcataggtacgacgaggattttgactac	tgtgcaagagatcctcataggtacgacgaggattttgactactgg	ARDPHRYDEDFDY	CARDPHRYDEDFDYW		(GAGGA)T
JF690533.1	productive	IGHV1-26*01	tgtgcaaga	t		g	IGHD2-10*02		gtgtggtaactac		gaggag	IGHJ2*01		tttgactactgg	gcaagatggtgtggtaactacgaggagtttgactac	tgtgcaagatggtgtggtaactacgaggagtttgactactgg	ARWCGNYEEFDY	CARWCGNYEEFDYW		(GAGGAG)
JF690473.1	productive	IGHV1-26*01	tgtgcaaga	t		g	IGHD2-10*02		gtgtggtaactac		gaggag	IGHJ2*01		tttgactactgg	gcaagatggtgtggtaactacgaggagtttgactac	tgtgcaagatggtgtggtaactacgaggagtttgactactgg	ARWCGNYEEFDY	CARWCGNYEEFDYW		(GAGGAG)
CS453140.1	productive	IGHV8-8*01	tgtgctcgaata			gagg	IGHD2-4*01		actttgattacgac		gaggag	IGHJ4*01		tattatgctatggactactgg	gctcgaatagaggactttgattacgacgaggagtattatgctatggactac	tgtgctcgaatagaggactttgattacgacgaggagtattatgctatggactactgg	ARIEDFDYDEEYYAMDY	CARIEDFDYDEEYYAMDYW		(GAGGAG)
GN334390.1	productive	IGHV8-8*01	tgtgctcgaata			gagg	IGHD2-4*01		actttgattacgac		gaggag	IGHJ4*01		tattatgctatggactactgg	gctcgaatagaggactttgattacgacgaggagtattatgctatggactac	tgtgctcgaatagaggactttgattacgacgaggagtattatgctatggactactgg	ARIEDFDYDEEYYAMDY	CARIEDFDYDEEYYAMDYW		(GAGGAG)
DM148397.1	productive	IGHV8-8*01	tgtgctcgaata			gagg	IGHD2-4*01		actttgattacgac		gaggag	IGHJ4*01		tattatgctatggactactgg	gctcgaatagaggactttgattacgacgaggagtattatgctatggactac	tgtgctcgaatagaggactttgattacgacgaggagtattatgctatggactactgg	ARIEDFDYDEEYYAMDY	CARIEDFDYDEEYYAMDYW		(GAGGAG)
DM148398.1	productive	IGHV8-8*01	tgtgctcgaata			gagg	IGHD2-4*01		actttgattacgac		gaggag	IGHJ4*01		tattatgctatggactactgg	gctcgaatagaggactttgattacgacgaggagtattatgctatggactac	tgtgctcgaatagaggactttgattacgacgaggagtattatgctatggactactgg	ARIEDFDYDEEYYAMDY	CARIEDFDYDEEYYAMDYW		(GAGGAG)
CS453142.1	productive	IGHV8-8*01	tgtgctcgaata			gagg	IGHD2-4*01		actttgattacgac		gaggag	IGHJ4*01		tattatgctatggactactgg	gctcgaatagaggactttgattacgacgaggagtattatgctatggactac	tgtgctcgaatagaggactttgattacgacgaggagtattatgctatggactactgg	ARIEDFDYDEEYYAMDY	CARIEDFDYDEEYYAMDYW		(GAGGAG)
CS451154.1	productive	IGHV8-8*01	tgtgctcgaata			gagg	IGHD2-4*01		actttgattacgac		gaggag	IGHJ4*01		tattatgctatggactactgg	gctcgaatagaggactttgattacgacgaggagtattatgctatggactac	tgtgctcgaatagaggactttgattacgacgaggagtattatgctatggactactgg	ARIEDFDYDEEYYAMDY	CARIEDFDYDEEYYAMDYW		(GAGGAG)
DM115896.1	productive	IGHV8-8*01	tgtgctcgaata			gagg	IGHD2-4*01		actttgattacgac		gaggag	IGHJ4*01		tattatgctatggactactgg	gctcgaatagaggactttgattacgacgaggagtattatgctatggactac	tgtgctcgaatagaggactttgattacgacgaggagtattatgctatggactactgg	ARIEDFDYDEEYYAMDY	CARIEDFDYDEEYYAMDYW		(GAGGAG)
CS451156.1	productive	IGHV8-8*01	tgtgctcgaata			gagg	IGHD2-4*01		actttgattacgac		gaggag	IGHJ4*01		tattatgctatggactactgg	gctcgaatagaggactttgattacgacgaggagtattatgctatggactac	tgtgctcgaatagaggactttgattacgacgaggagtattatgctatggactactgg	ARIEDFDYDEEYYAMDY	CARIEDFDYDEEYYAMDYW		(GAGGAG)
DM115897.1	productive	IGHV8-8*01	tgtgctcgaata			gagg	IGHD2-4*01		actttgattacgac		gaggag	IGHJ4*01		tattatgctatggactactgg	gctcgaatagaggactttgattacgacgaggagtattatgctatggactac	tgtgctcgaatagaggactttgattacgacgaggagtattatgctatggactactgg	ARIEDFDYDEEYYAMDY	CARIEDFDYDEEYYAMDYW		(GAGGAG)
HB445484.1	productive	IGHV8-8*01	tgtgctcgaata			gagg	IGHD2-4*01		actttgattacgac		gaggag	IGHJ4*01		tattatgctatggactactgg	gctcgaatagaggactttgattacgacgaggagtattatgctatggactac	tgtgctcgaatagaggactttgattacgacgaggagtattatgctatggactactgg	ARIEDFDYDEEYYAMDY	CARIEDFDYDEEYYAMDYW		(GAGGAG)
HB445482.1	productive	IGHV8-8*01	tgtgctcgaata			gagg	IGHD2-4*01		actttgattacgac		gaggag	IGHJ4*01		tattatgctatggactactgg	gctcgaatagaggactttgattacgacgaggagtattatgctatggactac	tgtgctcgaatagaggactttgattacgacgaggagtattatgctatggactactgg	ARIEDFDYDEEYYAMDY	CARIEDFDYDEEYYAMDYW		(GAGGAG)
GN334392.1	productive	IGHV8-8*01	tgtgctcgaata			gagg	IGHD2-4*01		actttgattacgac		gaggag	IGHJ4*01		tattatgctatggactactgg	gctcgaatagaggactttgattacgacgaggagtattatgctatggactac	tgtgctcgaatagaggactttgattacgacgaggagtattatgctatggactactgg	ARIEDFDYDEEYYAMDY	CARIEDFDYDEEYYAMDYW		(GAGGAG)
M21910.1	productive	IGHV1-39*01	tgtgcgaga			ggga	IGHD2-2*01		ggttacgac		gaggagg	IGHJ2*01		ctactttgactactgg	gcgagagggaggttacgacgaggaggctactttgactac	tgtgcgagagggaggttacgacgaggaggctactttgactactgg	ARGRLRRGGYFDY	CARGRLRRGGYFDYW		(GAGGAG)G
AY369863.1	productive	IGHV14-4*02	tgtaatg			aaa	IGHD1-1*01		actacggtagtagctac		gaggaggg	IGHJ2*01		ctttgactactgg	aatgaaaactacggtagtagctacgaggagggctttgactac	tgtaatgaaaactacggtagtagctacgaggagggctttgactactgg	NENYGSSYEEGFDY	CNENYGSSYEEGFDYW		(GAGGAG)GG
AB160835.1	productive	IGHV1-59*01	tgtgcaag			tcc	IGHD4-1*02		caactgggac		gaggagtggtg	IGHJ4*01		tgctatggactactgg	gcaagtcccaactgggacgaggagtggtgtgctatggactac	tgtgcaagtcccaactgggacgaggagtggtgtgctatggactactgg	ASPNWDEEWCAMDY	CASPNWDEEWCAMDYW		(GAGGAG)TGGTG
M91699.1	productive	IGHV9-4*02	tgtgcgaga	t		ggag	IGHD2-10*02		gtatggaaactac		gatat	IGHJ3*01		ttactgg	gcgagatggaggtatggaaactacgatatttac	tgtgcgagatggaggtatggaaactacgatatttactgg	ARWRYGNYDIY	CARWRYGNYDIYW		(GATAT)
X63801.1	productive	IGHV3-6*01	tgtgcaag			t	IGHD5-5*01		ctacatac		gatgcc	IGHJ1*01		ctggtacttcgatgtctgg	gcaagtctacatacgatgccctggtacttcgatgtc	tgtgcaagtctacatacgatgccctggtacttcgatgtctgg	ASLHTMPWYFDV	CASLHTMPWYFDVW		(GATGC)C
AM086343.1	productive	IGHV3-2*02;IGHV3-7*02	tgtgcgaga			gatcgaccccgg	IGHD1-1*02		tatagtgggagctac		gatgcttttgatat	IGHJ4*01		ctgg	gcgagagatcgaccccggtatagtgggagctacgatgcttttgatatc	tgtgcgagagatcgaccccggtatagtgggagctacgatgcttttgatatctgg	ARDRPRYSGSYDAFDI	CARDRPRYSGSYDAFDIW		(GATGC)TTTTGATAT;GATGCTTTT(GATAT)
U55500.1	productive	IGHV1-81*01	tgtgcaaga			agggg	IGHD1-2*01		actacggc		gatgt	IGHJ2*01		tttgaccactgg	gcaagaaggggactacggcgatgttttgaccac	tgtgcaagaaggggactacggcgatgttttgaccactgg	ARRGLRRCFDH	CARRGLRRCFDHW		(GATGT)
AY691555.1	productive	IGHV1-18*01	tgtgcaaga	t		ttggggcccg	IGHD1-1*01		ttactacggtagtagctac		ggaag	IGHJ1*01		ctggtacttcgatgtctgg	gcaagatttggggcccgttactacggtagtagctacggaagctggtacttcgatgtc	tgtgcaagatttggggcccgttactacggtagtagctacggaagctggtacttcgatgtctgg	ARFGARYYGSSYGSWYFDV	CARFGARYYGSSYGSWYFDVW		(GGAAG)
AB517158.1	productive	IGHV1-72*01	tgtgcaag			g	IGHD3-3*01		gggctg		ggaag	IGHJ2*01		ctactgg	gcaagggggctgggaagctac	tgtgcaagggggctgggaagctactgg	ARGLGSY	CARGLGSYW		(GGAAG)
X99506.1	productive	IGHV5-9-3*01	tgtgc			gatcc	IGHD2-3*01		tctatgatgtttactac		ggaaggct	IGHJ2*01		ctactgg	gcgatcctctatgatgtttactacggaaggctctac	tgtgcgatcctctatgatgtttactacggaaggctctactgg	AILYDVYYGRLY	CAILYDVYYGRLYW		(GGAAG)GCT;G(GAAGG)CT
AF459874.1	productive	IGHV1-55*01	tgtgcaaga			gggatct	IGHD2-4*01		ctatgattacgac		ggaagggc	IGHJ3*01		ttgcttactgg	gcaagagggatctctatgattacgacggaagggcttgcttac	tgtgcaagagggatctctatgattacgacggaagggcttgcttactgg	ARGISMITTEGLAY	CARGISMITTEGLAYW		(GGAAG)GGC;G(GAAGG)GC
M27755.1	productive	IGHV2-3*01	tgtgccaaac			aaag	IGHD2-10*02		gtatggtaactac		ggaagggg	IGHJ4*01		ttactatgctatggactactgg	gccaaacaaaggtatggtaactacggaaggggttactatgctatggactac	tgtgccaaacaaaggtatggtaactacggaaggggttactatgctatggactactgg	AKQRYGNYGRGYYAMDY	CAKQRYGNYGRGYYAMDYW		(GGAAG)GGG;G(GAAGG)GG
X03219.1	productive	IGHV14-3*02	tgtgctaga			gga	IGHD1-1*02		actacggtgg		ggaga	IGHJ2*01		gactattgg	gctagaggaactacggtggggagagactat	tgtgctagaggaactacggtggggagagactattgg	ARGTTVGRDY	CARGTTVGRDYW		(GGAGA)
K02107.1	productive	IGHV14-3*02	tgtgctag			ggga	IGHD1-1*02		actacggtgg		ggaga	IGHJ2*01		gactattgg	gctaggggaactacggtggggagagactat	tgtgctaggggaactacggtggggagagactattgg	ARGTTVGRDY	CARGTTVGRDYW		(GGAGA)
Z73350.1	productive	IGHV1-55*01	tgtgcaaga				IGHD2-4*01		tactatgattacga		ggaga	IGHJ4*01		actatgctatggactactgg	gcaagatactatgattacgaggagaactatgctatggactac	tgtgcaagatactatgattacgaggagaactatgctatggactactgg	ARYYDYEENYAMDY	CARYYDYEENYAMDYW		(GGAGA)
U55510.1	productive	IGHV2-9*02	tgtgccaga			aacacnccc	IGHD4-1*01		ctgggac		ggaga	IGHJ2*01	t	actactttgactactgg	gccagaaacacncccctgggacggagatactactttgactac	tgtgccagaaacacncccctgggacggagatactactttgactactgg	ARNTPLGRRYYFDY	CARNTPLGRRYYFDYW		(GGAGA)
AB370537.1	productive	IGHV1-72*01	tgtacaag			gtccc	IGHD1-1*01		attatttcggtagt		ggagaccat	IGHJ3*01;IGHJ3*02		tttgtttattgg	acaaggtcccattatttcggtagtggagaccattttgtttat	tgtacaaggtcccattatttcggtagtggagaccattttgtttattgg	TRSHYFGSGDHFVY	CTRSHYFGSGDHFVYW		(GGAGAC)CAT;GG(AGACC)AT
L08984.1	productive	IGHV1-81*01	tgtgcaaga	t		tgg	IGHD2-13*01		actatggtgact		tcgaaa	IGHJ4*01		atgctatggactactgg	gcaagattggactatggtgacttcgaaaatgctatggactac	tgtgcaagattggactatggtgacttcgaaaatgctatggactactgg	ARLDYGDFENAMDY	CARLDYGDFENAMDYW		(TCGAA)A
M73849.1	productive	IGHV3-2*02	tgtgcaaga			gggggg	IGHD1-1*01		tactacggta		tgagatcccca	IGHJ1*01;IGHJ1*02;IGHJ1*03		tggtacttcgatgtctgg	gcaagaggggggtactacggtatgagatccccatggtacttcgatgtc	tgtgcaagaggggggtactacggtatgagatccccatggtacttcgatgtctgg	ARGGYYGMRSPWYFDV	CARGGYYGMRSPWYFDVW		(TGAGA)TCCCCA;T(GAGAT)CCCCA
AY648623.1	productive	IGHV2-6-1*01	tgtgccagaca	tg			IGHD1-1*01		gggagt		tgagatccg	IGHJ4*01		atgctatggactactgg	gccagacatggggagttgagatccgatgctatggactac	tgtgccagacatggggagttgagatccgatgctatggactactgg	ARHGELRSDAMDY	CARHGELRSDAMDYW		(TGAGA)TCCG;T(GAGAT)CCG
AY648633.1	productive	IGHV5-9*03;IGHV5-9-5*01	tgtgcaagata				IGHD2-1*01		ctactatggtaact		tgagatccg	IGHJ4*01		atgctatggactactgg	gcaagatactactatggtaacttgagatccgatgctatggactac	tgtgcaagatactactatggtaacttgagatccgatgctatggactactgg	ARYYYGNLRSDAMDY	CARYYYGNLRSDAMDYW		(TGAGA)TCCG;T(GAGAT)CCG
Z25852.1	productive	IGHV5-9-3*01	tgtgtaagac			ggg	IGHD4-1*01		actggga		tgagac	IGHJ2*01		ctttgactactgg	gtaagacgggactgggatgagacctttgactac	tgtgtaagacgggactgggatgagacctttgactactgg	VRRDWDETFDY	CVRRDWDETFDYW		(TGAGAC)
AJ833571.1	productive	IGHV1-59*01;IGHV1-69*02;IGHV1S127*01	tgttcaaga				IGHD2-13*01		ggggaata		tgagg	IGHJ3*01		ggtttgcttactgg	tcaagaggggaatatgaggggtttgcttac	tgttcaagaggggaatatgaggggtttgcttactgg	SRGEYEGFAY	CSRGEYEGFAYW		(TGAGG)
DQ470081.1	productive	IGHV1-14*01	tgtgtaag				IGHD2-3*01		tgatggttacta		tgagg	IGHJ4*01		actatgttatggactactgg	gtaagtgatggttactatgaggactatgttatggactac	tgtgtaagtgatggttactatgaggactatgttatggactactgg	VSDGYYEDYVMDY	CVSDGYYEDYVMDYW		(TGAGG)
AB067790.1	productive	IGHV1-72*01	tgtgcaaga				IGHD4-1*01		tggga		tgagg	IGHJ4*01		actatgctatggactactgg	gcaagatgggatgaggactatgctatggactac	tgtgcaagatgggatgaggactatgctatggactactgg	ARWDEDYAMDY	CARWDEDYAMDYW		(TGAGG)
DM015718.1	productive	IGHV8-11*01;IGHV8-5*01	tgttctctaa			gaa	IGHD2-12*01		atagtgccga		aaagacaaacac	IGHJ2*01		ctgg	tctctaagaaatagtgccgaaaagacaaacacc	tgttctctaagaaatagtgccgaaaagacaaacacctgg	SLRNSAEKTNT	CSLRNSAEKTNTW		A(AAGACA)AACAC;AAAGA(CAAACA)C;AAAG(ACAAAC)AC;(AAAGA)CAAACAC
DJ086334.1	productive	IGHV8-11*01;IGHV8-5*01	tgttctctaa			gaa	IGHD2-12*01		atagtgccga		aaagacaaacac	IGHJ2*01		ctgg	tctctaagaaatagtgccgaaaagacaaacacc	tgttctctaagaaatagtgccgaaaagacaaacacctgg	SLRNSAEKTNT	CSLRNSAEKTNTW		A(AAGACA)AACAC;AAAGA(CAAACA)C;AAAG(ACAAAC)AC;(AAAGA)CAAACAC
AB057886.1	productive	IGHV1-72*01	tgtgcaaga				IGHD2-4*01		tatgactactac		agagacag	IGHJ2*01		ctacttcgactactgg	gcaagatatgactactacagagacagctacttcgactac	tgtgcaagatatgactactacagagacagctacttcgactactgg	ARYDYYRDSYFDY	CARYDYYRDSYFDYW		A(GAGACAG);(AGAGA)CAG
L30138.1	productive	IGHV9-3-1*01	g			tg	IGHD2-13*01		ggtga		attgaggag	IGHJ2*01		tgactantgg	ggtgaattgaggagtgactan	gtgggtgaattgaggagtgactantgg	GELRSDX	VGELRSDXW		A(TTGAGGAG)
AF459883.1	productive	IGHV1-64*01	tgtgcaa				IGHD2-12*01		agttactatcctta		acgttcgaa	IGHJ3*01		gcttactgg	gcaaagttactatccttaacgttcgaagcttac	tgtgcaaagttactatccttaacgttcgaagcttactgg	AKLLSLTFEAY	CAKLLSLTFEAYW		ACGT(TCGAA)
AB370763.1	productive	IGHV1-72*01	tgtgcaaga				IGHD1-3*01		tataggtatagt		actctacaga	IGHJ4*01		ctatggactactgg	gcaagatataggtatagtactctacagactatggactac	tgtgcaagatataggtatagtactctacagactatggactactgg	ARYRYSTLQTMDY	CARYRYSTLQTMDYW		ACTCT(ACAGA)
AB589023.1	productive	IGHV1-72*01	tgtgcaaga				IGHD1-1*01		tattactacggtagtag		aggccagtccct	IGHJ4*01		tatggactactgg	gcaagatattactacggtagtagaggccagtcccttatggactac	tgtgcaagatattactacggtagtagaggccagtcccttatggactactgg	ARYYYGSRGQSLMDY	CARYYYGSRGQSLMDYW		AGG(CCAGT)CCCT
AY648616.1	productive	IGHV2-2*02;IGHV2-2*03	tgtgccaga			ggggcttt	IGHD2-4*01		ctatgattacgac		aggggatccgatgtct	IGHJ4*01		tggactactgg	gccagaggggctttctatgattacgacaggggatccgatgtcttggactac	tgtgccagaggggctttctatgattacgacaggggatccgatgtcttggactactgg	ARGAFYDYDRGSDVLDY	CARGAFYDYDRGSDVLDYW		AGGGGATCC(GATGT)CT
AF118960.1	productive	IGHV2-9-1*01	tgtgccagaga			gc	IGHD2-14*01		ggtacgac		atagtgac	IGHJ2*01;IGHJ2*02	gt	actactttgactactgg	gccagagagcggtacgacatagtgacgtactactttgactac	tgtgccagagagcggtacgacatagtgacgtactactttgactactgg	ARERYDIVTYYFDY	CARERYDIVTYYFDYW		AT(AGTGA)C
U55536.1	productive	IGHV2-4-1*01	tgtaccagaaa			ggg	IGHD1-1*01		attactgcg		attcaagg	IGHJ1*01;IGHJ1*02		ggaacttcgatgtctgg	accagaaagggattactgcgattcaaggggaacttcgatgtc	tgtaccagaaagggattactgcgattcaaggggaacttcgatgtctgg	TRKGLLRFKGNFDV	CTRKGLLRFKGNFDVW		ATT(CAAGG)
AF410257.1	productive	IGHV1-54*01	tgtgcaa				IGHD2-12*01		taatgacaac		atttttaggtgaggg	IGHJ4*01		ctatgctatggactactgg	gcaataatgacaacatttttaggtgagggctatgctatggactac	tgtgcaataatgacaacatttttaggtgagggctatgctatggactactgg	AIMTTFLGEGYAMDY	CAIMTTFLGEGYAMDYW		ATTTTTAGG(TGAGG)G
M34891.1	productive	IGHV5-12-1*01;IGHV5-6-2*01	tgtgcaaga			gatggatct	IGHD2-1*01		tatggtaactac		cacgtacct	IGHJ2*01		tactttgactactgg	gcaagagatggatcttatggtaactaccacgtaccttactttgactac	tgtgcaagagatggatcttatggtaactaccacgtaccttactttgactactgg	ARDGSYGNYHVPYFDY	CARDGSYGNYHVPYFDYW		C(ACGTA)CCT
U60820.1	productive	IGHV2-6*02	tgtgccaga			g	IGHD5-7*01		agcctc		ccacgacgtcgtttgct	IGHJ2*01;IGHJ3*01		tactgg	gccagagagcctcccacgacgtcgtttgcttac	tgtgccagagagcctcccacgacgtcgtttgcttactgg	AREPPTTSFAY	CAREPPTTSFAYW		C(CACGA)CGTCGTTTGCT
AB370352.1	productive	IGHV1-72*01	tgtgcaag			g	IGHD1-1*01		tattactacggta		ccagga	IGHJ4*01		ctatggactactgg	gcaaggtattactacggtaccaggactatggactac	tgtgcaaggtattactacggtaccaggactatggactactgg	ARYYYGTRTMDY	CARYYYGTRTMDYW		C(CAGGA)
EF680973.1	productive	IGHV1-7*01	tgtgcaaga	tct			IGHD1-1*01	a	tttattactacg		cccagaacgaggg	IGHJ3*01	gg	cctggtttgcttactgg	gcaagatctatttattactacgcccagaacgagggggcctggtttgcttac	tgtgcaagatctatttattactacgcccagaacgagggggcctggtttgcttactgg	ARSIYYYAQNEGAWFAY	CARSIYYYAQNEGAWFAYW		C(CCAGAA)CGAGGG;CCC(AGAACG)AGGG;CCCAGA(ACGAG)GG
EF680972.1	productive	IGHV1-7*01	tgtgcaaga	tct			IGHD1-1*01	a	tttattactacg		cccagaacgaggg	IGHJ3*01	gg	cctggtttgcttactgg	gcaagatctatttattactacgcccagaacgagggggcctggtttgcttac	tgtgcaagatctatttattactacgcccagaacgagggggcctggtttgcttactgg	ARSIYYYAQNEGAWFAY	CARSIYYYAQNEGAWFAYW		C(CCAGAA)CGAGGG;CCC(AGAACG)AGGG;CCCAGA(ACGAG)GG
EF680976.1	productive	IGHV1-7*01	tgtgcaaga	tct			IGHD1-1*01	a	tttattactacg		cccagaacgaggg	IGHJ3*01	gg	cctggtttgcttactgg	gcaagatctatttattactacgcccagaacgagggggcctggtttgcttac	tgtgcaagatctatttattactacgcccagaacgagggggcctggtttgcttactgg	ARSIYYYAQNEGAWFAY	CARSIYYYAQNEGAWFAYW		C(CCAGAA)CGAGGG;CCC(AGAACG)AGGG;CCCAGA(ACGAG)GG
EF680971.1	productive	IGHV1-7*01	tgtgcaaga	tct			IGHD1-1*01	a	tttattactacg		cccagaacgaggg	IGHJ3*01	gg	cctggtttgcttactgg	gcaagatctatttattactacgcccagaacgagggggcctggtttgcttac	tgtgcaagatctatttattactacgcccagaacgagggggcctggtttgcttactgg	ARSIYYYAQNEGAWFAY	CARSIYYYAQNEGAWFAYW		C(CCAGAA)CGAGGG;CCC(AGAACG)AGGG;CCCAGA(ACGAG)GG
EF680975.1	productive	IGHV1-7*01	tgtgcaaga	tct			IGHD1-1*01	a	tttattactacg		cccagaacgaggggc	IGHJ3*01		cctggtttgcttactgg	gcaagatctatttattactacgcccagaacgaggggccctggtttgcttac	tgtgcaagatctatttattactacgcccagaacgaggggccctggtttgcttactgg	ARSIYYYAQNEGPWFAY	CARSIYYYAQNEGPWFAYW		C(CCAGAA)CGAGGGGC;CCC(AGAACG)AGGGGC;CCCAGA(ACGAG)GGGC
AY114423.1	productive	IGHV1-72*01	tgtgcaaga				IGHD1-2*01		tacgtatac		cccagagg	IGHJ2*01;IGHJ2*02		ctactttgactactgg	gcaagatacgtataccccagaggctactttgactac	tgtgcaagatacgtataccccagaggctactttgactactgg	ARYVYPRGYFDY	CARYVYPRGYFDYW		C(CCAGAG)G;CCC(AGAGG)
AY351681.1	productive	IGHV1-82*01	tgtgcgaga				IGHD1-2*01		tcattactacggc		ccgaga	IGHJ2*01		actactttgactactgg	gcgagatcattactacggcccgagaactactttgactac	tgtgcgagatcattactacggcccgagaactactttgactactgg	ARSLLRPENYFDY	CARSLLRPENYFDYW		C(CGAGA)
Z72441.1	productive	IGHV1-74*01;IGHV1-74*04	tgtgcaa			g	IGHD2-1*01		attgaaac		ccgaga	IGHJ3*01		cctggtttgcttactgg	gcaagattgaaacccgagacctggtttgcttac	tgtgcaagattgaaacccgagacctggtttgcttactgg	ARLKPETWFAY	CARLKPETWFAYW		C(CGAGA)
AY114366.1	productive	IGHV1-72*01	tgtgcaaga	tc			IGHD1-1*01		ttattactac		cctgtac	IGHJ2*03		accttgactactgg	gcaagatcttattactaccctgtacaccttgactac	tgtgcaagatcttattactaccctgtacaccttgactactgg	ARSYYYPVHLDY	CARSYYYPVHLDYW		C(CTGTA)C
U51461.1	productive	IGHV6-6*01	tgttcccgg			gtgcc	IGHD1-2*01		tctttact		cgagac	IGHJ4*01		atgctatggactactgg	tcccgggtgcctctttactcgagacatgctatggactac	tgttcccgggtgcctctttactcgagacatgctatggactactgg	SRVPLYSRHAMDY	CSRVPLYSRHAMDYW		C(GAGAC);(CGAGA)C
JF690448.1	productive	IGHV10-1*01	tgtgtgagaca	tg		gcccc	IGHD2-10*01		cctcct		cgagga	IGHJ4*01		gctatggactactgg	gtgagacatggcccccctcctcgaggagctatggactac	tgtgtgagacatggcccccctcctcgaggagctatggactactgg	VRHGPPPRGAMDY	CVRHGPPPRGAMDYW		C(GAGGA)
GM712223.1	productive	IGHV1-39*01	tgtgca			gaa	IGHD1-1*01		tattactacgg		cgaggatcct	IGHJ3*01		tttgcttactgg	gcagaatattactacggcgaggatccttttgcttac	tgtgcagaatattactacggcgaggatccttttgcttactgg	AEYYYGEDPFAY	CAEYYYGEDPFAYW		C(GAGGA)TCCT
AY648638.1	productive	IGHV5-12-1*01	tgtgcaagaca			aagggg	IGHD1-1*01		ttactacggtagt		ctgagatccg	IGHJ4*01		atgctatggactactgg	gcaagacaaaggggttactacggtagtctgagatccgatgctatggactac	tgtgcaagacaaaggggttactacggtagtctgagatccgatgctatggactactgg	ARQRGYYGSLRSDAMDY	CARQRGYYGSLRSDAMDYW		C(TGAGA)TCCG;CT(GAGAT)CCG
AY648611.1	productive	IGHV2-9-1*01	tgtgccagaga				IGHD2-3*01		tgatggtaactac		ctgagatccg	IGHJ4*01		atggtatggactactgg	gccagagatgatggtaactacctgagatccgatggtatggactac	tgtgccagagatgatggtaactacctgagatccgatggtatggactactgg	ARDDGNYLRSDGMDY	CARDDGNYLRSDGMDYW		C(TGAGA)TCCG;CT(GAGAT)CCG
L08974.1	productive	IGHV1-52*01;IGHV1-61*01	tgtgcaag			gggga	IGHD2-3*01		gatggttac		caaaacc	IGHJ3*01		gtttgcttactgg	gcaagggggagatggttaccaaaaccgtttgcttac	tgtgcaagggggagatggttaccaaaaccgtttgcttactgg	ARGRWLPKPFAY	CARGRWLPKPFAYW		CA(AAACC);(CAAAA)CC
L08976.1	productive	IGHV1-52*01;IGHV1-61*01	tgtgcaag			gggga	IGHD2-3*01		gatggttac		caaaacc	IGHJ3*01		gtttgcttactgg	gcaagggggagatggttaccaaaaccgtttgcttac	tgtgcaagggggagatggttaccaaaaccgtttgcttactgg	ARGRWLPKPFAY	CARGRWLPKPFAYW		CA(AAACC);(CAAAA)CC
L08978.1	productive	IGHV1-52*01;IGHV1-61*01	tgtgcaag			gggga	IGHD2-3*01		gatggttac		caaaacc	IGHJ3*01		gtttgcttactgg	gcaagggggagatggttaccaaaaccgtttgcttac	tgtgcaagggggagatggttaccaaaaccgtttgcttactgg	ARGRWLPKPFAY	CARGRWLPKPFAYW		CA(AAACC);(CAAAA)CC
AY648637.1	productive	IGHV5-9-1*01;IGHV5S9*01	tgtgcaaga			gt	IGHD2-1*01		tggtaattac		cacttgagatccg	IGHJ4*01		atgctatggactattgg	gcaagagttggtaattaccacttgagatccgatgctatggactat	tgtgcaagagttggtaattaccacttgagatccgatgctatggactattgg	ARVGNYHLRSDAMDY	CARVGNYHLRSDAMDYW		CA(CTTGAG)ATCCG;CACT(TGAGA)TCCG;CACTT(GAGAT)CCG
AY114442.1	productive	IGHV1-72*01	tgtgcaaga				IGHD2-12*01		tatagttacta		catgaggtc	IGHJ2*01;IGHJ2*02	gt	actactttgactcctgg	gcaagatatagttactacatgaggtcgtactactttgactcc	tgtgcaagatatagttactacatgaggtcgtactactttgactcctgg	ARYSYYMRSYYFDS	CARYSYYMRSYYFDSW		CA(TGAGG)TC
AB187475.1	productive	IGHV1-72*01	tgtgcaaga	t		acatg	IGHD3-2*02		cagctcag		caggctgttt	IGHJ2*01		tactttgactactgg	gcaagatacatgcagctcagcaggctgttttactttgactac	tgtgcaagatacatgcagctcagcaggctgttttactttgactactgg	ARYMQLSRLFYFDY	CARYMQLSRLFYFDYW		CAG(GCTGT)TT
AB516483.1	productive	IGHV1-72*01	tgtgcaag			gggggg	IGHD2-12*01		ctatagt		cctaaaa	IGHJ2*01		actttgactactgg	gcaagggggggctatagtcctaaaaactttgactac	tgtgcaagggggggctatagtcctaaaaactttgactactgg	ARGGYSPKNFDY	CARGGYSPKNFDYW		CC(TAAAA)
AY114373.1	productive	IGHV1-72*01	tgtgcaaga	t		acggggca	IGHD2-2*01		tatggtt		ccatacgatat	IGHJ1*01;IGHJ1*02		ttcgatgtctgg	gcaagatacggggcatatggttccatacgatatttcgatgtc	tgtgcaagatacggggcatatggttccatacgatatttcgatgtctgg	ARYGAYGSIRYFDV	CARYGAYGSIRYFDVW		CCATAC(GATAT)
AB070293.1	productive	IGHV1-72*01	tgtgcaaga			ag	IGHD1-1*01		ttattactacggtagtagc		cccccagtagg	IGHJ1*03		cttcgatgtctgg	gcaagaagttattactacggtagtagccccccagtaggcttcgatgtc	tgtgcaagaagttattactacggtagtagccccccagtaggcttcgatgtctgg	ARSYYYGSSPPVGFDV	CARSYYYGSSPPVGFDVW		CCC(CCAGT)AGG
AF547064.1	productive	IGHV2-2*02	tgtgccagaaa				IGHD1-3*01		taac		ccccgaagttct	IGHJ4*01		tatgctatggactactgg	gccagaaataacccccgaagttcttatgctatggactac	tgtgccagaaataacccccgaagttcttatgctatggactactgg	ARNNPRSSYAMDY	CARNNPRSSYAMDYW		CCC(CGAAG)TTCT
AB187439.1	productive	IGHV1-72*01	tgggcaaga				IGHD2-5*01		tactatagta		ccctgggatacttt	IGHJ2*01		tactttgactactgg	gcaagatactatagtaccctgggatacttttactttgactac	tgggcaagatactatagtaccctgggatacttttactttgactactgg	ARYYSTLGYFYFDY	WARYYSTLGYFYFDYW		CCCTGG(GATAC)TTT
AB187438.1	productive	IGHV1-72*01	tgtgcaaga				IGHD2-5*01		tactatagta		ccctgggatacttt	IGHJ2*01		tactttgactactgg	gcaagatactatagtaccctgggatacttttactttgactac	tgtgcaagatactatagtaccctgggatacttttactttgactactgg	ARYYSTLGYFYFDY	CARYYSTLGYFYFDYW		CCCTGG(GATAC)TTT
BC112906.1	productive	IGHV1-19*01	tgtgcaaga	t		ggg	IGHD2-12*01		actatacttactatggttacg		ccgagaaaga	IGHJ3*01		ttactgg	gcaagatgggactatacttactatggttacgccgagaaagattac	tgtgcaagatgggactatacttactatggttacgccgagaaagattactgg	ARWDYTYYGYAEKDY	CARWDYTYYGYAEKDYW		CCG(AGAAA)GA;C(CGAGA)AAGA;CCGAG(AAAGA)
AY078471.1	productive	IGHV2-3*01	tgtgccaaa				IGHD3-3*01		gggaca		cgacgaggat	IGHJ4*01		tggactactgg	gccaaagggacacgacgaggattggactac	tgtgccaaagggacacgacgaggattggactactgg	AKGTRRGLDY	CAKGTRRGLDYW		CG(ACGAG)GAT;C(GACGA)GGAT;CGAC(GAGGA)T
U07813.1	productive	IGHV1S135*01	tgtgtaaga				IGHD1-3*01		aaggggta		cgtcgaaggggg	IGHJ4*01		tggtctggactactgg	gtaagaaaggggtacgtcgaagggggtggtctggactac	tgtgtaagaaaggggtacgtcgaagggggtggtctggactactgg	VRKGYVEGGGLDY	CVRKGYVEGGGLDYW		CG(TCGAAG)GGGG;CGTC(GAAGG)GGG
AF459880.1	productive	IGHV1-80*01	tgtgcaag			c	IGHD1-1*01		attactacggtagtagctac		cgagtacttcgatgtg	IGHJ1*01;IGHJ1*02;IGHJ1*03		tgg	gcaagcattactacggtagtagctaccgagtacttcgatgtg	tgtgcaagcattactacggtagtagctaccgagtacttcgatgtgtgg	ASITTVVATEYFDV	CASITTVVATEYFDVW		CGAGTACTTC(GATGT)G
HI519522.1	productive	IGHV3-6*01	tgtgcaagag			cg	IGHD1-1*02		atgttg		cggcgagga	IGHJ2*01		tttgactactgg	gcaagagcgatgttgcggcgaggatttgactac	tgtgcaagagcgatgttgcggcgaggatttgactactgg	ARAMLRRGFDY	CARAMLRRGFDYW		CGGC(GAGGA)
FW572882.1	productive	IGHV3-6*01	tgtgcaagag			cg	IGHD1-1*02		atgttg		cggcgagga	IGHJ2*01		tttgactactgg	gcaagagcgatgttgcggcgaggatttgactac	tgtgcaagagcgatgttgcggcgaggatttgactactgg	ARAMLRRGFDY	CARAMLRRGFDYW		CGGC(GAGGA)
M76417.1	productive	IGHV2-9-1*01	g				IGHD5-7*01		ccagaacc		cggctgggaga	IGHJ3*01		gtttgcttactgg	agaacccggctgggagagtttgcttac	gccagaacccggctgggagagtttgcttactgg	RTRLGEFAY	ARTRLGEFAYW		CGGCTG(GGAGA)
U55569.1	productive	IGHV7-3*04	tgtgcaagaaat			tcg	IGHD1-1*01		tacggt		cgggggagat	IGHJ4*01		ctatggactactgg	gcaagaaattcgtacggtcgggggagatctatggactac	tgtgcaagaaattcgtacggtcgggggagatctatggactactgg	ARNSYGRGRSMDY	CARNSYGRGRSMDYW		CGGG(GGAGA)T;CGGGG(GAGAT)
AF537052.1	productive	IGHV2-2*02	tgtgccagaa			gg	IGHD1-1*02		gggggtaactac		ctacgtacgtat	IGHJ4*01		tatgctatggactactgg	gccagaagggggggtaactacctacgtacgtattatgctatggactac	tgtgccagaagggggggtaactacctacgtacgtattatgctatggactactgg	ARRGGNYLRTYYAMDY	CARRGGNYLRTYYAMDYW		CT(ACGTA)CGTAT;CTACGT(ACGTA)T
X90890.1	productive	IGHV5-12-1*01	tgtgcaagaca			aaaggggttt	IGHD2-4*01		tatgattac		ctcacgagaa	IGHJ1*01		actggtacttcgatgtctgg	gcaagacaaaaggggttttatgattacctcacgagaaactggtacttcgatgtc	tgtgcaagacaaaaggggttttatgattacctcacgagaaactggtacttcgatgtctgg	ARQKGFYDYLTRNWYFDV	CARQKGFYDYLTRNWYFDVW		CT(CACGAGA)A
AB160262.1	productive	IGHV1-59*01	tgtgcaaga			cccgat	IGHD5-7*01		cagtccc		ctagagac	IGHJ2*01	t	actactttgactactgg	gcaagacccgatcagtcccctagagactactactttgactac	tgtgcaagacccgatcagtcccctagagactactactttgactactgg	ARPDQSPRDYYFDY	CARPDQSPRDYYFDYW		CTA(GAGAC);CT(AGAGA)C;(CTAGA)GAC
AB160564.1	productive	IGHV1-59*01	tgtgcaaga			cccgat	IGHD5-7*01		cagtccc		ctagagac	IGHJ2*01	t	actactttgactactgg	gcaagacccgatcagtcccctagagactactactttgactac	tgtgcaagacccgatcagtcccctagagactactactttgactactgg	ARPDQSPRDYYFDY	CARPDQSPRDYYFDYW		CTA(GAGAC);CT(AGAGA)C;(CTAGA)GAC
AB159876.1	productive	IGHV1-59*01	tgtgcaaga			cccgat	IGHD5-7*01		cagtccc		ctagagac	IGHJ2*01	t	actactttgactactgg	gcaagacccgatcagtcccctagagactactactttgactac	tgtgcaagacccgatcagtcccctagagactactactttgactactgg	ARPDQSPRDYYFDY	CARPDQSPRDYYFDYW		CTA(GAGAC);CT(AGAGA)C;(CTAGA)GAC
AY648640.1	productive	IGHV9-3-1*01	tgtgcaaga				IGHD2-2*01		tggttac		ctctgagatccg	IGHJ4*01		atgctatggactactgg	gcaagatggttacctctgagatccgatgctatggactac	tgtgcaagatggttacctctgagatccgatgctatggactactgg	ARWLPLRSDAMDY	CARWLPLRSDAMDYW		CTC(TGAGA)TCCG;CTCT(GAGAT)CCG
FM179594.1	productive	IGHV1-69*01	tgtgcaag				IGHD2-2*01		tatggtta		gaagaac	IGHJ3*01		gtttgcttactgg	gcaagtatggttagaagaacgtttgcttac	tgtgcaagtatggttagaagaacgtttgcttactgg	ASMVRRTFAY	CASMVRRTFAYW		G(AAGAAC);(GAAGA)AC
EU330529.1	productive	IGHV1S135*01	tgtgcaaga	t		g	IGHD2-4*01		ctactataattacgac		gacgaggggagg	IGHJ4*01		gctatggactactgg	gcaagatgctactataattacgacgacgaggggagggctatggactac	tgtgcaagatgctactataattacgacgacgaggggagggctatggactactgg	ARCYYNYDDEGRAMDY	CARCYYNYDDEGRAMDYW		G(ACGAG)GGGAGG;(GACGA)GGGGAGG
M23627.1	productive	IGHV5-6*01;IGHV5-6-1*01	tgtgcaagac			gggag	IGHD2-14*01		aggtacgac		gagaacg	IGHJ3*01		ggtttgcttactgg	gcaagacgggagaggtacgacgagaacgggtttgcttac	tgtgcaagacgggagaggtacgacgagaacgggtttgcttactgg	ARRERYDENGFAY	CARRERYDENGFAYW		G(AGAACG)
M55881.1	productive	IGHV3-6*02	tgtgcaagag			g	IGHD2-1*01		tggtaactac		gaggaa	IGHJ2*01		gactactgg	gcaagaggtggtaactacgaggaagactac	tgtgcaagaggtggtaactacgaggaagactactgg	ARGGNYEEDY	CARGGNYEEDYW		G(AGGAA);(GAGGA)A
EF680968.1	productive	IGHV1-39*01	tgtgcaaga			g	IGHD2-2*01		atggttacgac		gaggaacc	IGHJ3*01		gtttgcttactgg	gcaagagatggttacgacgaggaaccgtttgcttac	tgtgcaagagatggttacgacgaggaaccgtttgcttactgg	ARDGYDEEPFAY	CARDGYDEEPFAYW		G(AGGAA)CC;(GAGGA)ACC
AJ833591.1	productive	IGHV2-2*01	tgtgccag			g	IGHD3-1*01		agctgggg		gagtgatc	IGHJ2*01		actactttgactactgg	gccaggagctgggggagtgatcactactttgactac	tgtgccaggagctgggggagtgatcactactttgactactgg	ARSWGSDHYFDY	CARSWGSDHYFDYW		G(AGTGA)TC
AB517265.1	productive	IGHV1-72*01	tgtgcaaga				IGHD1-1*02		tatgg		gcaaggcggga	IGHJ1*03		ggtacttcgatgtctgg	gcaagatatgggcaaggcgggaggtacttcgatgtc	tgtgcaagatatgggcaaggcgggaggtacttcgatgtctgg	ARYGQGGRYFDV	CARYGQGGRYFDVW		G(CAAGG)CGGGA
M73896.1	productive	IGHV3-6*02	tgtgcaagaga				IGHD3-3*01		agggctg		ggacaggc	IGHJ2*01;IGHJ2*02		ctactttgactactgg	gcaagagaagggctgggacaggcctactttgactac	tgtgcaagagaagggctgggacaggcctactttgactactgg	AREGLGQAYFDY	CAREGLGQAYFDYW		G(GACAG)GC
AF362840.1	productive	IGHV1-69*02	tgtgcaaga				IGHD3-3*01		agggctg		ggagatggaaccctgaa	IGHJ4*01		gctatggactactgg	gcaagaagggctgggagatggaaccctgaagctatggactac	tgtgcaagaagggctgggagatggaaccctgaagctatggactactgg	ARRAGRWNPEAMDY	CARRAGRWNPEAMDYW		G(GAGATG)GAACCCTGAA;(GGAGA)TGGAACCCTGAA
AY081861.1	productive	IGHV1-5*01	tgttcaaga			ggcca	IGHD2-13*01		ctactatggtgactac		ggagcg	IGHJ3*01		gcttactgg	tcaagaggccactactatggtgactacggagcggcttac	tgttcaagaggccactactatggtgactacggagcggcttactgg	SRGHYYGDYGAAY	CSRGHYYGDYGAAYW		G(GAGCG)
X60332.1	productive	IGHV14-4*01	tgtgcta			g	IGHD3-2*02		aggct		ggagga	IGHJ4*01		ctatggactactgg	gctagaggctggaggactatggactac	tgtgctagaggctggaggactatggactactgg	ARGWRTMDY	CARGWRTMDYW		G(GAGGA)
EF063583.1	productive	IGHV5-12-1*01;IGHV5-12-2*01;IGHV5-9*04	tgtgcaaga			ag	IGHD3-3*01		gggac		ggagga	IGHJ4*01		ctatggactactgg	gcaagaaggggacggaggactatggactac	tgtgcaagaaggggacggaggactatggactactgg	ARRGRRTMDY	CARRGRRTMDYW		G(GAGGA)
Z22103.1	productive	IGHV5-17*01	tgtgcaagg			aat	IGHD4-1*01		ctgggac		ggaggac	IGHJ2*01	gt	actactttgactactgg	gcaaggaatctgggacggaggacgtactactttgactac	tgtgcaaggaatctgggacggaggacgtactactttgactactgg	ARNLGRRTYYFDY	CARNLGRRTYYFDYW		G(GAGGA)C
L41626.1	productive	IGHV5-6-2*01	tgtgcaagac			gag	IGHD1-1*01		attattacagtggtggctac		ggatatc	IGHJ1*01		tcgatgtctgg	gcaagacgagattattacagtggtggctacggatatctcgatgtc	tgtgcaagacgagattattacagtggtggctacggatatctcgatgtctgg	ARRDYYSGGYGYLDV	CARRDYYSGGYGYLDVW		G(GATAT)C
HI968100.1	productive	IGHV14-4*02	tgtaatgca			g	IGHD2-1*01		atggtaactac		gggaaga	IGHJ2*01		actactgg	aatgcagatggtaactacgggaagaactac	tgtaatgcagatggtaactacgggaagaactactgg	NADGNYGKNY	CNADGNYGKNYW		G(GGAAGA)
AF423751.1	productive	IGHV1-9*01	tgtgcaag			cgc	IGHD2-14*01		agggacg		gggaaga	IGHJ2*01		actactgg	gcaagcgcagggacggggaagaactac	tgtgcaagcgcagggacggggaagaactactgg	ASAGTGKNY	CASAGTGKNYW		G(GGAAGA)
AF423753.1	productive	IGHV1-9*01	tgtgcaa			tcgc	IGHD2-14*01		agggacg		gggaaga	IGHJ2*01		actactgg	gcaatcgcagggacggggaagaactac	tgtgcaatcgcagggacggggaagaactactgg	AIAGTGKNY	CAIAGTGKNYW		G(GGAAGA)
U55553.1	productive	IGHV7-3*04	tgtgcaagaaat			t	IGHD2-14*01		cctacggtcgg		gggaga	IGHJ4*01		gctatggactactgg	gcaagaaattcctacggtcgggggagagctatggactac	tgtgcaagaaattcctacggtcgggggagagctatggactactgg	ARNSYGRGRAMDY	CARNSYGRGRAMDYW		G(GGAGA)
AB589178.1	productive	IGHV1-72*01	tgtgca			ggg	IGHD1-1*01		ggtagtagctac		gtaaga	IGHJ3*01		tttgcttactgg	gcagggggtagtagctacgtaagatttgcttac	tgtgcagggggtagtagctacgtaagatttgcttactgg	AGGSSYVRFAY	CAGGSSYVRFAYW		G(TAAGA)
AY661784.1	productive	IGHV2-4*02	tgtgccag				IGHD2-10*02		gtatggtaactac		gtaaga	IGHJ4*01		gctatggactcctgg	gccaggtatggtaactacgtaagagctatggactcc	tgtgccaggtatggtaactacgtaagagctatggactcctgg	ARYGNYVRAMDS	CARYGNYVRAMDSW		G(TAAGA)
AF318480.1	productive	IGHV5-6*01;IGHV5-6*02;IGHV5-6*03;IGHV5-6-1*01	tgtgcaagaca			ggcac	IGHD2-3*01		tctatgatggttactac		gtgaga	IGHJ4*01		gctatggactactgg	gcaagacaggcactctatgatggttactacgtgagagctatggactac	tgtgcaagacaggcactctatgatggttactacgtgagagctatggactactgg	ARQALYDGYYVRAMDY	CARQALYDGYYVRAMDYW		G(TGAGA)
AF458177.1	productive	IGHV1-64*01	tgtgcaaga			gg	IGHD2-5*01		ctatagtaactac		gtgaga	IGHJ2*01		tactttgactactgg	gcaagaggctatagtaactacgtgagatactttgactac	tgtgcaagaggctatagtaactacgtgagatactttgactactgg	ARGYSNYVRYFDY	CARGYSNYVRYFDYW		G(TGAGA)
AB370704.1	productive	IGHV1-72*01	tgtgc			ccc	IGHD3-2*02		agacagctcaggctac		gtgaga	IGHJ3*01		tttgcttactgg	gccccagacagctcaggctacgtgagatttgcttac	tgtgccccagacagctcaggctacgtgagatttgcttactgg	APDSSGYVRFAY	CAPDSSGYVRFAYW		G(TGAGA)
BD373091.1	productive	IGHV1-4*02	tgtgcaa			cccc	IGHD1-1*01	aa	ttttttactacggtagtaggtac		gtgagg	IGHJ4*01		tatgaaatggactactgg	gcaaccccaattttttactacggtagtaggtacgtgaggtatgaaatggactac	tgtgcaaccccaattttttactacggtagtaggtacgtgaggtatgaaatggactactgg	ATPIFYYGSRYVRYEMDY	CATPIFYYGSRYVRYEMDYW		G(TGAGG)
AB100166.1	productive	IGHV1-4*02	tgtgcaa			cccc	IGHD1-1*01	aa	ttttttactacggtagtaggtac		gtgagg	IGHJ4*01		tatgaaatggactactgg	gcaaccccaattttttactacggtagtaggtacgtgaggtatgaaatggactac	tgtgcaaccccaattttttactacggtagtaggtacgtgaggtatgaaatggactactgg	ATPIFYYGSRYVRYEMDY	CATPIFYYGSRYVRYEMDYW		G(TGAGG)
BD408797.1	productive	IGHV1-4*02	tgtgcaa			cccc	IGHD1-1*01	aa	ttttttactacggtagtaggtac		gtgagg	IGHJ4*01		tatgaaatggactactgg	gcaaccccaattttttactacggtagtaggtacgtgaggtatgaaatggactac	tgtgcaaccccaattttttactacggtagtaggtacgtgaggtatgaaatggactactgg	ATPIFYYGSRYVRYEMDY	CATPIFYYGSRYVRYEMDYW		G(TGAGG)
Y10046.1	productive	IGHV1-31*01	tgtgcaaga	tc		actt	IGHD2-10*01	g	cctactctggtcactac		gtgagg	IGHJ4*01		gctttggactactgg	gcaagatcacttgcctactctggtcactacgtgagggctttggactac	tgtgcaagatcacttgcctactctggtcactacgtgagggctttggactactgg	ARSLAYSGHYVRALDY	CARSLAYSGHYVRALDYW		G(TGAGG)
FW571424.1	productive	IGHV6-6*02	tgtaccagg			gggaccaggg	IGHD2-2*01		tatggttacgac		gtgaggct	IGHJ3*01		tggtttgcttactgg	accagggggaccagggtatggttacgacgtgaggcttggtttgcttac	tgtaccagggggaccagggtatggttacgacgtgaggcttggtttgcttactgg	TRGTRVWLRREAWFAY	CTRGTRVWLRREAWFAYW		G(TGAGG)CT
FW571184.1	productive	IGHV6-6*02	tgtaccagg			gggaccaggg	IGHD2-2*01		tatggttacgac		gtgaggct	IGHJ3*01		tggtttgcttactgg	accagggggaccagggtatggttacgacgtgaggcttggtttgcttac	tgtaccagggggaccagggtatggttacgacgtgaggcttggtttgcttactgg	TRGTRVWLRREAWFAY	CTRGTRVWLRREAWFAYW		G(TGAGG)CT
AF455934.1	productive	IGHV1-64*01	tgtgcaaga			gt	IGHD2-1*01		ctatggtaactac		gtgaggg	IGHJ4*01		atgctatggactactgg	gcaagagtctatggtaactacgtgagggatgctatggactac	tgtgcaagagtctatggtaactacgtgagggatgctatggactactgg	ARVYGNYVRDAMDY	CARVYGNYVRDAMDYW		G(TGAGG)G
L24557.1	productive	IGHV1-4*01	tgtgcaaga	tc		gg	IGHD2-10*02		agtatggtgactac		gtgaggg	IGHJ4*01		actatgctatggactactgg	gcaagatcggagtatggtgactacgtgagggactatgctatggactac	tgtgcaagatcggagtatggtgactacgtgagggactatgctatggactactgg	ARSEYGDYVRDYAMDY	CARSEYGDYVRDYAMDYW		G(TGAGG)G
M34627.1	productive	IGHV2-2*01	tgtgccagaaa	t		ggggggncga	IGHD2-3*01		ggttactac		gtgagggnct	IGHJ4*01		ctatgctatggactactgg	gccagaaatggggggncgaggttactacgtgagggnctctatgctatggactac	tgtgccagaaatggggggncgaggttactacgtgagggnctctatgctatggactactgg	ARNGGXRLLREGLYAMDY	CARNGGXRLLREGLYAMDYW		G(TGAGG)GNCT
M55797.1	productive	IGHV3-6*02	tgtgcaagaga			gggg	IGHD2-14*01		tataggtacgac		gaaagagg	IGHJ2*01		ctactttgactactgg	gcaagagaggggtataggtacgacgaaagaggctactttgactac	tgtgcaagagaggggtataggtacgacgaaagaggctactttgactactgg	AREGYRYDERGYFDY	CAREGYRYDERGYFDYW		GA(AAGAGG);G(AAAGA)GG
AJ222610.1	productive	IGHV14-3*02	tgtg			tt	IGHD4-1*01		ctaactggg		gactcaa	IGHJ1*01		accggtacttcgatgtctgg	gttctaactggggactcaaaccggtacttcgatgtc	tgtgttctaactggggactcaaaccggtacttcgatgtctgg	VLTGDSNRYFDV	CVLTGDSNRYFDVW		GA(CTCAA)
AY648602.1	productive	IGHV1-69*01;IGHV1-69*02	tgtgcaaga	tc		ga	IGHD2-1*01		atggtaa		gatgagatccg	IGHJ4*01		atgctatggactactgg	gcaagatcgaatggtaagatgagatccgatgctatggactac	tgtgcaagatcgaatggtaagatgagatccgatgctatggactactgg	ARSNGKMRSDAMDY	CARSNGKMRSDAMDYW		GA(TGAGA)TCCG;GAT(GAGAT)CCG
AF001867.1	productive	IGHV1-81*01	tgtg				IGHD2-14*01		ggttcg		gaaaggag	IGHJ2*01		tgg	gggttcggaaaggag	tgtgggttcggaaaggagtgg	GFGKE	CGFGKEW		GAA(AGGAG);GA(AAGGA)G
Z22042.2	productive	IGHV7-3*04	tgttcaaggga			ccc	IGHD2-5*01		ctatagta		gaaccagatc	IGHJ4*01		ctatactatggactactgg	tcaagggacccctatagtagaaccagatcctatactatggactac	tgttcaagggacccctatagtagaaccagatcctatactatggactactgg	SRDPYSRTRSYTMDY	CSRDPYSRTRSYTMDYW		GAA(CCAGA)TC
JF690645.1	productive	IGHV1-72*01	tgtgcaag			ggg	IGHD1-1*01	a	tttattactacgg		gaactgggacgaaaggg	IGHJ2*01		gactactgg	gcaaggggatttattactacgggaactgggacgaaaggggactac	tgtgcaaggggatttattactacgggaactgggacgaaaggggactactgg	ARGFITTGTGTKGDY	CARGFITTGTGTKGDYW		GAACTGG(GACGA)AAGGG
M92386.1	productive	IGHV1-9*01	tgtacaaga	t		ggggg	IGHD1-1*02		actggggcgg		gacatgta	IGHJ4*01		atggacttttgg	acaagatgggggactggggcgggacatgtaatggacttt	tgtacaagatgggggactggggcgggacatgtaatggacttttgg	TRWGTGAGHVMDF	CTRWGTGAGHVMDFW		GAC(ATGTA)
Z22115.1	productive	IGHV2-6*01;IGHV2-6-8*01;IGHV2-9*02	tgtgccag			aaa	IGHD3-1*01		caccccccagg		gacggaga	IGHJ2*01	t	actactttgactactgg	gccagaaacaccccccagggacggagatactactttgactac	tgtgccagaaacaccccccagggacggagatactactttgactactgg	ARNTPQGRRYYFDY	CARNTPQGRRYYFDYW		GAC(GGAGA)
Z22020.1	productive	IGHV2-6*01;IGHV2-6-8*01;IGHV2-9*02	tgtgccag			aaa	IGHD3-1*01		caccccccagg		gacggaga	IGHJ2*01	t	actactttgactactgg	gccagaaacaccccccagggacggagatactactttgactac	tgtgccagaaacaccccccagggacggagatactactttgactactgg	ARNTPQGRRYYFDY	CARNTPQGRRYYFDYW		GAC(GGAGA)
AB516565.1	productive	IGHV1-72*01	tgtgcaa			ag	IGHD2-3*01		atgatggttacgac		gactgacgacctt	IGHJ4*01	t	attactatgctatggactactgg	gcaaagatgatggttacgacgactgacgacctttattactatgctatggactac	tgtgcaaagatgatggttacgacgactgacgacctttattactatgctatggactactgg	AKMMVTTTDDLYYYAMDY	CAKMMVTTTDDLYYYAMDYW		GACT(GACGA)CCTT
DL161771.1	productive	IGHV2-6-4*01	tgtgccagaa			gtgg	IGHD2-14*01		ggtacga		gagggaagggc	IGHJ3*01	ccagg	cctggtttgcttactgg	gccagaagtggggtacgagagggaagggcccaggcctggtttgcttac	tgtgccagaagtggggtacgagagggaagggcccaggcctggtttgcttactgg	ARSGVREGRAQAWFAY	CARSGVREGRAQAWFAYW		GAG(GGAAG)GGC;GAGG(GAAGG)GC
CS558783.1	productive	IGHV2-6-4*01	tgtgccagaa			gtgg	IGHD2-14*01		ggtacga		gagggaagggc	IGHJ3*01	ccagg	cctggtttgcttactgg	gccagaagtggggtacgagagggaagggcccaggcctggtttgcttac	tgtgccagaagtggggtacgagagggaagggcccaggcctggtttgcttactgg	ARSGVREGRAQAWFAY	CARSGVREGRAQAWFAYW		GAG(GGAAG)GGC;GAGG(GAAGG)GC
CS616230.1	productive	IGHV2-6-4*01	tgtgccagaa			gtgg	IGHD2-14*01		ggtacga		gagggaagggc	IGHJ3*01	ccagg	cctggtttgcttactgg	gccagaagtggggtacgagagggaagggcccaggcctggtttgcttac	tgtgccagaagtggggtacgagagggaagggcccaggcctggtttgcttactgg	ARSGVREGRAQAWFAY	CARSGVREGRAQAWFAYW		GAG(GGAAG)GGC;GAGG(GAAGG)GC
AY646827.1	productive	IGHV1-69*02	tgtacaaga				IGHD2-4*01		tatgattacg		gagggagatccg	IGHJ4*01		atgctctggaccactgg	acaagatatgattacggagggagatccgatgctctggaccac	tgtacaagatatgattacggagggagatccgatgctctggaccactgg	TRYDYGGRSDALDH	CTRYDYGGRSDALDHW		GAG(GGAGA)TCCG;GAGG(GAGAT)CCG
AY646818.1	productive	IGHV1-69*02	tgtacaaga				IGHD2-4*01		tatgattacg		gagggagatccg	IGHJ4*01		atgctctggactactgg	acaagatatgattacggagggagatccgatgctctggactac	tgtacaagatatgattacggagggagatccgatgctctggactactgg	TRYDYGGRSDALDY	CTRYDYGGRSDALDYW		GAG(GGAGA)TCCG;GAGG(GAGAT)CCG
AY646817.1	productive	IGHV1-69*02	tgtacaaga				IGHD2-4*01		tatgattacg		gagggagatccg	IGHJ4*01		atgctctggactactgg	acaagatatgattacggagggagatccgatgctctggactac	tgtacaagatatgattacggagggagatccgatgctctggactactgg	TRYDYGGRSDALDY	CTRYDYGGRSDALDYW		GAG(GGAGA)TCCG;GAGG(GAGAT)CCG
M36747.1	productive	IGHV3-8*02	tgtacaagat			g	IGHD2-1*01		tctcctcgggcaac		gagcctctcaa	IGHJ2*01		tactgg	acaagatgtctcctcgggcaacgagcctctcaatac	tgtacaagatgtctcctcgggcaacgagcctctcaatactgg	TRCLLGQRASQY	CTRCLLGQRASQYW		GAGCCT(CTCAA)
FW351554.1	productive	IGHV8-5*01;IGHV8-8*01	tgtgctc			ggacatt	IGHD2-5*01		tataacaactac		gaggtatgttatggatgc	IGHJ4*01		ctgg	gctcggacatttataacaactacgaggtatgttatggatgcc	tgtgctcggacatttataacaactacgaggtatgttatggatgcctgg	ARTFITTTRYVMDA	CARTFITTTRYVMDAW		GAGGTATGTTATG(GATGC)
FW351556.1	productive	IGHV8-5*01;IGHV8-8*01	tgtgctc			ggacatt	IGHD2-5*01		tataacaactac		gaggtatgttatggatgc	IGHJ4*01		ctgg	gctcggacatttataacaactacgaggtatgttatggatgcc	tgtgctcggacatttataacaactacgaggtatgttatggatgcctgg	ARTFITTTRYVMDA	CARTFITTTRYVMDAW		GAGGTATGTTATG(GATGC)
AF065362.1	productive	IGHV1-69*01	tgtgcaaga			gg	IGHD1-1*01		ttactacgg		gcccagagg	IGHJ2*01		ctactttgactactgg	gcaagaggttactacgggcccagaggctactttgactac	tgtgcaagaggttactacgggcccagaggctactttgactactgg	ARGYYGPRGYFDY	CARGYYGPRGYFDYW		GC(CCAGAG)G;GCCC(AGAGG)
AB160710.1	productive	IGHV1-72*01	tgtgcaaga	tc		g	IGHD4-1*01		actgggac		gcgggggaagg	IGHJ2*01		actactttgactactgg	gcaagatcgactgggacgcgggggaaggactactttgactac	tgtgcaagatcgactgggacgcgggggaaggactactttgactactgg	ARSTGTRGKDYFDY	CARSTGTRGKDYFDYW		GCGGG(GGAAG)G;GCGGGG(GAAGG)
X60336.1	productive	IGHV1-14*01	tgtgcaaga			a	IGHD1-3*01		aaagtagtag		gctacgaagta	IGHJ4*01		ctctggactactgg	gcaagaaaaagtagtaggctacgaagtactctggactac	tgtgcaagaaaaagtagtaggctacgaagtactctggactactgg	ARKSSRLRSTLDY	CARKSSRLRSTLDYW		GCTA(CGAAG)TA
CS423106.1	productive	IGHV3-2*02	tgtgcaaga	t		t	IGHD2-1*01		tggtaactac		ggaaata	IGHJ4*01		ctttgaactactgg	gcaagatttggtaactacggaaatactttgaactac	tgtgcaagatttggtaactacggaaatactttgaactactgg	ARFGNYGNTLNY	CARFGNYGNTLNYW		GG(AAATA)
CS423118.1	productive	IGHV3-2*02	tgtgcaaga	t		t	IGHD2-1*01		tggtaactac		ggaaata	IGHJ4*01		ctttgaactactgg	gcaagatttggtaactacggaaatactttgaactac	tgtgcaagatttggtaactacggaaatactttgaactactgg	ARFGNYGNTLNY	CARFGNYGNTLNYW		GG(AAATA)
CS423126.1	productive	IGHV3-2*02	tgtgcaaga	t		t	IGHD2-1*01		tggtaactac		ggaaata	IGHJ4*01		ctttgaactactgg	gcaagatttggtaactacggaaatactttgaactac	tgtgcaagatttggtaactacggaaatactttgaactactgg	ARFGNYGNTLNY	CARFGNYGNTLNYW		GG(AAATA)
CS423142.1	productive	IGHV3-2*02	tgtgcaaga	t		t	IGHD2-1*01		tggtaactac		ggaaata	IGHJ4*01		ctttgaactactgg	gcaagatttggtaactacggaaatactttgaactac	tgtgcaagatttggtaactacggaaatactttgaactactgg	ARFGNYGNTLNY	CARFGNYGNTLNYW		GG(AAATA)
CS423138.1	productive	IGHV3-2*02	tgtgcaaga	t		t	IGHD2-1*01		tggtaactac		ggaaata	IGHJ4*01		ctttgaactactgg	gcaagatttggtaactacggaaatactttgaactac	tgtgcaagatttggtaactacggaaatactttgaactactgg	ARFGNYGNTLNY	CARFGNYGNTLNYW		GG(AAATA)
AY054297.1	productive	IGHV5-12*01;IGHV5-12*03;IGHV5-12-1*01;IGHV5-12-2*01	tgtgcgaga			gacg	IGHD2-13*01		actatggtgac		ggagtgaactactttaacttgc	IGHJ2*01;IGHJ2*02		gg	gcgagagacgactatggtgacggagtgaactactttaacttg	tgtgcgagagacgactatggtgacggagtgaactactttaacttgcgg	ARDDYGDGVNYFNL	CARDDYGDGVNYFNLR		GG(AGTGA)ACTACTTTAACTTGC
AB571395.1	productive	IGHV1-72*01	tgtgcaaga	t			IGHD4-1*01		actgggac		ggcttga	IGHJ2*01		ttgactactgg	gcaagatactgggacggcttgattgactac	tgtgcaagatactgggacggcttgattgactactgg	ARYWDGLIDY	CARYWDGLIDYW		GG(CTTGA)
FV530028.1	productive	IGHV1-18*01;IGHV1-22*01	tgtgcaaga	tc			IGHD2-13*01		tggagattac		gggacagg	IGHJ3*01	gg	cctggtttgcttactgg	gcaagatctggagattacgggacaggggcctggtttgcttac	tgtgcaagatctggagattacgggacaggggcctggtttgcttactgg	ARSGDYGTGAWFAY	CARSGDYGTGAWFAYW		GG(GACAG)G
FV528573.1	productive	IGHV1-18*01;IGHV1-22*01	tgtgcaaga	tc			IGHD2-13*01		tggagattac		gggacagg	IGHJ3*01	gg	cctggtttgcttactgg	gcaagatctggagattacgggacaggggcctggtttgcttac	tgtgcaagatctggagattacgggacaggggcctggtttgcttactgg	ARSGDYGTGAWFAY	CARSGDYGTGAWFAYW		GG(GACAG)G
AY454499.1	productive	IGHV2-2*01	tgtgccagaaa	t		agga	IGHD1-1*01		actacggtagtagc		gggagagct	IGHJ2*01		tttgactactgg	gccagaaataggaactacggtagtagcgggagagcttttgactac	tgtgccagaaataggaactacggtagtagcgggagagcttttgactactgg	ARNRNYGSSGRAFDY	CARNRNYGSSGRAFDYW		GG(GAGAG)CT;G(GGAGA)GCT
AY437072.1	productive	IGHV1-12*01	tgtgcaaga			ga	IGHD3-1*01		agctgggacgac		ggtgagatcccc	IGHJ2*01		ctttgactgctgg	gcaagagaagctgggacgacggtgagatccccctttgactgc	tgtgcaagagaagctgggacgacggtgagatccccctttgactgctgg	AREAGTTVRSPFDC	CAREAGTTVRSPFDCW		GG(TGAGA)TCCCC;GGT(GAGAT)CCCC
M26795.1	productive	IGHV1-72*01	tgtgcaaga				IGHD1-1*01		tattactacgg		ggctgctatggactactggggtcaaggaacctcagtcaccgtctcctca	IGHJ4*01		tactatgctatggactactgg	gcaagatattactacggggctgctatggactactggggtcaaggaacctcagtcaccgtctcctcatactatgctatggactac	tgtgcaagatattactacggggctgctatggactactggggtcaaggaacctcagtcaccgtctcctcatactatgctatggactactgg	ARYYYGAAMDYWGQGTSVTVSSYYAMDY	CARYYYGAAMDYWGQGTSVTVSSYYAMDYW		GGCTGCTATGGACTACTGGGGTCA(AGGAA)CCTCAGTCACCGTCTCCTCA;GGCTGCTATGGACTACTGGGGT(CAAGG)AACCTCAGTCACCGTCTCCTCA;GGCTGCTATGGACTACTGGGGTC(AAGGA)ACCTCAGTCACCGTCTCCTCA
AF546715.1	productive	IGHV2-6-6*01	tgtgccaaacc			ag	IGHD2-4*01		atgattacgac		gggagctggct	IGHJ2*01		ctgg	gccaaaccagatgattacgacgggagctggctc	tgtgccaaaccagatgattacgacgggagctggctctgg	AKPDDYDGSWL	CAKPDDYDGSWLW		GGG(AGCTG)GCT
AB070539.1	productive	IGHV1-72*01	agtgcaag			ggac	IGHD1-1*01		tacaacggtagtag		gggcttgaca	IGHJ2*03		tactgg	gcaagggactacaacggtagtaggggcttgacatac	agtgcaagggactacaacggtagtaggggcttgacatactgg	ARDYNGSRGLTY	SARDYNGSRGLTYW		GGG(CTTGA)CA
FJ816566.1	productive	IGHV1-14*01	tgtgcaaga	tc		cc	IGHD4-1*01	tag	ctaactggga		ggggagga	IGHJ2*01		actactgg	gcaagatccctagctaactgggaggggaggaactac	tgtgcaagatccctagctaactgggaggggaggaactactgg	ARSLANWEGRNY	CARSLANWEGRNYW		GGG(GAGGA)
EU568191.1	productive	IGHV1-15*01	tgtacaaga				IGHD5-7*01		gcccccgc		gggatcagag	IGHJ2*01		gactactgg	acaagagcccccgcgggatcagaggactac	tgtacaagagcccccgcgggatcagaggactactgg	TRAPAGSEDY	CTRAPAGSEDYW		GGGA(TCAGA)G;GGGAT(CAGAG)
AY648597.1	productive	IGHV5-9-4*01	tgtgcaagg			aaggt	IGHD2-4*01	ga	tctactatgattacgac		gggatgagatccg	IGHJ4*01		atgctatggactactgg	gcaaggaaggtgatctactatgattacgacgggatgagatccgatgctatggactac	tgtgcaaggaaggtgatctactatgattacgacgggatgagatccgatgctatggactactgg	ARKVIYYDYDGMRSDAMDY	CARKVIYYDYDGMRSDAMDYW		GGGA(TGAGA)TCCG;GGGAT(GAGAT)CCG
AY648629.1	productive	IGHV5-9-4*01	tgtgcaagg			aaggt	IGHD2-4*01	ga	tctactatgattacgac		gggatgagatccg	IGHJ4*01		atgctatggactactgg	gcaaggaaggtgatctactatgattacgacgggatgagatccgatgctatggactac	tgtgcaaggaaggtgatctactatgattacgacgggatgagatccgatgctatggactactgg	ARKVIYYDYDGMRSDAMDY	CARKVIYYDYDGMRSDAMDYW		GGGA(TGAGA)TCCG;GGGAT(GAGAT)CCG
AY648628.1	productive	IGHV5-9-4*01	tgtgcaagg			aaggt	IGHD2-4*01	ga	tctactatgattacgac		gggatgagatccg	IGHJ4*01		atgctatggactactgg	gcaaggaaggtgatctactatgattacgacgggatgagatccgatgctatggactac	tgtgcaaggaaggtgatctactatgattacgacgggatgagatccgatgctatggactactgg	ARKVIYYDYDGMRSDAMDY	CARKVIYYDYDGMRSDAMDYW		GGGA(TGAGA)TCCG;GGGAT(GAGAT)CCG
AY648606.1	productive	IGHV5-9-4*01	tgtgcaagg			aaggt	IGHD2-4*01	ga	tctactatgattacgac		gggatgagatccg	IGHJ4*01		atgctatggactactgg	gcaaggaaggtgatctactatgattacgacgggatgagatccgatgctatggactac	tgtgcaaggaaggtgatctactatgattacgacgggatgagatccgatgctatggactactgg	ARKVIYYDYDGMRSDAMDY	CARKVIYYDYDGMRSDAMDYW		GGGA(TGAGA)TCCG;GGGAT(GAGAT)CCG
AY648630.1	productive	IGHV5-9-4*01	tgtgcaagg			aaggt	IGHD2-4*01	ga	tctactatgattacgac		gggatgagatccg	IGHJ4*01		atgctatggactactgg	gcaaggaaggtgatctactatgattacgacgggatgagatccgatgctatggactac	tgtgcaaggaaggtgatctactatgattacgacgggatgagatccgatgctatggactactgg	ARKVIYYDYDGMRSDAMDY	CARKVIYYDYDGMRSDAMDYW		GGGA(TGAGA)TCCG;GGGAT(GAGAT)CCG
AY648596.1	productive	IGHV5-9-4*01	tgtgcaagg			aaggt	IGHD2-4*01	ga	tctactatgattacgac		gggatgagatccg	IGHJ4*01		atgctatggactactgg	gcaaggaaggtgatctactatgattacgacgggatgagatccgatgctatggactac	tgtgcaaggaaggtgatctactatgattacgacgggatgagatccgatgctatggactactgg	ARKVIYYDYDGMRSDAMDY	CARKVIYYDYDGMRSDAMDYW		GGGA(TGAGA)TCCG;GGGAT(GAGAT)CCG
AY648631.1	productive	IGHV5-9-4*01	tgtgcaagg			aaggt	IGHD2-4*01	ga	tctactatgattacgac		gggatgagatccg	IGHJ4*01		atgctatggactactgg	gcaaggaaggtgatctactatgattacgacgggatgagatccgatgctatggactac	tgtgcaaggaaggtgatctactatgattacgacgggatgagatccgatgctatggactactgg	ARKVIYYDYDGMRSDAMDY	CARKVIYYDYDGMRSDAMDYW		GGGA(TGAGA)TCCG;GGGAT(GAGAT)CCG
AY646824.1	productive	IGHV1-26*01;IGHV1-42*01	tgtgcaag			g	IGHD2-14*01		tattataggtatgac		ggtctgagactcgaat	IGHJ4*01		ctatggactattgg	gcaaggtattataggtatgacggtctgagactcgaatctatggactat	tgtgcaaggtattataggtatgacggtctgagactcgaatctatggactattgg	ARYYRYDGLRLESMDY	CARYYRYDGLRLESMDYW		GGTCTGAGA(CTCGAAT);GGTC(TGAGAC)TCGAAT;GGTCTG(AGACT)CGAAT
AB160653.1	productive	IGHV1-63*01	tgtgcaaga	t		tggggac	IGHD1-1*01		cggcagtaactac		gtagaatat	IGHJ2*01		tactttgactactgg	gcaagattggggaccggcagtaactacgtagaatattactttgactac	tgtgcaagattggggaccggcagtaactacgtagaatattactttgactactgg	ARLGTGSNYVEYYFDY	CARLGTGSNYVEYYFDYW		GT(AGAAT)AT;GTA(GAATA)T
DM026363.1	productive	IGHV1-74*01;IGHV1-74*04	tgtgcaa			gaggggg	IGHD2-4*01		ctatgatttcgac		gtaggaactct	IGHJ1*01		ctactggttcttcgatgtctgg	gcaagagggggctatgatttcgacgtaggaactctctactggttcttcgatgtc	tgtgcaagagggggctatgatttcgacgtaggaactctctactggttcttcgatgtctgg	ARGGYDFDVGTLYWFFDV	CARGGYDFDVGTLYWFFDVW		GT(AGGAA)CTCT
FV534253.1	productive	IGHV1-74*01;IGHV1-74*04	tgtgcaa			gaggggg	IGHD2-4*01		ctatgatttcgac		gtaggaactct	IGHJ1*01		ctactggttcttcgatgtctgg	gcaagagggggctatgatttcgacgtaggaactctctactggttcttcgatgtc	tgtgcaagagggggctatgatttcgacgtaggaactctctactggttcttcgatgtctgg	ARGGYDFDVGTLYWFFDV	CARGGYDFDVGTLYWFFDVW		GT(AGGAA)CTCT
CS352487.1	productive	IGHV1-74*01;IGHV1-74*04	tgtgcaa			gaggggg	IGHD2-4*01		ctatgatttcgac		gtaggaactct	IGHJ1*01		ctactggttcttcgatgtctgg	gcaagagggggctatgatttcgacgtaggaactctctactggttcttcgatgtc	tgtgcaagagggggctatgatttcgacgtaggaactctctactggttcttcgatgtctgg	ARGGYDFDVGTLYWFFDV	CARGGYDFDVGTLYWFFDVW		GT(AGGAA)CTCT
AF459861.1	productive	IGHV1-69*01	tgtgcaag			t	IGHD4-1*01		ctgggac		gtcaaggtgtcgcga	IGHJ2*01;IGHJ2*02		actactttgactactgg	gcaagtctgggacgtcaaggtgtcgcgaactactttgactac	tgtgcaagtctgggacgtcaaggtgtcgcgaactactttgactactgg	ASLGRQGVANYFDY	CASLGRQGVANYFDYW		GT(CAAGG)TGTCGCGA
GQ162516.1	productive	IGHV1-55*01	tgtgcaa			a	IGHD2-3*01		atggttactac		gtaacgag	IGHJ2*03		gactactgg	gcaaaatggttactacgtaacgaggactac	tgtgcaaaatggttactacgtaacgaggactactgg	AKWLLRNEDY	CAKWLLRNEDYW		GTA(ACGAG)
DQ810805.1	productive	IGHV1-54*01;IGHV1-54*03	tgtgcaaga			cg	IGHD2-10*02		gtatggtaactac		gtcggaag	IGHJ4*01		tgctatggactactgg	gcaagacggtatggtaactacgtcggaagtgctatggactac	tgtgcaagacggtatggtaactacgtcggaagtgctatggactactgg	ARRYGNYVGSAMDY	CARRYGNYVGSAMDYW		GTC(GGAAG)
AB246652.1	productive	IGHV1-72*01	tgtgcaa				IGHD2-4*01		actatgattacaac		gtcggctggttcttcgctgt	IGHJ2*01		ctactttgactactgg	gcaaactatgattacaacgtcggctggttcttcgctgtctactttgactac	tgtgcaaactatgattacaacgtcggctggttcttcgctgtctactttgactactgg	ANYDYNVGWFFAVYFDY	CANYDYNVGWFFAVYFDYW		GTCGGCTGGTTCTTC(GCTGT)
DL464094.1	productive	IGHV1-20*01;IGHV1-20*02;IGHV1-37*01	tgtgcaaga			gga	IGHD2-3*01		gatggttactac		gtgacgagtc	IGHJ3*01		ttgcttactgg	gcaagaggagatggttactacgtgacgagtcttgcttac	tgtgcaagaggagatggttactacgtgacgagtcttgcttactgg	ARGDGYYVTSLAY	CARGDGYYVTSLAYW		GTG(ACGAG)TC;GT(GACGA)GTC
DL464095.1	productive	IGHV1-20*01;IGHV1-20*02;IGHV1-37*01	tgtgcaaga			gga	IGHD2-3*01		gatggttactac		gtgacgagtc	IGHJ3*01		ttgcttactgg	gcaagaggagatggttactacgtgacgagtcttgcttac	tgtgcaagaggagatggttactacgtgacgagtcttgcttactgg	ARGDGYYVTSLAY	CARGDGYYVTSLAYW		GTG(ACGAG)TC;GT(GACGA)GTC
U26993.1	productive	IGHV5-16*01	tgtgtaag			gca	IGHD2-3*01		ctctgatggttac		gtggagag	IGHJ4*01		tgctatggactactgg	gtaaggcactctgatggttacgtggagagtgctatggactac	tgtgtaaggcactctgatggttacgtggagagtgctatggactactgg	VRHSDGYVESAMDY	CVRHSDGYVESAMDYW		GTG(GAGAG);GT(GGAGA)G
L08989.1	productive	IGHV5-16*01	tgtgtaag			gca	IGHD2-3*01		ctctgatggttactac		gtggagag	IGHJ4*01		tgctatggactactgg	gtaaggcactctgatggttactacgtggagagtgctatggactac	tgtgtaaggcactctgatggttactacgtggagagtgctatggactactgg	VRHSDGYYVESAMDY	CVRHSDGYYVESAMDYW		GTG(GAGAG);GT(GGAGA)G
HC357338.1	productive	IGHV1-18*01;IGHV1-26*01	tgtacaaga			gag	IGHD4-1*01	g	ctaaacggga		gtgggacgaga	IGHJ3*01		cttactgg	acaagagaggctaaacgggagtgggacgagacttac	tgtacaagagaggctaaacgggagtgggacgagacttactgg	TREAKREWDETY	CTREAKREWDETYW		GTGGG(ACGAGA);GTGG(GACGA)GA
HC357334.1	productive	IGHV1-18*01;IGHV1-26*01;IGHV1-31*01	tgtacaaga			gag	IGHD4-1*01	g	ctaaacggga		gtgggacgaga	IGHJ3*01		cttactgg	acaagagaggctaaacgggagtgggacgagacttac	tgtacaagagaggctaaacgggagtgggacgagacttactgg	TREAKREWDETY	CTREAKREWDETYW		GTGGG(ACGAGA);GTGG(GACGA)GA
EU934837.1	productive	IGHV1-14*01	tgtgcaag				IGHD2-10*02		gtctggtaactac		gttaggag	IGHJ4*01		tgctatggactactgg	gcaaggtctggtaactacgttaggagtgctatggactac	tgtgcaaggtctggtaactacgttaggagtgctatggactactgg	ARSGNYVRSAMDY	CARSGNYVRSAMDYW		GTT(AGGAG)
M19774.1	productive	IGHV14-3*02	tgtgcta				IGHD1-3*01		aagaggt		gttcgatgtagc	IGHJ2*01		ctactgg	gctaaagaggtgttcgatgtagcctac	tgtgctaaagaggtgttcgatgtagcctactgg	AKEVFDVAY	CAKEVFDVAYW		GTTC(GATGTA)GC
AF220157.1	productive	IGHV4-1*02	tgtgcaag			gc	IGHD1-1*01		tttattactacgg		gttcggagacta	IGHJ1*01;IGHJ1*03		ctgg	gcaaggctttattactacgggttcggagactac	tgtgcaaggctttattactacgggttcggagactactgg	ARLYYYGFGDY	CARLYYYGFGDYW		GTTC(GGAGAC)TA;GTTCGG(AGACT)A
M11708.1	productive	IGHV1-26*01	tgtgca				IGHD2-10*01		cctactacgg		nccttagagggg	IGHJ1*03		actggtacttcgatgtctgg	gcacctactacggnccttagaggggactggtacttcgatgtc	tgtgcacctactacggnccttagaggggactggtacttcgatgtctgg	APTTXLRGDWYFDV	CAPTTXLRGDWYFDVW		NCCTT(AGAGG)GG
GQ162653.1	productive	IGHV1-53*01	tgtgcaaga			ggga	IGHD2-14*01		aggtgggac		taaaccctggg	IGHJ2*03		tactgg	gcaagagggaaggtgggactaaaccctgggtac	tgtgcaagagggaaggtgggactaaaccctgggtactgg	ARGKVGLNPGY	CARGKVGLNPGYW		T(AAACC)CTGGG
X80970.1	productive	IGHV5-17*01	tgtgcaa			cga	IGHD1-1*01		ggaaggaaccac		tacgagg	IGHJ4*01		ctatgctatggactactgg	gcaacgaggaaggaaccactacgaggctatgctatggactac	tgtgcaacgaggaaggaaccactacgaggctatgctatggactactgg	ATRKEPLRGYAMDY	CATRKEPLRGYAMDYW		T(ACGAG)G
X80972.1	productive	IGHV5-17*01	tgtgcaa			cga	IGHD1-1*01		ggaaggaaccac		tacgagg	IGHJ4*01		ctatgctatggactactgg	gcaacgaggaaggaaccactacgaggctatgctatggactac	tgtgcaacgaggaaggaaccactacgaggctatgctatggactactgg	ATRKEPLRGYAMDY	CATRKEPLRGYAMDYW		T(ACGAG)G
AB160328.1	productive	IGHV1-72*01	tgtgca			gggtaca	IGHD1-1*01		actacggtggtag		tacgtactat	IGHJ2*01		tttgactactgg	gcagggtacaactacggtggtagtacgtactattttgactac	tgtgcagggtacaactacggtggtagtacgtactattttgactactgg	AGYNYGGSTYYFDY	CAGYNYGGSTYYFDYW		T(ACGTA)CTAT
AB160502.1	productive	IGHV1-72*01	tgtgca			gggtaca	IGHD1-1*01		actacggtggtag		tacgtactat	IGHJ2*01		tttgactactgg	gcagggtacaactacggtggtagtacgtactattttgactac	tgtgcagggtacaactacggtggtagtacgtactattttgactactgg	AGYNYGGSTYYFDY	CAGYNYGGSTYYFDYW		T(ACGTA)CTAT
AB160118.1	productive	IGHV1-72*01	tgtgca			gggtaca	IGHD1-1*01		actacggtggtag		tacgtactat	IGHJ2*01		tttgactactgg	gcagggtacaactacggtggtagtacgtactattttgactac	tgtgcagggtacaactacggtggtagtacgtactattttgactactgg	AGYNYGGSTYYFDY	CAGYNYGGSTYYFDYW		T(ACGTA)CTAT
AB160093.1	productive	IGHV1-72*01	tgtgca			gggtaca	IGHD1-1*01		actacggtggtag		tacgtactat	IGHJ2*01		tttgactactgg	gcagggtacaactacggtggtagtacgtactattttgactac	tgtgcagggtacaactacggtggtagtacgtactattttgactactgg	AGYNYGGSTYYFDY	CAGYNYGGSTYYFDYW		T(ACGTA)CTAT
AB160739.1	productive	IGHV1-72*01	tgtgca			ggg	IGHD1-3*01		tacaactacggtggtag		tacgtactat	IGHJ3*01		tttgactactgg	gcagggtacaactacggtggtagtacgtactattttgactac	tgtgcagggtacaactacggtggtagtacgtactattttgactactgg	AGYNYGGSTYYFDY	CAGYNYGGSTYYFDYW		T(ACGTA)CTAT
AB160715.1	productive	IGHV1-72*01	tgtgca			ggg	IGHD1-3*01		tacaactacggtggtag		tacgtactatttt	IGHJ4*01		gactactgg	gcagggtacaactacggtggtagtacgtactattttgactac	tgtgcagggtacaactacggtggtagtacgtactattttgactactgg	AGYNYGGSTYYFDY	CAGYNYGGSTYYFDYW		T(ACGTA)CTATTTT
AB160817.1	productive	IGHV1-64*01	tgtgcaaga			gagggg	IGHD1-1*01		attactacggtagtag		taggag	IGHJ2*01		actactttgactactgg	gcaagagaggggattactacggtagtagtaggagactactttgactac	tgtgcaagagaggggattactacggtagtagtaggagactactttgactactgg	AREGITTVVVGDYFDY	CAREGITTVVVGDYFDYW		T(AGGAG)
AF242217.1	productive	IGHV6-6*02	tgta			agggggc	IGHD1-2*01		ttcattacaacggctac		tatata	IGHJ4*01		ctacggcctactgg	aagggggcttcattacaacggctactatatactacggcctac	tgtaagggggcttcattacaacggctactatatactacggcctactgg	KGASLQRLLYTTAY	CKGASLQRLLYTTAYW		T(ATATA)
AF242219.1	productive	IGHV6-6*02	tgta			agggggc	IGHD1-2*01		ttcattacaacggctac		tatata	IGHJ4*01		ctacggcctactgg	aagggggcttcattacaacggctactatatactacggcctac	tgtaagggggcttcattacaacggctactatatactacggcctactgg	KGASLQRLLYTTAY	CKGASLQRLLYTTAYW		T(ATATA)
AY114360.1	productive	IGHV1-72*01	tgtgcaaga				IGHD1-3*01		tacccaa		tcaaaagcag	IGHJ4*01		tgctatggactactgg	gcaagatacccaatcaaaagcagtgctatggactac	tgtgcaagatacccaatcaaaagcagtgctatggactactgg	ARYPIKSSAMDY	CARYPIKSSAMDYW		T(CAAAAG)CAG;TC(AAAAGC)AG;(TCAAA)AGCAG
HQ015079.1	productive	IGHV5-6*01;IGHV5-6-1*01	tgtgcaaga			g	IGHD2-1*01		atggtaacta		tcaagagg	IGHJ2*01		actactttgactactgg	gcaagagatggtaactatcaagaggactactttgactac	tgtgcaagagatggtaactatcaagaggactactttgactactgg	ARDGNYQEDYFDY	CARDGNYQEDYFDYW		T(CAAGAGG)
FW300437.1	productive	IGHV2-6-7*01	tgtgccagaga	t		tc	IGHD2-10*02		gtatggtaact		tcaagaggggttgg	IGHJ2*01		tttgacttctgg	gccagagattcgtatggtaacttcaagaggggttggtttgacttc	tgtgccagagattcgtatggtaacttcaagaggggttggtttgacttctgg	ARDSYGNFKRGWFDF	CARDSYGNFKRGWFDFW		T(CAAGAGG)GGTTGG
FW300438.1	productive	IGHV2-6-7*01	tgtgccagaga	t		tc	IGHD2-10*02		gtatggtaact		tcaagaggggttgg	IGHJ2*01		tttgacttctgg	gccagagattcgtatggtaacttcaagaggggttggtttgacttc	tgtgccagagattcgtatggtaacttcaagaggggttggtttgacttctgg	ARDSYGNFKRGWFDF	CARDSYGNFKRGWFDFW		T(CAAGAGG)GGTTGG
DD238998.1	productive	IGHV2-6-7*01	tgtgccagaga	t		tc	IGHD2-10*02		gtatggtaact		tcaagaggggttgg	IGHJ2*01		tttgacttctgg	gccagagattcgtatggtaacttcaagaggggttggtttgacttc	tgtgccagagattcgtatggtaacttcaagaggggttggtttgacttctgg	ARDSYGNFKRGWFDF	CARDSYGNFKRGWFDFW		T(CAAGAGG)GGTTGG
DD238997.1	productive	IGHV2-6-7*01	tgtgccagaga	t		tc	IGHD2-10*02		gtatggtaact		tcaagaggggttgg	IGHJ2*01		tttgacttctgg	gccagagattcgtatggtaacttcaagaggggttggtttgacttc	tgtgccagagattcgtatggtaacttcaagaggggttggtttgacttctgg	ARDSYGNFKRGWFDF	CARDSYGNFKRGWFDFW		T(CAAGAGG)GGTTGG
DD089606.1	productive	IGHV2-6-7*01	tgtgccagaga	t		tc	IGHD2-10*02		gtatggtaact		tcaagaggggttgg	IGHJ2*01		tttgacttctgg	gccagagattcgtatggtaacttcaagaggggttggtttgacttc	tgtgccagagattcgtatggtaacttcaagaggggttggtttgacttctgg	ARDSYGNFKRGWFDF	CARDSYGNFKRGWFDFW		T(CAAGAGG)GGTTGG
DD089607.1	productive	IGHV2-6-7*01	tgtgccagaga	t		tc	IGHD2-10*02		gtatggtaact		tcaagaggggttgg	IGHJ2*01		tttgacttctgg	gccagagattcgtatggtaacttcaagaggggttggtttgacttc	tgtgccagagattcgtatggtaacttcaagaggggttggtttgacttctgg	ARDSYGNFKRGWFDF	CARDSYGNFKRGWFDFW		T(CAAGAGG)GGTTGG
DQ810824.1	productive	IGHV10-1*02	tgtgtga			aaat	IGHD2-3*01		tggttact		tcgtag	IGHJ4*01		actatgctatggactactgg	gtgaaaattggttacttcgtagactatgctatggactac	tgtgtgaaaattggttacttcgtagactatgctatggactactgg	VKIGYFVDYAMDY	CVKIGYFVDYAMDYW		T(CGTAG)
AY648636.1	productive	IGHV5-9-1*01;IGHV5S9*01	tgtgcaaga			gat	IGHD1-1*01		ggtaatcaccac		ttgagatccg	IGHJ4*01		atgctatggactactgg	gcaagagatggtaatcaccacttgagatccgatgctatggactac	tgtgcaagagatggtaatcaccacttgagatccgatgctatggactactgg	ARDGNHHLRSDAMDY	CARDGNHHLRSDAMDYW		T(TGAGA)TCCG;TT(GAGAT)CCG;(TTGAG)ATCCG
AB160139.1	productive	IGHV1-72*01	tgtgcaaga				IGHD1-1*01		tattact		tacggaaggtac	IGHJ2*01		ttgactactgg	gcaagatattacttacggaaggtacttgactac	tgtgcaagatattacttacggaaggtacttgactactgg	ARYYLRKVLDY	CARYYLRKVLDYW		TAC(GGAAG)GTAC;TACG(GAAGG)TAC
AB246634.1	productive	IGHV1-72*01	tgtgcaaga			gcgggcccgtttgg	IGHD2-12*01		ctacggtagatact		tcgatgt	IGHJ2*01		ctgg	gcaagagcgggcccgtttggctacggtagatacttcgatgtc	tgtgcaagagcgggcccgtttggctacggtagatacttcgatgtctgg	ARAGPFGYGRYFDV	CARAGPFGYGRYFDVW		TC(GATGT)
AY646831.1	productive	IGHV1-69*01;IGHV1-69*02	tgtgcaag			gg	IGHD2-1*01		atggtaact		tcatgagatccg	IGHJ4*01		atgctttggactactgg	gcaagggatggtaacttcatgagatccgatgctttggactac	tgtgcaagggatggtaacttcatgagatccgatgctttggactactgg	ARDGNFMRSDALDY	CARDGNFMRSDALDYW		TCA(TGAGA)TCCG;TCAT(GAGAT)CCG
AF455982.1	productive	IGHV1-22*01	tgtgcaaga	t		tt	IGHD5-7*01		cctct		tcccgatcctgagg	IGHJ3*01		ggtttgcttactgg	gcaagatttcctcttcccgatcctgaggggtttgcttac	tgtgcaagatttcctcttcccgatcctgaggggtttgcttactgg	ARFPLPDPEGFAY	CARFPLPDPEGFAYW		TCCCGATCC(TGAGG)
U25102.1	productive	IGHV2-9-1*01	tgtgccagag			c	IGHD2-1*01		ctatggtaact		tcgctaggggaacg	IGHJ4*01		tatgctatggactactgg	gccagagcctatggtaacttcgctaggggaacgtatgctatggactac	tgtgccagagcctatggtaacttcgctaggggaacgtatgctatggactactgg	ARAYGNFARGTYAMDY	CARAYGNFARGTYAMDYW		TCGCTAGGG(GAACG)
E01507.1	productive	IGHV5-17*02	tgtgcaag			ttc	IGHD2-1*01		ctatggtaact		tctggtacttcgatgtctggggcgcagggaccacggtcaccgtctcctcatcctatggtaa	IGHJ1*01		cttctggtacttcgatgtctgg	gcaagttcctatggtaacttctggtacttcgatgtctggggcgcagggaccacggtcaccgtctcctcatcctatggtaacttctggtacttcgatgtc	tgtgcaagttcctatggtaacttctggtacttcgatgtctggggcgcagggaccacggtcaccgtctcctcatcctatggtaacttctggtacttcgatgtctgg	ASSYGNFWYFDVWGAGTTVTVSSSYGNFWYFDV	CASSYGNFWYFDVWGAGTTVTVSSSYGNFWYFDVW		TCTGGTACTTC(GATGT)CTGGGGCGCAGGGACCACGGTCACCGTCTCCTCATCCTATGGTAA
L26542.1	productive	IGHV14-4*01	tgt			gc	IGHD5-7*01		cctcggca		tgatgcgacagga	IGHJ3*01		ctggcttgcttactgg	gccctcggcatgatgcgacaggactggcttgcttac	tgtgccctcggcatgatgcgacaggactggcttgcttactgg	ALGMMRQDWLAY	CALGMMRQDWLAYW		TGATGCGA(CAGGA);TGATGC(GACAG)GA;T(GATGC)GACAGGA
BD355497.1	productive	IGHV1-63*01	tgtgcgaga	t		atac	IGHD4-1*02		caactggga		tgcttttgatat	IGHJ3*01		ctgg	gcgagatataccaactgggatgcttttgatatc	tgtgcgagatataccaactgggatgcttttgatatctgg	ARYTNWDAFDI	CARYTNWDAFDIW		TGCTTTT(GATAT)
DJ029463.1	productive	IGHV1-63*01	tgtgcgaga	t		atac	IGHD4-1*02		caactggga		tgcttttgatat	IGHJ3*01		ctgg	gcgagatataccaactgggatgcttttgatatc	tgtgcgagatataccaactgggatgcttttgatatctgg	ARYTNWDAFDI	CARYTNWDAFDIW		TGCTTTT(GATAT)
DI133181.1	productive	IGHV1-63*01	tgtgcgaga	t		atac	IGHD4-1*02		caactggga		tgcttttgatat	IGHJ3*01		ctgg	gcgagatataccaactgggatgcttttgatatc	tgtgcgagatataccaactgggatgcttttgatatctgg	ARYTNWDAFDI	CARYTNWDAFDIW		TGCTTTT(GATAT)
AX202346.1	productive	IGHV1-63*01	tgtgcgaga	t		atac	IGHD4-1*02		caactggga		tgcttttgatat	IGHJ3*01		ctgg	gcgagatataccaactgggatgcttttgatatc	tgtgcgagatataccaactgggatgcttttgatatctgg	ARYTNWDAFDI	CARYTNWDAFDIW		TGCTTTT(GATAT)
EF680956.1	productive	IGHV7-3*02	tgtgcaagag			ggg	IGHD2-14*01		actataggta		tggcggaggagt	IGHJ3*01		ctggtttgcttactgg	gcaagaggggactataggtatggcggaggagtctggtttgcttac	tgtgcaagaggggactataggtatggcggaggagtctggtttgcttactgg	ARGDYRYGGGVWFAY	CARGDYRYGGGVWFAYW		TGGCG(GAGGAG)T
AB070288.1	productive	IGHV1-72*01	tgtgca			tg	IGHD2-4*01		ctattattac		ttcagaggg	IGHJ4*01		tactatgctatggactactgg	gcatgctattattacttcagagggtactatgctatggactac	tgtgcatgctattattacttcagagggtactatgctatggactactgg	ACYYYFRGYYAMDY	CACYYYFRGYYAMDYW		TTC(AGAGG)G;T(TCAGA)GGG;TT(CAGAG)GG
AB246626.1	productive	IGHV1-72*01	tgtgcaaga				IGHD5-1*01		agtacgtac		ttcgatgt	IGHJ2*01		ctgg	gcaagaagtacgtacttcgatgtc	tgtgcaagaagtacgtacttcgatgtctgg	ARSTYFDV	CARSTYFDVW		TTC(GATGT)
JF690521.1	productive	IGHV10-1*01	tgtgtgagaca			cg	IGHD1-1*01		actacggtagtagct		c	IGHJ4*01		ctatgctatggactactgg	gtgagacacgactacggtagtagctcctatgctatggactac	tgtgtgagacacgactacggtagtagctcctatgctatggactactgg	VRHDYGSSSYAMDY	CVRHDYGSSSYAMDYW
JF690575.1	productive	IGHV10-1*01	tgtgtgagaca			cg	IGHD1-1*01		actacggtagtagct		c	IGHJ4*01		ctatgctatggactactgg	gtgagacacgactacggtagtagctcctatgctatggactac	tgtgtgagacacgactacggtagtagctcctatgctatggactactgg	VRHDYGSSSYAMDY	CVRHDYGSSSYAMDYW
JF690450.1	productive	IGHV10-1*01	tgtgtgagaca	t		acggc	IGHD1-1*01		ttactacggtagtagct		gggggg	IGHJ4*01		attactatgctatggactactgg	gtgagacatacggcttactacggtagtagctggggggattactatgctatggactac	tgtgtgagacatacggcttactacggtagtagctggggggattactatgctatggactactgg	VRHTAYYGSSWGDYYAMDY	CVRHTAYYGSSWGDYYAMDYW
M58456.1	productive	IGHV10-1*01	tgtgtgaga			ga	IGHD1-1*01		attactacggt		c	IGHJ3*01		gtttgcttactgg	gtgagagaattactacggtcgtttgcttac	tgtgtgagagaattactacggtcgtttgcttactgg	VRELLRSFAY	CVRELLRSFAYW
D50376.1	productive	IGHV10-1*02	tgtgtgaga			a	IGHD1-1*01		attactacggtag			IGHJ1*01;IGHJ1*02		cttcgatgtctgg	gtgagaaattactacggtagcttcgatgtc	tgtgtgagaaattactacggtagcttcgatgtctgg	VRNYYGSFDV	CVRNYYGSFDVW
AB435428.1	productive	IGHV10-1*02	tgtgtgagaca				IGHD1-1*01		accacgg		gg	IGHJ4*01		ctatgctatggactactgg	gtgagacaaccacggggctatgctatggactac	tgtgtgagacaaccacggggctatgctatggactactgg	VRQPRGYAMDY	CVRQPRGYAMDYW
AY173994.1	productive	IGHV10-1*02	tgtgtgagaca				IGHD1-1*01		ctacggtagtag			IGHJ2*03		ctttgactactgg	gtgagacactacggtagtagctttgactac	tgtgtgagacactacggtagtagctttgactactgg	VRHYGSSFDY	CVRHYGSSFDYW
AY172531.1	productive	IGHV10-1*02	tgtgtgagaca			ga	IGHD1-1*01		gtagtagcta		ta	IGHJ3*01		ttgcttactgg	gtgagacagagtagtagctatattgcttac	tgtgtgagacagagtagtagctatattgcttactgg	VRQSSSYIAY	CVRQSSSYIAYW
DM187960.1	productive	IGHV10-1*02	tgtgtgagaca	tg		gga	IGHD1-1*01		acttcggtaatagctac		gttt	IGHJ3*01		cctggtttgcttactgg	gtgagacatgggaacttcggtaatagctacgtttcctggtttgcttac	tgtgtgagacatgggaacttcggtaatagctacgtttcctggtttgcttactgg	VRHGNFGNSYVSWFAY	CVRHGNFGNSYVSWFAYW
CS611030.1	productive	IGHV10-1*02	tgtgtgagaca	tg		gga	IGHD1-1*01		acttcggtaatagctac		gttt	IGHJ3*01		cctggtttgcttactgg	gtgagacatgggaacttcggtaatagctacgtttcctggtttgcttac	tgtgtgagacatgggaacttcggtaatagctacgtttcctggtttgcttactgg	VRHGNFGNSYVSWFAY	CVRHGNFGNSYVSWFAYW
AY171994.1	productive	IGHV10-1*02	tgtgtgagaca				IGHD1-1*01		ttactacgg			IGHJ4*01		ctatgctatggactactgg	gtgagacattactacggctatgctatggactac	tgtgtgagacattactacggctatgctatggactactgg	VRHYYGYAMDY	CVRHYYGYAMDYW
AY174046.1	productive	IGHV10-1*02	tgtgtgagac			ttgc	IGHD1-1*01		ctacggt			IGHJ1*01;IGHJ1*02		tactggtacttcgatgtctgg	gtgagacttgcctacggttactggtacttcgatgtc	tgtgtgagacttgcctacggttactggtacttcgatgtctgg	VRLAYGYWYFDV	CVRLAYGYWYFDVW
AY172009.1	productive	IGHV10-1*02	tgtgtgaga			gagg	IGHD1-1*01		actacggtagtagct			IGHJ3*01		cctggtttgcttactgg	gtgagagaggactacggtagtagctcctggtttgcttac	tgtgtgagagaggactacggtagtagctcctggtttgcttactgg	VREDYGSSSWFAY	CVREDYGSSSWFAYW
AY171972.1	productive	IGHV10-1*02	tgtgtgaga			gagg	IGHD1-1*01		attactacggtagtag		g	IGHJ2*03		tactttgactactgg	gtgagagaggattactacggtagtaggtactttgactac	tgtgtgagagaggattactacggtagtaggtactttgactactgg	VREDYYGSRYFDY	CVREDYYGSRYFDYW
EF030730.1	productive	IGHV10-1*02	tgtgtgaga			gg	IGHD1-1*01		actacggta		cc	IGHJ2*01		ttgactactgg	gtgagaggactacggtaccttgactac	tgtgtgagaggactacggtaccttgactactgg	VRGLRYLDY	CVRGLRYLDYW
AF546720.1	productive	IGHV10-1*02	tgtgtgag			gg	IGHD1-1*01		attactacggtagtagctac			IGHJ3*01		tttgcttactgg	gtgagggattactacggtagtagctactttgcttac	tgtgtgagggattactacggtagtagctactttgcttactgg	VRDYYGSSYFAY	CVRDYYGSSYFAYW
EF030731.1	productive	IGHV10-1*02	tgtgtgag			gggg	IGHD1-1*01		tactacggt		tg	IGHJ4*01		ggactactgg	gtgagggggtactacggttgggactac	tgtgtgagggggtactacggttgggactactgg	VRGYYGWDY	CVRGYYGWDYW
AY172539.1	productive	IGHV10-1*02;IGHV10S3*01;IGHV10S4*01	tgtgtgagaca			ga	IGHD1-1*01		gtagtagcta		ta	IGHJ3*01		ttgcttactgg	gtgagacagagtagtagctatattgcttac	tgtgtgagacagagtagtagctatattgcttactgg	VRQSSSYIAY	CVRQSSSYIAYW
JF690604.1	productive	IGHV10-3*01	tgtgtgagag			accag	IGHD1-1*01		attactacgg			IGHJ4*01		attactatgctatggactactgg	gtgagagaccagattactacggattactatgctatggactac	tgtgtgagagaccagattactacggattactatgctatggactactgg	VRDQITTDYYAMDY	CVRDQITTDYYAMDYW
JF690628.1	productive	IGHV10-3*01	tgtgtgag			cg	IGHD1-1*01		attactacggtagtagc		act	IGHJ3*01		tttgcttactgg	gtgagcgattactacggtagtagcacttttgcttac	tgtgtgagcgattactacggtagtagcacttttgcttactgg	VSDYYGSSTFAY	CVSDYYGSSTFAYW
JF690456.1	productive	IGHV10-3*01	tgtgt			t	IGHD1-1*01		ggtagtag			IGHJ3*01		ctcgtttgcttactgg	gttggtagtagctcgtttgcttac	tgtgttggtagtagctcgtttgcttactgg	VGSSSFAY	CVGSSSFAYW
AY369960.1	productive	IGHV10S3*01	tgtgt				IGHD1-1*01		ctccg			IGHJ3*01		ttgcttactgg	gtctccgttgcttac	tgtgtctccgttgcttactgg	VSVAY	CVSVAYW
DM044458.1	productive	IGHV10S3*01	tgtgtgagaga			agg	IGHD1-1*01		ctacggttatagct		ta	IGHJ2*01		tattttgactactgg	gtgagagaaggctacggttatagcttatattttgactac	tgtgtgagagaaggctacggttatagcttatattttgactactgg	VREGYGYSLYFDY	CVREGYGYSLYFDYW
AY369895.1	productive	IGHV10S3*01	tgtgtgagaga			gg	IGHD1-1*01		attactacggtagtagctac		g	IGHJ3*01		ggtttgcttactgg	gtgagagaggattactacggtagtagctacgggtttgcttac	tgtgtgagagaggattactacggtagtagctacgggtttgcttactgg	VREDYYGSSYGFAY	CVREDYYGSSYGFAYW
AY182645.1	productive	IGHV10S3*01	tgtgtgagaga				IGHD1-1*01		ttactacggtagtag			IGHJ2*01		ctttgactactgg	gtgagagattactacggtagtagctttgactac	tgtgtgagagattactacggtagtagctttgactactgg	VRDYYGSSFDY	CVRDYYGSSFDYW
U55465.1	productive	IGHV10S3*01;IGHV10S4*01	tgtgtga			cgg	IGHD1-1*01		acggtagtggc		ct	IGHJ3*01	gg	cctggtttgcttactgg	gtgacggacggtagtggcctggcctggtttgcttac	tgtgtgacggacggtagtggcctggcctggtttgcttactgg	VTDGSGLAWFAY	CVTDGSGLAWFAYW
U55466.1	productive	IGHV10S3*01;IGHV10S4*01	tgtgtga			cgg	IGHD1-1*01		acggtagtggc		ct	IGHJ3*01	gg	cctggtttgtttactgg	gtgacggacggtagtggcctggcctggtttgtttac	tgtgtgacggacggtagtggcctggcctggtttgtttactgg	VTDGSGLAWFVY	CVTDGSGLAWFVYW
AF029236.1	productive	IGHV1-12*01	tgtacaaga	tc		cggga	IGHD1-1*01		actacggtagta		ccctttactatggttac	IGHJ4*01		gacaactgg	acaagatccgggaactacggtagtaccctttactatggttacgacaac	tgtacaagatccgggaactacggtagtaccctttactatggttacgacaactgg	TRSGNYGSTLYYGYDN	CTRSGNYGSTLYYGYDNW
DL007418.1	productive	IGHV1-12*01	tgtacaaga	t		ggg	IGHD1-1*01		attactacggtagtagctac		gttgggttt	IGHJ2*01		tttgactactgg	acaagatgggattactacggtagtagctacgttgggttttttgactac	tgtacaagatgggattactacggtagtagctacgttgggttttttgactactgg	TRWDYYGSSYVGFFDY	CTRWDYYGSSYVGFFDYW
DI123624.1	productive	IGHV1-12*01	tgtacaaga	t		ggg	IGHD1-1*01		attactacggtagtagctac		gttgggttt	IGHJ2*01		tttgactactgg	acaagatgggattactacggtagtagctacgttgggttttttgactac	tgtacaagatgggattactacggtagtagctacgttgggttttttgactactgg	TRWDYYGSSYVGFFDY	CTRWDYYGSSYVGFFDYW
CQ986169.1	productive	IGHV1-12*01	tgtacaaga	t		ggg	IGHD1-1*01		attactacggtagtagctac		gttgggttt	IGHJ2*01		tttgactactgg	acaagatgggattactacggtagtagctacgttgggttttttgactac	tgtacaagatgggattactacggtagtagctacgttgggttttttgactactgg	TRWDYYGSSYVGFFDY	CTRWDYYGSSYVGFFDYW
AY247151.1	productive	IGHV1-12*01	tgtgcaaga			cgggggggct	IGHD1-1*01		ttactacggt		t	IGHJ3*01		tttgcttactgg	gcaagacgggggggctttactacggtttttgcttac	tgtgcaagacgggggggctttactacggtttttgcttactgg	ARRGGFTTVFAY	CARRGGFTTVFAYW
AM887763.1	productive	IGHV1-12*01	tgtgcaaga			gga	IGHD1-1*01		acggtagtag		gcg	IGHJ1*01		actggtacttcgatgtctgg	gcaagaggaacggtagtaggcgactggtacttcgatgtc	tgtgcaagaggaacggtagtaggcgactggtacttcgatgtctgg	ARGTVVGDWYFDV	CARGTVVGDWYFDVW
X64805.1	productive	IGHV1-12*01	tgtgcaaga			gggg	IGHD1-1*01		attactccggtagta		ta	IGHJ2*01		gactactgg	gcaagaggggattactccggtagtatagactac	tgtgcaagaggggattactccggtagtatagactactgg	ARGDYSGSIDY	CARGDYSGSIDYW
Z73342.1	productive	IGHV1-12*01	tgtgcaaga			ggg	IGHD1-1*01		tactacggtagta		c	IGHJ2*01		ctttgactactgg	gcaagagggtactacggtagtacctttgactac	tgtgcaagagggtactacggtagtacctttgactactgg	ARGYYGSTFDY	CARGYYGSTFDYW
CS330016.1	productive	IGHV1-12*01	tgtgcaaga				IGHD1-1*01		tatgactac		a	IGHJ4*01		actatgctatggactactgg	gcaagatatgactacaactatgctatggactac	tgtgcaagatatgactacaactatgctatggactactgg	ARYDYNYAMDY	CARYDYNYAMDYW
DM023557.1	productive	IGHV1-12*01	tgtgcaaga				IGHD1-1*01		tatgactac		a	IGHJ4*01		actatgctatggactactgg	gcaagatatgactacaactatgctatggactac	tgtgcaagatatgactacaactatgctatggactactgg	ARYDYNYAMDY	CARYDYNYAMDYW
AY058907.1	productive	IGHV1-12*01	tgtgcaaga	tc		gc	IGHD1-1*01		actacggtagtaactac		gtag	IGHJ2*01;IGHJ2*02		actactttgactactgg	gcaagatcgcactacggtagtaactacgtagactactttgactac	tgtgcaagatcgcactacggtagtaactacgtagactactttgactactgg	ARSHYGSNYVDYFDY	CARSHYGSNYVDYFDYW
DL007422.1	productive	IGHV1-12*01	tgtgcaaga	t			IGHD1-1*01		tttattactacggtagtagc			IGHJ4*01		tacggtgctatggactactgg	gcaagattttattactacggtagtagctacggtgctatggactac	tgtgcaagattttattactacggtagtagctacggtgctatggactactgg	ARFYYYGSSYGAMDY	CARFYYYGSSYGAMDYW
DI123933.1	productive	IGHV1-12*01	tgtgcaaga	t			IGHD1-1*01		tttattactacggtagtagc			IGHJ4*01		tacggtgctatggactactgg	gcaagattttattactacggtagtagctacggtgctatggactac	tgtgcaagattttattactacggtagtagctacggtgctatggactactgg	ARFYYYGSSYGAMDY	CARFYYYGSSYGAMDYW
CQ986177.1	productive	IGHV1-12*01	tgtgcaaga	t			IGHD1-1*01		tttattactacggtagtagc			IGHJ4*01		tacggtgctatggactactgg	gcaagattttattactacggtagtagctacggtgctatggactac	tgtgcaagattttattactacggtagtagctacggtgctatggactactgg	ARFYYYGSSYGAMDY	CARFYYYGSSYGAMDYW
CQ986171.1	productive	IGHV1-12*01	tgtgcaaga	t			IGHD1-1*01		tttattactacggtagt			IGHJ4*01	t	attacggtgctatggactactgg	gcaagattttattactacggtagttattacggtgctatggactac	tgtgcaagattttattactacggtagttattacggtgctatggactactgg	ARFYYYGSYYGAMDY	CARFYYYGSYYGAMDYW
DI122482.1	productive	IGHV1-12*01	tgtgcaaga	t			IGHD1-1*01		tttattactacggtagt			IGHJ4*01	t	attacggtgctatggactactgg	gcaagattttattactacggtagttattacggtgctatggactac	tgtgcaagattttattactacggtagttattacggtgctatggactactgg	ARFYYYGSYYGAMDY	CARFYYYGSYYGAMDYW
DL007419.1	productive	IGHV1-12*01	tgtgcaaga	t			IGHD1-1*01		tttattactacggtagt			IGHJ4*01	t	attacggtgctatggactactgg	gcaagattttattactacggtagttattacggtgctatggactac	tgtgcaagattttattactacggtagttattacggtgctatggactactgg	ARFYYYGSYYGAMDY	CARFYYYGSYYGAMDYW
DI121603.1	productive	IGHV1-12*01	tgtgcaaga	t			IGHD1-1*01		tttattattacggtagttattac		gg	IGHJ4*01		tgctttggactactgg	gcaagattttattattacggtagttattacggtgctttggactac	tgtgcaagattttattattacggtagttattacggtgctttggactactgg	ARFYYYGSYYGALDY	CARFYYYGSYYGALDYW
CQ986173.1	productive	IGHV1-12*01	tgtgcaaga	t			IGHD1-1*01		tttattattacggtagttattac		gg	IGHJ4*01		tgctttggactactgg	gcaagattttattattacggtagttattacggtgctttggactac	tgtgcaagattttattattacggtagttattacggtgctttggactactgg	ARFYYYGSYYGALDY	CARFYYYGSYYGALDYW
DL007420.1	productive	IGHV1-12*01	tgtgcaaga	t			IGHD1-1*01		tttattattacggtagttattac		gg	IGHJ4*01		tgctttggactactgg	gcaagattttattattacggtagttattacggtgctttggactac	tgtgcaagattttattattacggtagttattacggtgctttggactactgg	ARFYYYGSYYGALDY	CARFYYYGSYYGALDYW
AY178830.1	productive	IGHV1-12*01	tgttcaaga			gg	IGHD1-1*01		gggagcgggta		ta	IGHJ4*01		atggcctactgg	tcaagagggggagcgggtataatggcctac	tgttcaagagggggagcgggtataatggcctactgg	SRGGAGIMAY	CSRGGAGIMAYW
X53345.1	productive	IGHV11-2*01	tgtatgagata				IGHD1-1*01		cggtagtag			IGHJ1*03		ctactggtacttcgatgtctgg	atgagatacggtagtagctactggtacttcgatgtc	tgtatgagatacggtagtagctactggtacttcgatgtctgg	MRYGSSYWYFDV	CMRYGSSYWYFDVW
AF119037.1	productive	IGHV11-2*01	tgtatgagata				IGHD1-1*01		cggtagtag			IGHJ1*01;IGHJ1*02;IGHJ1*03		ctcctggtacttcgatgtctgg	atgagatacggtagtagctcctggtacttcgatgtc	tgtatgagatacggtagtagctcctggtacttcgatgtctgg	MRYGSSSWYFDV	CMRYGSSSWYFDVW
AF119036.1	productive	IGHV11-2*01	tgtatgagata				IGHD1-1*01		tagtag			IGHJ1*01;IGHJ1*02;IGHJ1*03		ctactggtacttcgatgtctgg	atgagatatagtagctactggtacttcgatgtc	tgtatgagatatagtagctactggtacttcgatgtctgg	MRYSSYWYFDV	CMRYSSYWYFDVW
AF119034.1	productive	IGHV11-2*01	tgtatgagata				IGHD1-1*01		tagtag			IGHJ1*01;IGHJ1*02;IGHJ1*03		ctactggtacttcgatgtctgg	atgagatatagtagctactggtacttcgatgtc	tgtatgagatatagtagctactggtacttcgatgtctgg	MRYSSYWYFDV	CMRYSSYWYFDVW
AF119011.1	productive	IGHV11-2*01	tgtatgagnta	t		n	IGHD1-1*01		gtag			IGHJ1*01;IGHJ1*02;IGHJ1*03		ctactggtncntcgatgtctgg	atgagntatngtagctactggtncntcgatgtc	tgtatgagntatngtagctactggtncntcgatgtctgg	MXYXSYWXXDV	CMXYXSYWXXDVW
AF119039.1	productive	IGHV11-2*01	tgtatga			t	IGHD1-1*01		ctanggtagtag			IGHJ1*01;IGHJ1*02;IGHJ1*03		ctggtacntcgatgtctgg	atgatctanggtagtagctggtacntcgatgtc	tgtatgatctanggtagtagctggtacntcgatgtctgg	MIXGSSWYXDV	CMIXGSSWYXDVW
AF119025.1	productive	IGHV11-2*01	tgtatnagata				IGHD1-1*01		tagt		na	IGHJ1*01;IGHJ1*02;IGHJ1*03		ctactggtacttcgatgtntgg	atnagatatagtnactactggtacttcgatgtn	tgtatnagatatagtnactactggtacttcgatgtntgg	XRYSXYWYFDV	CXRYSXYWYFDVW
AF119028.1	productive	IGHV11-2*01	tgtntgagat			g	IGHD1-1*01		cgntngtngcta		ntggtacttn	IGHJ1*01;IGHJ1*02;IGHJ1*03		gangnctgg	ntgagatgcgntngtngctantggtacttngangnc	tgtntgagatgcgntngtngctantggtacttngangnctgg	XRCXXXXWYXXX	CXRCXXXXWYXXXW
U64391.1	productive	IGHV11-2*02	tgtatgagata				IGHD1-1*01		cggta		a	IGHJ1*01;IGHJ1*02;IGHJ1*03		ctactggtacttcgatgtctgg	atgagatacggtaactactggtacttcgatgtc	tgtatgagatacggtaactactggtacttcgatgtctgg	MRYGNYWYFDV	CMRYGNYWYFDVW
U64423.1	productive	IGHV11-2*02	tgtatgagata				IGHD1-1*01		cggtagtag			IGHJ1*01;IGHJ1*02;IGHJ1*03		ctactggtacttcgatgtctgg	atgagatacggtagtagctactggtacttcgatgtc	tgtatgagatacggtagtagctactggtacttcgatgtctgg	MRYGSSYWYFDV	CMRYGSSYWYFDVW
AY172886.1	productive	IGHV11-2*02	tgtatgagata				IGHD1-1*01		cggtagtag			IGHJ1*01		ctactggtacttcgatgtctgg	atgagatacggtagtagctactggtacttcgatgtc	tgtatgagatacggtagtagctactggtacttcgatgtctgg	MRYGSSYWYFDV	CMRYGSSYWYFDVW
U64417.1	productive	IGHV11-2*02	tgtatgagata				IGHD1-1*01		cggtagtag			IGHJ1*01;IGHJ1*02;IGHJ1*03		ctactggtacttcgatgtctgg	atgagatacggtagtagctactggtacttcgatgtc	tgtatgagatacggtagtagctactggtacttcgatgtctgg	MRYGSSYWYFDV	CMRYGSSYWYFDVW
U64422.1	productive	IGHV11-2*02	tgtatgagata				IGHD1-1*01		cggtagtag			IGHJ1*01;IGHJ1*02;IGHJ1*03		ctactggtacttcgatgtctgg	atgagatacggtagtagctactggtacttcgatgtc	tgtatgagatacggtagtagctactggtacttcgatgtctgg	MRYGSSYWYFDV	CMRYGSSYWYFDVW
AF118981.1	productive	IGHV11-2*02	tgtatgagata				IGHD1-1*01		cggtagtag			IGHJ1*01;IGHJ1*02;IGHJ1*03		ctggtacttcgatgtctgg	atgagatacggtagtagctggtacttcgatgtc	tgtatgagatacggtagtagctggtacttcgatgtctgg	MRYGSSWYFDV	CMRYGSSWYFDVW
U64359.1	productive	IGHV11-2*02	tgtatgagata				IGHD1-1*01		cggtagt			IGHJ1*01;IGHJ1*02;IGHJ1*03		tactggtacttcgatgtctgg	atgagatacggtagttactggtacttcgatgtc	tgtatgagatacggtagttactggtacttcgatgtctgg	MRYGSYWYFDV	CMRYGSYWYFDVW
U64358.1	productive	IGHV11-2*02	tgtatgagata				IGHD1-1*01		cggtagt			IGHJ1*01;IGHJ1*02;IGHJ1*03		tactggtacttcgatgtctgg	atgagatacggtagttactggtacttcgatgtc	tgtatgagatacggtagttactggtacttcgatgtctgg	MRYGSYWYFDV	CMRYGSYWYFDVW
AY172860.1	productive	IGHV11-2*02	tgtatgaggta				IGHD1-1*01		cggtagtag			IGHJ1*01		ctggtacttcgatgtctgg	atgaggtacggtagtagctggtacttcgatgtc	tgtatgaggtacggtagtagctggtacttcgatgtctgg	MRYGSSWYFDV	CMRYGSSWYFDVW
AF321949.1	productive	IGHV1-14*01	tgtgcaa			cagggtc	IGHD1-1*01		ttattactacggtagtagc			IGHJ1*01		tacttcgatgtctgg	gcaacagggtcttattactacggtagtagctacttcgatgtc	tgtgcaacagggtcttattactacggtagtagctacttcgatgtctgg	ATGSYYYGSSYFDV	CATGSYYYGSSYFDVW
U55495.1	productive	IGHV1-14*01	tgtgcaaga			aattta	IGHD1-1*01		tactacggtagtag			IGHJ1*01		ctggtwcttcgatgtctgg	gcaagaaatttatactacggtagtagctggtwcttcgatgtc	tgtgcaagaaatttatactacggtagtagctggtwcttcgatgtctgg	ARNLYYGSSWXFDV	CARNLYYGSSWXFDVW
U25106.1	productive	IGHV1-14*01	tgtgcaaga				IGHD1-1*01		actacggta		a	IGHJ2*01		actactttgactactgg	gcaagaactacggtaaactactttgactac	tgtgcaagaactacggtaaactactttgactactgg	ARTTVNYFDY	CARTTVNYFDYW
FJ816512.1	productive	IGHV1-14*01	tgtgcaaga			ag	IGHD1-1*01	aa	tttattactacggtagtag			IGHJ4*01		ttactatgctatggactactgg	gcaagaagaatttattactacggtagtagttactatgctatggactac	tgtgcaagaagaatttattactacggtagtagttactatgctatggactactgg	ARRIYYYGSSYYAMDY	CARRIYYYGSSYYAMDYW
Z22129.1	productive	IGHV1-14*01	tgtgcaaga			agggg	IGHD1-1*01		ttactacggtagtag			IGHJ4*01		ctatgctatggactactgg	gcaagaaggggttactacggtagtagctatgctatggactac	tgtgcaagaaggggttactacggtagtagctatgctatggactactgg	ARRGYYGSSYAMDY	CARRGYYGSSYAMDYW
AF163742.1	productive	IGHV1-14*01	tgtgcaaga			atccggc	IGHD1-1*01		attactacggtagtagct		gggg	IGHJ4*01		tgctatggactactgg	gcaagaatccggcattactacggtagtagctggggtgctatggactac	tgtgcaagaatccggcattactacggtagtagctggggtgctatggactactgg	ARIRHYYGSSWGAMDY	CARIRHYYGSSWGAMDYW
HH930010.1	productive	IGHV1-14*01	tgtgcaaga			catct	IGHD1-1*01		cgctaatacctac			IGHJ2*01	t	actactttgactactgg	gcaagacatctcgctaatacctactactactttgactac	tgtgcaagacatctcgctaatacctactactactttgactactgg	ARHLANTYYYFDY	CARHLANTYYYFDYW
HH929875.1	productive	IGHV1-14*01	tgtgcaaga			catct	IGHD1-1*01		cgctaatacctac			IGHJ2*01	t	actactttgactactgg	gcaagacatctcgctaatacctactactactttgactac	tgtgcaagacatctcgctaatacctactactactttgactactgg	ARHLANTYYYFDY	CARHLANTYYYFDYW
HC022236.1	productive	IGHV1-14*01	tgtgcaaga			catct	IGHD1-1*01		cgctaatacctac			IGHJ2*01	t	actactttgactactgg	gcaagacatctcgctaatacctactactactttgactac	tgtgcaagacatctcgctaatacctactactactttgactactgg	ARHLANTYYYFDY	CARHLANTYYYFDYW
HC022240.1	productive	IGHV1-14*01	tgtgcaaga			catct	IGHD1-1*01		cgctaatacctac			IGHJ2*01	t	actactttgactactgg	gcaagacatctcgctaatacctactactactttgactac	tgtgcaagacatctcgctaatacctactactactttgactactgg	ARHLANTYYYFDY	CARHLANTYYYFDYW
U55526.1	productive	IGHV1-14*01	tgtgcaaga			cggggg	IGHD1-1*01		tactccggtagt		cc	IGHJ3*01		gtttgcttactgg	gcaagacgggggtactccggtagtccgtttgcttac	tgtgcaagacgggggtactccggtagtccgtttgcttactgg	ARRGYSGSPFAY	CARRGYSGSPFAYW
Z22127.1	productive	IGHV1-14*01	tgtgcaaga			ctg	IGHD1-1*01	a	tttattactacggt		tccatc	IGHJ3*01		tttgcttactgg	gcaagactgatttattactacggttccatctttgcttac	tgtgcaagactgatttattactacggttccatctttgcttactgg	ARLIYYYGSIFAY	CARLIYYYGSIFAYW
X59203.1	productive	IGHV1-14*01	tgtgcaaga			gagg	IGHD1-1*01		actacgg			IGHJ2*01		ctttgactactgg	gcaagagaggactacggctttgactac	tgtgcaagagaggactacggctttgactactgg	AREDYGFDY	CAREDYGFDYW
X59196.1	productive	IGHV1-14*01	tgtgcaaga			gagg	IGHD1-1*01		actacgg			IGHJ2*01;IGHJ2*02		ctttgactactgg	gcaagagaggactacggctttgactac	tgtgcaagagaggactacggctttgactactgg	AREDYGFDY	CAREDYGFDYW
X59202.1	productive	IGHV1-14*01	tgtgcaaga			gagg	IGHD1-1*01		actacgg			IGHJ2*01		ctttgactactgg	gcaagagaggactacggctttgactac	tgtgcaagagaggactacggctttgactactgg	AREDYGFDY	CAREDYGFDYW
X59194.1	productive	IGHV1-14*01	tgtgcaaga			gagg	IGHD1-1*01		actacgg			IGHJ2*01		ctttggctactgg	gcaagagaggactacggctttggctac	tgtgcaagagaggactacggctttggctactgg	AREDYGFGY	CAREDYGFGYW
DQ810815.1	productive	IGHV1-14*01	tgtgcaaga			gagggcct	IGHD1-1*01		ttactacggtagtagcta		tgg	IGHJ4*01		ctatgctatggactactgg	gcaagagagggcctttactacggtagtagctatggctatgctatggactac	tgtgcaagagagggcctttactacggtagtagctatggctatgctatggactactgg	AREGLYYGSSYGYAMDY	CAREGLYYGSSYGYAMDYW
DQ810814.1	productive	IGHV1-14*01	tgtgcaaga			gagggcct	IGHD1-1*01		ttactacggtagtagcta		tgg	IGHJ4*01		ctatgctatggactactgg	gcaagagagggcctttactacggtagtagctatggctatgctatggactac	tgtgcaagagagggcctttactacggtagtagctatggctatgctatggactactgg	AREGLYYGSSYGYAMDY	CAREGLYYGSSYGYAMDYW
HQ015067.1	productive	IGHV1-14*01	tgtgcaaga			gaggg	IGHD1-1*01		ttattactacggtagtag			IGHJ2*01		ctactttgactactgg	gcaagagagggttattactacggtagtagctactttgactac	tgtgcaagagagggttattactacggtagtagctactttgactactgg	AREGYYYGSSYFDY	CAREGYYYGSSYFDYW
AY172458.1	productive	IGHV1-14*01	tgtgcaaga			gaggtggcga	IGHD1-1*01		attactacggtagtag			IGHJ1*01		ctactggtacttcgatgtctgg	gcaagagaggtggcgaattactacggtagtagctactggtacttcgatgtc	tgtgcaagagaggtggcgaattactacggtagtagctactggtacttcgatgtctgg	AREVANYYGSSYWYFDV	CAREVANYYGSSYWYFDVW
AY172459.1	productive	IGHV1-14*01	tgtgcaaga			gaggtggcga	IGHD1-1*01		attactacggtagtag			IGHJ1*01		ctactggtacttcgatgtctgg	gcaagagaggtggcgaattactacggtagtagctactggtacttcgatgtc	tgtgcaagagaggtggcgaattactacggtagtagctactggtacttcgatgtctgg	AREVANYYGSSYWYFDV	CAREVANYYGSSYWYFDVW
AY172346.1	productive	IGHV1-14*01	tgtgcaaga			gaggtggcga	IGHD1-1*01		attactacggtagtag			IGHJ1*01		ctactggtacttcgatgtctgg	gcaagagaggtggcgaattactacggtagtagctactggtacttcgatgtc	tgtgcaagagaggtggcgaattactacggtagtagctactggtacttcgatgtctgg	AREVANYYGSSYWYFDV	CAREVANYYGSSYWYFDVW
FJ816363.1	productive	IGHV1-14*01	tgtgcaaga			ggag	IGHD1-1*01		attactacggtagtagc		cc	IGHJ3*01		gtttgcttactgg	gcaagaggagattactacggtagtagcccgtttgcttac	tgtgcaagaggagattactacggtagtagcccgtttgcttactgg	ARGDYYGSSPFAY	CARGDYYGSSPFAYW
DD349299.1	productive	IGHV1-14*01	tgtgcaaga			gg	IGHD1-1*01		cttcggtggtagctac		gga	IGHJ3*01		tttgcttactgg	gcaagaggcttcggtggtagctacggatttgcttac	tgtgcaagaggcttcggtggtagctacggatttgcttactgg	ARGFGGSYGFAY	CARGFGGSYGFAYW
DD360577.1	productive	IGHV1-14*01	tgtgcaaga			gg	IGHD1-1*01		cttcggtggtagctac		gga	IGHJ3*01		tttgcttactgg	gcaagaggcttcggtggtagctacggatttgcttac	tgtgcaagaggcttcggtggtagctacggatttgcttactgg	ARGFGGSYGFAY	CARGFGGSYGFAYW
CQ757586.1	productive	IGHV1-14*01	tgtgcaaga			gg	IGHD1-1*01		cttcggtggtagctac		gga	IGHJ3*01		tttgcttactgg	gcaagaggcttcggtggtagctacggatttgcttac	tgtgcaagaggcttcggtggtagctacggatttgcttactgg	ARGFGGSYGFAY	CARGFGGSYGFAYW
FW568926.1	productive	IGHV1-14*01	tgtgcaaga			gg	IGHD1-1*01		cttcggtggtagctac		gga	IGHJ3*01		tttgcttactgg	gcaagaggcttcggtggtagctacggatttgcttac	tgtgcaagaggcttcggtggtagctacggatttgcttactgg	ARGFGGSYGFAY	CARGFGGSYGFAYW
DI099155.1	productive	IGHV1-14*01	tgtgcaaga			gg	IGHD1-1*01		cttcggtggtagctac		gga	IGHJ3*01		tttgcttactgg	gcaagaggcttcggtggtagctacggatttgcttac	tgtgcaagaggcttcggtggtagctacggatttgcttactgg	ARGFGGSYGFAY	CARGFGGSYGFAYW
CQ759083.1	productive	IGHV1-14*01	tgtgcaaga			gg	IGHD1-1*01		cttcggtggtagctac		gga	IGHJ3*01		tttgcttactgg	gcaagaggcttcggtggtagctacggatttgcttac	tgtgcaagaggcttcggtggtagctacggatttgcttactgg	ARGFGGSYGFAY	CARGFGGSYGFAYW
FW334204.1	productive	IGHV1-14*01	tgtgcaaga			gggacc	IGHD1-1*01		tattactacggtagtagctac		cc	IGHJ2*01		ctttgactactgg	gcaagagggacctattactacggtagtagctacccctttgactac	tgtgcaagagggacctattactacggtagtagctacccctttgactactgg	ARGTYYYGSSYPFDY	CARGTYYYGSSYPFDYW
Z22028.1	productive	IGHV1-14*01	tgtgcaaga			ggg	IGHD1-1*01		acggtaatag		gcg	IGHJ4*01		attactatgctatggactactgg	gcaagagggacggtaataggcgattactatgctatggactac	tgtgcaagagggacggtaataggcgattactatgctatggactactgg	ARGTVIGDYYAMDY	CARGTVIGDYYAMDYW
DJ347813.1	productive	IGHV1-14*01	tgtgcaaga			gggac	IGHD1-1*01		ttattactacggtagtag		ggta	IGHJ2*01		tttgactactgg	gcaagagggacttattactacggtagtagggtatttgactac	tgtgcaagagggacttattactacggtagtagggtatttgactactgg	ARGTYYYGSRVFDY	CARGTYYYGSRVFDYW
AJ555622.1	productive	IGHV1-14*01	tgtgcaaga			gggac	IGHD1-1*01		ttattactacggtagtag		ggta	IGHJ2*01		tttgactactgg	gcaagagggacttattactacggtagtagggtatttgactac	tgtgcaagagggacttattactacggtagtagggtatttgactactgg	ARGTYYYGSRVFDY	CARGTYYYGSRVFDYW
AY174041.1	productive	IGHV1-14*01	tgtgcaaga			ggggagg	IGHD1-1*01		ctacggtagtagc		cct	IGHJ1*01		ctactggtacttcgatgtctgg	gcaagaggggaggctacggtagtagccctctactggtacttcgatgtc	tgtgcaagaggggaggctacggtagtagccctctactggtacttcgatgtctgg	ARGEATVVALYWYFDV	CARGEATVVALYWYFDVW
FW307669.1	productive	IGHV1-14*01	tgtgcaaga			ggggcca	IGHD1-1*01		attactacggtagtaactac		a	IGHJ1*01		actggtccttcgatgtctgg	gcaagaggggccaattactacggtagtaactacaactggtccttcgatgtc	tgtgcaagaggggccaattactacggtagtaactacaactggtccttcgatgtctgg	ARGANYYGSNYNWSFDV	CARGANYYGSNYNWSFDVW
FW307667.1	productive	IGHV1-14*01	tgtgcaaga			ggggcca	IGHD1-1*01		attactacggtagtagctac		a	IGHJ1*01		actggtccttcgatgtctgg	gcaagaggggccaattactacggtagtagctacaactggtccttcgatgtc	tgtgcaagaggggccaattactacggtagtagctacaactggtccttcgatgtctgg	ARGANYYGSSYNWSFDV	CARGANYYGSSYNWSFDVW
EU915679.1	productive	IGHV1-14*01	tgtgcaaga			ggggg	IGHD1-1*01		ctacggtagtag		aa	IGHJ1*01		ggtacttcgatgtctgg	gcaagagggggctacggtagtagaaggtacttcgatgtc	tgtgcaagagggggctacggtagtagaaggtacttcgatgtctgg	ARGGYGSRRYFDV	CARGGYGSRRYFDVW
Z22119.1	productive	IGHV1-14*01	tgtgcaaga			gg	IGHD1-1*01		ttactacggtagtagctac		t	IGHJ3*01		cctggtttgcttactgg	gcaagaggttactacggtagtagctactcctggtttgcttac	tgtgcaagaggttactacggtagtagctactcctggtttgcttactgg	ARGYYGSSYSWFAY	CARGYYGSSYSWFAYW
FJ816606.1	productive	IGHV1-14*01	tgtgcaaga	tc		gg	IGHD1-1*01		attactacggtag			IGHJ2*01		tgactactgg	gcaagatcggattactacggtagtgactac	tgtgcaagatcggattactacggtagtgactactgg	ARSDYYGSDY	CARSDYYGSDYW
CS714082.1	productive	IGHV1-14*01	tgtgcaaga	tc		ggg	IGHD1-1*01		tattacgg			IGHJ2*01		actttgactactgg	gcaagatcgggtattacggactttgactac	tgtgcaagatcgggtattacggactttgactactgg	ARSGITDFDY	CARSGITDFDYW
EU934844.1	productive	IGHV1-14*01	tgtgcaaga	tct		ggta	IGHD1-1*01		actacgttaggag			IGHJ4*01		tgctatggactactgg	gcaagatctggtaactacgttaggagtgctatggactac	tgtgcaagatctggtaactacgttaggagtgctatggactactgg	ARSGNYVRSAMDY	CARSGNYVRSAMDYW
EU934856.1	productive	IGHV1-14*01	tgtgcaaga	tct		ggta	IGHD1-1*01		actacgttaggag			IGHJ4*01		tgctatggactactgg	gcaagatctggtaactacgttaggagtgctatggactac	tgtgcaagatctggtaactacgttaggagtgctatggactactgg	ARSGNYVRSAMDY	CARSGNYVRSAMDYW
EU934840.1	productive	IGHV1-14*01	tgtgcaaga	tct		ggta	IGHD1-1*01		actacgttaggag			IGHJ4*01		tgctatggactactgg	gcaagatctggtaactacgttaggagtgctatggactac	tgtgcaagatctggtaactacgttaggagtgctatggactactgg	ARSGNYVRSAMDY	CARSGNYVRSAMDYW
L35037.1	productive	IGHV1-14*01	tgtgcaaga	tct		gg	IGHD1-1*01		ttactacggtagt		tcc	IGHJ3*01		tttgcttactgg	gcaagatctggttactacggtagttcctttgcttac	tgtgcaagatctggttactacggtagttcctttgcttactgg	ARSGYYGSSFAY	CARSGYYGSSFAYW
U60454.1	productive	IGHV1-14*01	tgtgcaaga	t		gcgg	IGHD1-1*01		ctacggtagt		cc	IGHJ1*02		ctactggtacttcgatgtctgg	gcaagatgcggctacggtagtccctactggtacttcgatgtc	tgtgcaagatgcggctacggtagtccctactggtacttcgatgtctgg	ARCGYGSPYWYFDV	CARCGYGSPYWYFDVW
FJ816517.1	productive	IGHV1-14*01	tgtgcaaga	t		gg	IGHD1-1*01		attactacggtagtagctac		gg	IGHJ2*01		actttgactactgg	gcaagatggattactacggtagtagctacggactttgactac	tgtgcaagatggattactacggtagtagctacggactttgactactgg	ARWITTVVATDFDY	CARWITTVVATDFDYW
AJ833616.1	productive	IGHV1-14*01	tgtgcaaga	t		gg	IGHD1-1*01		tacttcgatggtagc		ggggtacttct	IGHJ3*01;IGHJ3*02		ttattgg	gcaagatggtacttcgatggtagcggggtacttctttat	tgtgcaagatggtacttcgatggtagcggggtacttctttattgg	ARWYFDGSGVLLY	CARWYFDGSGVLLYW
M20833.1	productive	IGHV1-14*01	tgtgcaag			gagggc	IGHD1-1*01		ttactacggtagtag		tcccc	IGHJ1*01		actggtacttcgacgtctgg	gcaaggagggcttactacggtagtagtccccactggtacttcgacgtc	tgtgcaaggagggcttactacggtagtagtccccactggtacttcgacgtctgg	ARRAYYGSSPHWYFDV	CARRAYYGSSPHWYFDVW
Z22134.1	productive	IGHV1-14*01	tgtgcaag			ggggggc	IGHD1-1*01		cggtatgatct			IGHJ4*01		ttactatgctatggactactgg	gcaagggggggccggtatgatctttactatgctatggactac	tgtgcaagggggggccggtatgatctttactatgctatggactactgg	ARGGRYDLYYAMDY	CARGGRYDLYYAMDYW
U55539.1	productive	IGHV1-14*01	tgtgcaag			tcg	IGHD1-1*01		ttactacggtagtag		gggg	IGHJ4*01		tactatgctatggactactgg	gcaagtcgttactacggtagtagggggtactatgctatggactac	tgtgcaagtcgttactacggtagtagggggtactatgctatggactactgg	ASRYYGSRGYYAMDY	CASRYYGSRGYYAMDYW
U55519.1	productive	IGHV1-14*01	tgtgcaag			t	IGHD1-1*01		taccgt		g	IGHJ1*01		actggtacttcgatgtctgg	gcaagttaccgtgactggtacttcgatgtc	tgtgcaagttaccgtgactggtacttcgatgtctgg	ASYRDWYFDV	CASYRDWYFDVW
FJ265540.1	productive	IGHV1-14*01	tgtgcaag				IGHD1-1*01		ttattactacggtagtagctac		ggga	IGHJ1*01		ggtacttcgatgtctgg	gcaagttattactacggtagtagctacgggaggtacttcgatgtc	tgtgcaagttattactacggtagtagctacgggaggtacttcgatgtctgg	ASYYYGSSYGRYFDV	CASYYYGSSYGRYFDVW
AY172887.1	productive	IGHV1-14*01	tgtgca				IGHD1-1*01		ggtagta		a	IGHJ1*01		ctcctggtacttcgatgtctgg	gcaggtagtaactcctggtacttcgatgtc	tgtgcaggtagtaactcctggtacttcgatgtctgg	AGSNSWYFDV	CAGSNSWYFDVW
EU926488.1	productive	IGHV1-14*01	tgcgccag			cc	IGHD1-1*01		attacggcggtag		ccc	IGHJ3*01		tgcctactgg	gccagccattacggcggtagccctgcctac	tgcgccagccattacggcggtagccctgcctactgg	ASHYGGSPAY	CASHYGGSPAYW
AF044229.1	productive	IGHV1-14*01	tgtgc			c	IGHD1-1*01		ttactacggt		tt	IGHJ3*01	g	cctggtttgcttactng	gccttactacggtttgcctggtttgcttac	tgtgccttactacggtttgcctggtttgcttactng	ALLRFAWFAY	CALLRFAWFAYX
DD253248.1	productive	IGHV1-14*01	tgtgc			ggaa	IGHD1-1*01		tttattactaagacagt		cggtgggtcca	IGHJ1*01		actggtacctcgatgtctgg	gcggaatttattactaagacagtcggtgggtccaactggtacctcgatgtc	tgtgcggaatttattactaagacagtcggtgggtccaactggtacctcgatgtctgg	AEFITKTVGGSNWYLDV	CAEFITKTVGGSNWYLDVW
AX798386.1	productive	IGHV1-14*01	tgtgc			ggaa	IGHD1-1*01		tttattactaagacagt		cggtgggtcca	IGHJ1*01		actggtacctcgatgtctgg	gcggaatttattactaagacagtcggtgggtccaactggtacctcgatgtc	tgtgcggaatttattactaagacagtcggtgggtccaactggtacctcgatgtctgg	AEFITKTVGGSNWYLDV	CAEFITKTVGGSNWYLDVW
DD253246.1	productive	IGHV1-14*01	tgtgc			ggaa	IGHD1-1*01		tttattactaagacagt		cggtgggtcca	IGHJ1*01		actggtacctcgatgtctgg	gcggaatttattactaagacagtcggtgggtccaactggtacctcgatgtc	tgtgcggaatttattactaagacagtcggtgggtccaactggtacctcgatgtctgg	AEFITKTVGGSNWYLDV	CAEFITKTVGGSNWYLDVW
DD241246.1	productive	IGHV1-14*01	tgtgc			ggaa	IGHD1-1*01		tttattactaagacagt		cggtgggtcca	IGHJ1*01		actggtacctcgatgtctgg	gcggaatttattactaagacagtcggtgggtccaactggtacctcgatgtc	tgtgcggaatttattactaagacagtcggtgggtccaactggtacctcgatgtctgg	AEFITKTVGGSNWYLDV	CAEFITKTVGGSNWYLDVW
AX798379.1	productive	IGHV1-14*01	tgtgc			ggaa	IGHD1-1*01		tttattactaagacagt		cggtgggtcca	IGHJ1*01		actggtacctcgatgtctgg	gcggaatttattactaagacagtcggtgggtccaactggtacctcgatgtc	tgtgcggaatttattactaagacagtcggtgggtccaactggtacctcgatgtctgg	AEFITKTVGGSNWYLDV	CAEFITKTVGGSNWYLDVW
DD241244.1	productive	IGHV1-14*01	tgtgc			ggga	IGHD1-1*01		ttttttactagggcagtag		gtgggtc	IGHJ1*01		ctactggtacctcgatgtctgg	gcgggattttttactagggcagtaggtgggtcctactggtacctcgatgtc	tgtgcgggattttttactagggcagtaggtgggtcctactggtacctcgatgtctgg	AGFFTRAVGGSYWYLDV	CAGFFTRAVGGSYWYLDVW
DQ781317.1	productive	IGHV1-14*01	tgtg			t	IGHD1-1*01		ctacggtagtaggtac		g	IGHJ1*01		actggtatttagatgtctgg	gtctacggtagtaggtacgactggtatttagatgtc	tgtgtctacggtagtaggtacgactggtatttagatgtctgg	VYGSRYDWYLDV	CVYGSRYDWYLDVW
AF458198.1	productive	IGHV1-15*01	tgtacaa				IGHD1-1*01		attactacggtagta			IGHJ3*01		cctggtttgcttactgg	acaaattactacggtagtacctggtttgcttac	tgtacaaattactacggtagtacctggtttgcttactgg	TNYYGSTWFAY	CTNYYGSTWFAYW
AF455301.1	productive	IGHV1-15*01	tgtacaa			cgtgggct	IGHD1-1*01		tacggtagtag			IGHJ2*01		ctactttgactactgg	acaacgtgggcttacggtagtagctactttgactac	tgtacaacgtgggcttacggtagtagctactttgactactgg	TTWAYGSSYFDY	CTTWAYGSSYFDYW
AF547068.1	productive	IGHV1-15*01	tgtacaaga			a	IGHD1-1*01		attactacgg			IGHJ4*01		ctatgctatggactactgg	acaagaaattactacggctatgctatggactac	tgtacaagaaattactacggctatgctatggactactgg	TRNYYGYAMDY	CTRNYYGYAMDYW
AF537049.1	productive	IGHV1-15*01	tgtacaaga			a	IGHD1-1*01		attactacgg			IGHJ4*01		ctatgctatggactactgg	acaagaaattactacggctatgctatggactac	tgtacaagaaattactacggctatgctatggactactgg	TRNYYGYAMDY	CTRNYYGYAMDYW
AY173981.1	productive	IGHV1-15*01	tgtacaaga			a	IGHD1-1*01		attactacggtagtagctac		c	IGHJ1*01;IGHJ1*02		actggtacttcgatgtctgg	acaagaaattactacggtagtagctaccactggtacttcgatgtc	tgtacaagaaattactacggtagtagctaccactggtacttcgatgtctgg	TRNYYGSSYHWYFDV	CTRNYYGSSYHWYFDVW
AY436955.1	productive	IGHV1-15*01	tgtacaaga			agggtcctc	IGHD1-1*01		tattactacgg		a	IGHJ2*01		gactactgg	acaagaagggtcctctattactacggagactac	tgtacaagaagggtcctctattactacggagactactgg	TRRVLYYYGDY	CTRRVLYYYGDYW
AY436928.1	productive	IGHV1-15*01	tgtacaaga			agggtcctc	IGHD1-1*01		tattactacgg		a	IGHJ2*01		gactactgg	acaagaagggtcctctattactacggagactac	tgtacaagaagggtcctctattactacggagactactgg	TRRVLYYYGDY	CTRRVLYYYGDYW
AY436956.1	productive	IGHV1-15*01	tgtacaaga			agggtcctc	IGHD1-1*01		tattactacgg		a	IGHJ2*01		gactactgg	acaagaagggtcctctattactacggagactac	tgtacaagaagggtcctctattactacggagactactgg	TRRVLYYYGDY	CTRRVLYYYGDYW
JF690651.1	productive	IGHV1-15*01	tgtacaaga				IGHD1-1*01		agtag			IGHJ2*01		ctactttgactactgg	acaagaagtagctactttgactac	tgtacaagaagtagctactttgactactgg	TRSSYFDY	CTRSSYFDYW
EF392663.1	productive	IGHV1-15*01	tgtacaaga			cg	IGHD1-1*01		acggt		ccc	IGHJ2*01		ttgactactgg	acaagacgacggtcccttgactac	tgtacaagacgacggtcccttgactactgg	TRRRSLDY	CTRRRSLDYW
AF458161.1	productive	IGHV1-15*01	tgtacaaga			gtctct	IGHD1-1*01		ctacgg		aacccttggtacttg	IGHJ1*01;IGHJ1*02;IGHJ1*03		gatgtctgg	acaagagtctctctacggaacccttggtacttggatgtc	tgtacaagagtctctctacggaacccttggtacttggatgtctgg	TRVSLRNPWYLDV	CTRVSLRNPWYLDVW
AF455339.1	productive	IGHV1-15*01	tgtacaaga	tc		aa	IGHD1-1*01		attactacggtagt		gaa	IGHJ2*01		gactactgg	acaagatcaaattactacggtagtgaagactac	tgtacaagatcaaattactacggtagtgaagactactgg	TRSNYYGSEDY	CTRSNYYGSEDYW
AF537058.1	productive	IGHV1-15*01	tgtacaaga	t		t	IGHD1-1*01		ttactacggtagtagct			IGHJ2*01		actactttgactactgg	acaagattttactacggtagtagctactactttgactac	tgtacaagattttactacggtagtagctactactttgactactgg	TRFYYGSSYYFDY	CTRFYYGSSYYFDYW
AF455303.1	productive	IGHV1-15*01	tgtacaag			cc	IGHD1-1*01		tttctacggtag		ac	IGHJ2*01		gactactgg	acaagcctttctacggtagacgactac	tgtacaagcctttctacggtagacgactactgg	TSLSTVDDY	CTSLSTVDDYW
AF455289.1	productive	IGHV1-15*01	tgtaca			gtctggg	IGHD1-1*01		actacggtagtag		tc	IGHJ1*03		actggtacttcgatgtctgg	acagtctgggactacggtagtagtcactggtacttcgatgtc	tgtacagtctgggactacggtagtagtcactggtacttcgatgtctgg	TVWDYGSSHWYFDV	CTVWDYGSSHWYFDVW
AF455947.1	productive	IGHV1-15*01	tgtac				IGHD1-1*01		cggtagtaactac		ag	IGHJ4*01		ctatgctatggactactgg	accggtagtaactacagctatgctatggactac	tgtaccggtagtaactacagctatgctatggactactgg	TGSNYSYAMDY	CTGSNYSYAMDYW
HC324585.1	productive	IGHV1-15*01	tgtac			tt	IGHD1-1*01		ctacggtggt		ccct	IGHJ3*01		tttgcttactgg	acttctacggtggtcccttttgcttac	tgtacttctacggtggtcccttttgcttactgg	TSTVVPFAY	CTSTVVPFAYW
U29599.1	productive	IGHV1-15*01	tgtataaga			aaggggctt	IGHD1-1*01		tacggtagtag		ttccc	IGHJ3*01		ttgcttactgg	ataagaaaggggctttacggtagtagttcccttgcttac	tgtataagaaaggggctttacggtagtagttcccttgcttactgg	IRKGLYGSSSLAY	CIRKGLYGSSSLAYW
X03381.1	productive	IGHV1-15*01	tgtgcaaga			cacgtggag	IGHD1-1*01		tactacgatggtagctac		gtccccg	IGHJ2*01;IGHJ2*02		actactttgactactgg	gcaagacacgtggagtactacgatggtagctacgtccccgactactttgactac	tgtgcaagacacgtggagtactacgatggtagctacgtccccgactactttgactactgg	ARHVEYYDGSYVPDYFDY	CARHVEYYDGSYVPDYFDYW
AB073322.1	productive	IGHV1-15*01	tgttcaa			agga	IGHD1-1*01		tttttactacggtagta		attcgtattct	IGHJ2*02		ttcgcctactgg	tcaaaggatttttactacggtagtaattcgtattctttcgcctac	tgttcaaaggatttttactacggtagtaattcgtattctttcgcctactgg	SKDFYYGSNSYSFAY	CSKDFYYGSNSYSFAYW
AY182510.1	productive	IGHV1-16*01	tgtgcaaga			cacg	IGHD1-1*01		attactacggtagtagct			IGHJ2*01		actactttgactactgg	gcaagacacgattactacggtagtagctactactttgactac	tgtgcaagacacgattactacggtagtagctactactttgactactgg	ARHDYYGSSYYFDY	CARHDYYGSSYYFDYW
DD463590.1	productive	IGHV1-18*01	tgtgcaaga			aaggg	IGHD1-1*01		ctacggtagtagc		at	IGHJ3*01		gtttgcttactgg	gcaagaaagggctacggtagtagcatgtttgcttac	tgtgcaagaaagggctacggtagtagcatgtttgcttactgg	ARKGYGSSMFAY	CARKGYGSSMFAYW
Z72448.1	productive	IGHV1-18*01	tgtgcaaga				IGHD1-1*01		agtag			IGHJ1*01		ctactggtatttcgatgtctgg	gcaagaagtagctactggtatttcgatgtc	tgtgcaagaagtagctactggtatttcgatgtctgg	ARSSYWYFDV	CARSSYWYFDVW
AF455323.1	productive	IGHV1-18*01	tgtgcaaga			cc	IGHD1-1*01		tactacg		cggagg	IGHJ4*01		gctatggactactgg	gcaagacctactacgcggagggctatggactac	tgtgcaagacctactacgcggagggctatggactactgg	ARPTTRRAMDY	CARPTTRRAMDYW
M92327.1	productive	IGHV1-18*01	tgtgcaaga			cc	IGHD1-1*01		ttcttactacggtagtag		aa	IGHJ4*01		attactatgctatggactactgg	gcaagaccttcttactacggtagtagaaattactatgctatggactac	tgtgcaagaccttcttactacggtagtagaaattactatgctatggactactgg	ARPSYYGSRNYYAMDY	CARPSYYGSRNYYAMDYW
HB445829.1	productive	IGHV1-18*01	tgtgcaaga			gaaactgccg	IGHD1-1*01		ttattactac		taac	IGHJ4*01		gctatggattactgg	gcaagagaaactgccgttattactactaacgctatggattac	tgtgcaagagaaactgccgttattactactaacgctatggattactgg	ARETAVITTNAMDY	CARETAVITTNAMDYW
AJ131750.1	productive	IGHV1-18*01	tgtgcaaga			ggag	IGHD1-1*01		attactacgttagtagctac		ggcc	IGHJ4*01		atgactatgctatggactactgg	gcaagaggagattactacgttagtagctacggccatgactatgctatggactac	tgtgcaagaggagattactacgttagtagctacggccatgactatgctatggactactgg	ARGDYYVSSYGHDYAMDY	CARGDYYVSSYGHDYAMDYW
AF458195.1	productive	IGHV1-18*01	tgtgcaaga			ggg	IGHD1-1*01		tattactacggtagt		ttt	IGHJ3*01		tttgcttactgg	gcaagagggtattactacggtagtttttttgcttac	tgtgcaagagggtattactacggtagtttttttgcttactgg	ARGYYYGSFFAY	CARGYYYGSFFAYW
GN090740.1	productive	IGHV1-18*01	tgtgcaaga	t		acgggggattacgccc	IGHD1-1*01		ttattact		ttc	IGHJ4*01		ctatggacttctgg	gcaagatacgggggattacgcccttattactttcctatggacttc	tgtgcaagatacgggggattacgcccttattactttcctatggacttctgg	ARYGGLRPYYFPMDF	CARYGGLRPYYFPMDFW
EU934861.1	productive	IGHV1-18*01	tgtgcaaga				IGHD1-1*01		tactacggtagtag			IGHJ3*01		ctggtttgcttactgg	gcaagatactacggtagtagctggtttgcttac	tgtgcaagatactacggtagtagctggtttgcttactgg	ARYYGSSWFAY	CARYYGSSWFAYW
EF493001.1	productive	IGHV1-18*01	tgtgcaaga	tc		ggg	IGHD1-1*01		ttactacggtagtag			IGHJ2*01		ctactttgactactgg	gcaagatcgggttactacggtagtagctactttgactac	tgtgcaagatcgggttactacggtagtagctactttgactactgg	ARSGYYGSSYFDY	CARSGYYGSSYFDYW
AF455344.1	productive	IGHV1-18*01	tgtgcaag			gggag	IGHD1-1*01		actacggtag			IGHJ2*03	a	tactttgactactgg	gcaaggggagactacggtagatactttgactac	tgtgcaaggggagactacggtagatactttgactactgg	ARGDYGRYFDY	CARGDYGRYFDYW
HD063820.1	productive	IGHV1-18*01	tgcgc			ccggtctgag	IGHD1-1*01		atcactac		cgag	IGHJ2*01;IGHJ2*02		ttcgactattgg	gcccggtctgagatcactaccgagttcgactat	tgcgcccggtctgagatcactaccgagttcgactattgg	ARSEITTEFDY	CARSEITTEFDYW
HD063821.1	productive	IGHV1-18*01	tgcgc			ccggtctgag	IGHD1-1*01		atcactac		cgag	IGHJ2*01;IGHJ2*02		ttcgactattgg	gcccggtctgagatcactaccgagttcgactat	tgcgcccggtctgagatcactaccgagttcgactattgg	ARSEITTEFDY	CARSEITTEFDYW
HD063822.1	productive	IGHV1-18*01	tgcgc			ccggtctgag	IGHD1-1*01		atcactac		cgag	IGHJ2*01;IGHJ2*02		ttcgactattgg	gcccggtctgagatcactaccgagttcgactat	tgcgcccggtctgagatcactaccgagttcgactattgg	ARSEITTEFDY	CARSEITTEFDYW
HD063817.1	productive	IGHV1-18*01	tgcgc			ccggtctgag	IGHD1-1*01		atcactac		cgag	IGHJ2*01;IGHJ2*02		ttcgactattgg	gcccggtctgagatcactaccgagttcgactat	tgcgcccggtctgagatcactaccgagttcgactattgg	ARSEITTEFDY	CARSEITTEFDYW
HD063816.1	productive	IGHV1-18*01	tgcgc			ccggtctgag	IGHD1-1*01		atcactac		cgag	IGHJ2*01;IGHJ2*02		ttcgactattgg	gcccggtctgagatcactaccgagttcgactat	tgcgcccggtctgagatcactaccgagttcgactattgg	ARSEITTEFDY	CARSEITTEFDYW
HD063815.1	productive	IGHV1-18*01	tgcgc			ccggtctgag	IGHD1-1*01		atcactac		cgag	IGHJ2*01;IGHJ2*02		ttcgactattgg	gcccggtctgagatcactaccgagttcgactat	tgcgcccggtctgagatcactaccgagttcgactattgg	ARSEITTEFDY	CARSEITTEFDYW
HD063813.1	productive	IGHV1-18*01	tgcgc			ccggtctgag	IGHD1-1*01		atcactac		cgag	IGHJ2*01;IGHJ2*02		ttcgactattgg	gcccggtctgagatcactaccgagttcgactat	tgcgcccggtctgagatcactaccgagttcgactattgg	ARSEITTEFDY	CARSEITTEFDYW
HD063812.1	productive	IGHV1-18*01	tgcgc			ccggtctgag	IGHD1-1*01		atcactac		cgag	IGHJ2*01;IGHJ2*02		ttcgactattgg	gcccggtctgagatcactaccgagttcgactat	tgcgcccggtctgagatcactaccgagttcgactattgg	ARSEITTEFDY	CARSEITTEFDYW
HD063825.1	productive	IGHV1-18*01	tgcgc			ccggtctgag	IGHD1-1*01		atcactac		cgag	IGHJ2*01;IGHJ2*02		ttcgactattgg	gcccggtctgagatcactaccgagttcgactat	tgcgcccggtctgagatcactaccgagttcgactattgg	ARSEITTEFDY	CARSEITTEFDYW
HD063826.1	productive	IGHV1-18*01	tgcgc			ccggtctgag	IGHD1-1*01		atcactac		cgag	IGHJ2*01;IGHJ2*02		ttcgactattgg	gcccggtctgagatcactaccgagttcgactat	tgcgcccggtctgagatcactaccgagttcgactattgg	ARSEITTEFDY	CARSEITTEFDYW
HD063757.1	productive	IGHV1-18*01	tgcgc			ccggtctgag	IGHD1-1*01		atcactac		cgag	IGHJ2*01;IGHJ2*02		ttcgactattgg	gcccggtctgagatcactaccgagttcgactat	tgcgcccggtctgagatcactaccgagttcgactattgg	ARSEITTEFDY	CARSEITTEFDYW
HD063823.1	productive	IGHV1-18*01	tgcgc			ccggtctgag	IGHD1-1*01		atcactac		cgag	IGHJ2*01;IGHJ2*02		ttcgactattgg	gcccggtctgagatcactaccgagttcgactat	tgcgcccggtctgagatcactaccgagttcgactattgg	ARSEITTEFDY	CARSEITTEFDYW
HD063824.1	productive	IGHV1-18*01	tgcgc			ccggtctgag	IGHD1-1*01		atcactac		cgag	IGHJ2*01;IGHJ2*02		ttcgactattgg	gcccggtctgagatcactaccgagttcgactat	tgcgcccggtctgagatcactaccgagttcgactattgg	ARSEITTEFDY	CARSEITTEFDYW
HC922411.1	productive	IGHV1-18*01	tgcgc			ccggtctgag	IGHD1-1*01		atcactac		cgag	IGHJ2*01;IGHJ2*02		ttcgactattgg	gcccggtctgagatcactaccgagttcgactat	tgcgcccggtctgagatcactaccgagttcgactattgg	ARSEITTEFDY	CARSEITTEFDYW
HC922416.1	productive	IGHV1-18*01	tgcgc			ccggtctgag	IGHD1-1*01		atcactac		cgag	IGHJ2*01;IGHJ2*02		ttcgactattgg	gcccggtctgagatcactaccgagttcgactat	tgcgcccggtctgagatcactaccgagttcgactattgg	ARSEITTEFDY	CARSEITTEFDYW
HD063819.1	productive	IGHV1-18*01	tgcgc			ccggtctgag	IGHD1-1*01		atcactac		cgag	IGHJ2*01;IGHJ2*02		ttcgactattgg	gcccggtctgagatcactaccgagttcgactat	tgcgcccggtctgagatcactaccgagttcgactattgg	ARSEITTEFDY	CARSEITTEFDYW
HD063818.1	productive	IGHV1-18*01	tgcgc			ccggtctgag	IGHD1-1*01		atcactac		cgag	IGHJ2*01;IGHJ2*02		ttcgactattgg	gcccggtctgagatcactaccgagttcgactat	tgcgcccggtctgagatcactaccgagttcgactattgg	ARSEITTEFDY	CARSEITTEFDYW
HC922417.1	productive	IGHV1-18*01	tgcgc			ccggtctgag	IGHD1-1*01		atcactac		cgag	IGHJ2*01;IGHJ2*02		ttcgactattgg	gcccggtctgagatcactaccgagttcgactat	tgcgcccggtctgagatcactaccgagttcgactattgg	ARSEITTEFDY	CARSEITTEFDYW
HD063814.1	productive	IGHV1-18*01	tgcgc			ccggtctgag	IGHD1-1*01		atcactac		cgag	IGHJ2*01;IGHJ2*02		ttcgactattgg	gcccggtctgagatcactaccgagttcgactat	tgcgcccggtctgagatcactaccgagttcgactattgg	ARSEITTEFDY	CARSEITTEFDYW
HD063763.1	productive	IGHV1-18*01	tgcgc			ccggtctgag	IGHD1-1*01		atcactac		cgag	IGHJ2*01;IGHJ2*02		ttcgactattgg	gcccggtctgagatcactaccgagttcgactat	tgcgcccggtctgagatcactaccgagttcgactattgg	ARSEITTEFDY	CARSEITTEFDYW
HD063762.1	productive	IGHV1-18*01	tgcgc			ccggtctgag	IGHD1-1*01		atcactac		cgag	IGHJ2*01;IGHJ2*02		ttcgactattgg	gcccggtctgagatcactaccgagttcgactat	tgcgcccggtctgagatcactaccgagttcgactattgg	ARSEITTEFDY	CARSEITTEFDYW
AY229955.1	productive	IGHV1-18*01	tgtgtaag			cc	IGHD1-1*01		gtagc		gt	IGHJ1*01		ctggtacttcgatgtctgg	gtaagccgtagcgtctggtacttcgatgtc	tgtgtaagccgtagcgtctggtacttcgatgtctgg	VSRSVWYFDV	CVSRSVWYFDVW
AY605265.1	productive	IGHV1-18*01	tgttcaaga			gggg	IGHD1-1*01		actacggtactag			IGHJ1*01		ctacgggtacttcgatgtctgg	tcaagaggggactacggtactagctacgggtacttcgatgtc	tgttcaagaggggactacggtactagctacgggtacttcgatgtctgg	SRGDYGTSYGYFDV	CSRGDYGTSYGYFDVW
AF023205.1	productive	IGHV1-18*01;IGHV1-22*01;IGHV1-26*01	tgtgcaaga			ccc	IGHD1-1*01		tattactacggtagtag			IGHJ1*01		ctactggtacttcgatgtctgg	gcaagaccctattactacggtagtagctactggtacttcgatgtc	tgtgcaagaccctattactacggtagtagctactggtacttcgatgtctgg	ARPYYYGSSYWYFDV	CARPYYYGSSYWYFDVW
FJ150849.1	productive	IGHV1-18*01;IGHV1-26*01	tgtgcaaga			aagggggatcgtgatcatac	IGHD1-1*01		tagaagctac		gtcg	IGHJ3*01	agg	cctggtttgcttactgg	gcaagaaagggggatcgtgatcatactagaagctacgtcgaggcctggtttgcttac	tgtgcaagaaagggggatcgtgatcatactagaagctacgtcgaggcctggtttgcttactgg	ARKGDRDHTRSYVEAWFAY	CARKGDRDHTRSYVEAWFAYW
FJ150852.1	productive	IGHV1-18*01;IGHV1-26*01	tgtgcaaga			aagggggatcgtgatcatac	IGHD1-1*01		tagaagctac		gtcg	IGHJ3*01	agg	cctggtttgcttactgg	gcaagaaagggggatcgtgatcatactagaagctacgtcgaggcctggtttgcttac	tgtgcaagaaagggggatcgtgatcatactagaagctacgtcgaggcctggtttgcttactgg	ARKGDRDHTRSYVEAWFAY	CARKGDRDHTRSYVEAWFAYW
FJ150868.1	productive	IGHV1-18*01;IGHV1-26*01	tgtgcaaga			aagggggatcgtgatcatac	IGHD1-1*01		tagaagctac		gtcg	IGHJ3*01	agg	cctggtttgcttactgg	gcaagaaagggggatcgtgatcatactagaagctacgtcgaggcctggtttgcttac	tgtgcaagaaagggggatcgtgatcatactagaagctacgtcgaggcctggtttgcttactgg	ARKGDRDHTRSYVEAWFAY	CARKGDRDHTRSYVEAWFAYW
FJ150851.1	productive	IGHV1-18*01;IGHV1-26*01	tgtgcaaga			aagggggatcgtgatcatac	IGHD1-1*01		tagaagctac		gtcg	IGHJ3*01	agg	cctggtttgcttactgg	gcaagaaagggggatcgtgatcatactagaagctacgtcgaggcctggtttgcttac	tgtgcaagaaagggggatcgtgatcatactagaagctacgtcgaggcctggtttgcttactgg	ARKGDRDHTRSYVEAWFAY	CARKGDRDHTRSYVEAWFAYW
FJ150850.1	productive	IGHV1-18*01;IGHV1-26*01	tgcgcaaga			aagggggatcgtgatcatac	IGHD1-1*01		tagaagctac		gtcg	IGHJ3*01	agg	cctggtttgcttactgg	gcaagaaagggggatcgtgatcatactagaagctacgtcgaggcctggtttgcttac	tgcgcaagaaagggggatcgtgatcatactagaagctacgtcgaggcctggtttgcttactgg	ARKGDRDHTRSYVEAWFAY	CARKGDRDHTRSYVEAWFAYW
AF043115.1	productive	IGHV1-18*01;IGHV1-26*01	tgtgcaaga			gg	IGHD1-1*01		ctacgggagtagctac		gga	IGHJ3*01		tttgcttactgg	gcaagaggctacgggagtagctacggatttgcttac	tgtgcaagaggctacgggagtagctacggatttgcttactgg	ARGYGSSYGFAY	CARGYGSSYGFAYW
AF178455.1	productive	IGHV1-18*01;IGHV1-26*01	tgtgcaaga			gg	IGHD1-1*01		ctacgggagtagctac		gga	IGHJ3*01		tttgcttactgg	gcaagaggctacgggagtagctacggatttgcttac	tgtgcaagaggctacgggagtagctacggatttgcttactgg	ARGYGSSYGFAY	CARGYGSSYGFAYW
DL464063.1	productive	IGHV1-18*01;IGHV1-26*01	tgtgcaaga			gggtc	IGHD1-1*01		ctacggtagtag			IGHJ2*01		ctactttgactactgg	gcaagagggtcctacggtagtagctactttgactac	tgtgcaagagggtcctacggtagtagctactttgactactgg	ARGSYGSSYFDY	CARGSYGSSYFDYW
X77230.1	productive	IGHV1-18*01;IGHV1-26*01;IGHV1-31*01;IGHV1-34*02	tgtacaag			gccc	IGHD1-1*01		actacggtag		aca	IGHJ3*01		cctggtttccttactgg	acaaggcccactacggtagacacctggtttccttac	tgtacaaggcccactacggtagacacctggtttccttactgg	TRPTTVDTWFPY	CTRPTTVDTWFPYW
L24802.1	productive	IGHV1-18*01;IGHV1-26*01;IGHV1-34*02	tgtgcaaga	t			IGHD1-1*01		ttaattactacggt		c	IGHJ4*01		actatactatggactactgg	gcaagatttaattactacggtcactatactatggactac	tgtgcaagatttaattactacggtcactatactatggactactgg	ARFNYYGHYTMDY	CARFNYYGHYTMDYW
AY437074.1	productive	IGHV1-18*01;IGHV1-27*01;IGHV1S135*01;IGHV1S29*02	tctaca			cctc	IGHD1-1*01		tattacttcg		attatacgggggact	IGHJ4*01		tgctatggactactgg	acacctctattacttcgattatacgggggacttgctatggactac	tctacacctctattacttcgattatacgggggacttgctatggactactgg	TPLLLRLYGGLAMDY	STPLLLRLYGGLAMDYW
JF690283.1	productive	IGHV1-18*01;IGHV1-34*02	tgtgcaaga	tcttg		g	IGHD1-1*01		actacggtagtagctac		tg	IGHJ1*03		actggtacttcgatgtctgg	gcaagatcttggactacggtagtagctactgactggtacttcgatgtc	tgtgcaagatcttggactacggtagtagctactgactggtacttcgatgtctgg	ARSWTTVVATDWYFDV	CARSWTTVVATDWYFDVW
DQ228209.1	productive	IGHV1-19*01	tgtacaaga			gaga	IGHD1-1*01		atcactacggtag		cct	IGHJ2*01		ctttgactactgg	acaagagagaatcactacggtagcctctttgactac	tgtacaagagagaatcactacggtagcctctttgactactgg	TRENHYGSLFDY	CTRENHYGSLFDYW
AF276288.1	productive	IGHV1-19*01	tgtgcaaga			gaga	IGHD1-1*01		actatggaagt		tc	IGHJ1*01		cttcgatgtctgg	gcaagagagaactatggaagttccttcgatgtc	tgtgcaagagagaactatggaagttccttcgatgtctgg	ARENYGSSFDV	CARENYGSSFDVW
DD454308.1	productive	IGHV1-19*01	tgtgcaaga			gaggg	IGHD1-1*01		ctacggtagtagctac		agg	IGHJ4*01		gctatggactactgg	gcaagagagggctacggtagtagctacagggctatggactac	tgtgcaagagagggctacggtagtagctacagggctatggactactgg	AREGYGSSYRAMDY	CAREGYGSSYRAMDYW
U60459.1	productive	IGHV1-19*01	tgtgcaaga	tc		ccag	IGHD1-1*01		tattactacggtagtag			IGHJ2*01		ctactttgactactgg	gcaagatcccagtattactacggtagtagctactttgactac	tgtgcaagatcccagtattactacggtagtagctactttgactactgg	ARSQYYYGSSYFDY	CARSQYYYGSSYFDYW
HB445466.1	productive	IGHV1-19*01	tgtgcaaga	tc		cca	IGHD1-1*01		ttattacttcgatggtag		agtcccttggg	IGHJ4*01		atgctatggactactgg	gcaagatcccattattacttcgatggtagagtcccttgggatgctatggactac	tgtgcaagatcccattattacttcgatggtagagtcccttgggatgctatggactactgg	ARSHYYFDGRVPWDAMDY	CARSHYYFDGRVPWDAMDYW
HB445468.1	productive	IGHV1-19*01	tgtgcaaga	tc		cca	IGHD1-1*01		ttattacttcgatggtag		agtcccttggg	IGHJ4*01		atgctatggactactgg	gcaagatcccattattacttcgatggtagagtcccttgggatgctatggactac	tgtgcaagatcccattattacttcgatggtagagtcccttgggatgctatggactactgg	ARSHYYFDGRVPWDAMDY	CARSHYYFDGRVPWDAMDYW
CS451138.1	productive	IGHV1-19*01	tgtgcaaga	tc		cca	IGHD1-1*01		ttattacttcgatggtag		agtcccttggg	IGHJ4*01		atgctatggactactgg	gcaagatcccattattacttcgatggtagagtcccttgggatgctatggactac	tgtgcaagatcccattattacttcgatggtagagtcccttgggatgctatggactactgg	ARSHYYFDGRVPWDAMDY	CARSHYYFDGRVPWDAMDYW
GN334376.1	productive	IGHV1-19*01	tgtgcaaga	tc		cca	IGHD1-1*01		ttattacttcgatggtag		agtcccttggg	IGHJ4*01		atgctatggactactgg	gcaagatcccattattacttcgatggtagagtcccttgggatgctatggactac	tgtgcaagatcccattattacttcgatggtagagtcccttgggatgctatggactactgg	ARSHYYFDGRVPWDAMDY	CARSHYYFDGRVPWDAMDYW
GN334374.1	productive	IGHV1-19*01	tgtgcaaga	tc		cca	IGHD1-1*01		ttattacttcgatggtag		agtcccttggg	IGHJ4*01		atgctatggactactgg	gcaagatcccattattacttcgatggtagagtcccttgggatgctatggactac	tgtgcaagatcccattattacttcgatggtagagtcccttgggatgctatggactactgg	ARSHYYFDGRVPWDAMDY	CARSHYYFDGRVPWDAMDYW
DM148389.1	productive	IGHV1-19*01	tgtgcaaga	tc		cca	IGHD1-1*01		ttattacttcgatggtag		agtcccttggg	IGHJ4*01		atgctatggactactgg	gcaagatcccattattacttcgatggtagagtcccttgggatgctatggactac	tgtgcaagatcccattattacttcgatggtagagtcccttgggatgctatggactactgg	ARSHYYFDGRVPWDAMDY	CARSHYYFDGRVPWDAMDYW
CS453126.1	productive	IGHV1-19*01	tgtgcaaga	tc		cca	IGHD1-1*01		ttattacttcgatggtag		agtcccttggg	IGHJ4*01		atgctatggactactgg	gcaagatcccattattacttcgatggtagagtcccttgggatgctatggactac	tgtgcaagatcccattattacttcgatggtagagtcccttgggatgctatggactactgg	ARSHYYFDGRVPWDAMDY	CARSHYYFDGRVPWDAMDYW
CS453124.1	productive	IGHV1-19*01	tgtgcaaga	tc		cca	IGHD1-1*01		ttattacttcgatggtag		agtcccttggg	IGHJ4*01		atgctatggactactgg	gcaagatcccattattacttcgatggtagagtcccttgggatgctatggactac	tgtgcaagatcccattattacttcgatggtagagtcccttgggatgctatggactactgg	ARSHYYFDGRVPWDAMDY	CARSHYYFDGRVPWDAMDYW
DM115889.1	productive	IGHV1-19*01	tgtgcaaga	tc		cca	IGHD1-1*01		ttattacttcgatggtag		agtcccttggg	IGHJ4*01		atgctatggactactgg	gcaagatcccattattacttcgatggtagagtcccttgggatgctatggactac	tgtgcaagatcccattattacttcgatggtagagtcccttgggatgctatggactactgg	ARSHYYFDGRVPWDAMDY	CARSHYYFDGRVPWDAMDYW
CS451140.1	productive	IGHV1-19*01	tgtgcaaga	tc		cca	IGHD1-1*01		ttattacttcgatggtag		agtcccttggg	IGHJ4*01		atgctatggactactgg	gcaagatcccattattacttcgatggtagagtcccttgggatgctatggactac	tgtgcaagatcccattattacttcgatggtagagtcccttgggatgctatggactactgg	ARSHYYFDGRVPWDAMDY	CARSHYYFDGRVPWDAMDYW
DM115888.1	productive	IGHV1-19*01	tgtgcaaga	tc		cca	IGHD1-1*01		ttattacttcgatggtag		agtcccttggg	IGHJ4*01		atgctatggactactgg	gcaagatcccattattacttcgatggtagagtcccttgggatgctatggactac	tgtgcaagatcccattattacttcgatggtagagtcccttgggatgctatggactactgg	ARSHYYFDGRVPWDAMDY	CARSHYYFDGRVPWDAMDYW
DM148390.1	productive	IGHV1-19*01	tgtgcaaga	tc		cca	IGHD1-1*01		ttattacttcgatggtag		agtcccttggg	IGHJ4*01		atgctatggactactgg	gcaagatcccattattacttcgatggtagagtcccttgggatgctatggactac	tgtgcaagatcccattattacttcgatggtagagtcccttgggatgctatggactactgg	ARSHYYFDGRVPWDAMDY	CARSHYYFDGRVPWDAMDYW
AF455953.1	productive	IGHV1-19*01	tgtgcaaga	tc			IGHD1-1*01		cggtagtagc		ac	IGHJ4*01		ctatgctatggactactgg	gcaagatccggtagtagcacctatgctatggactac	tgtgcaagatccggtagtagcacctatgctatggactactgg	ARSGSSTYAMDY	CARSGSSTYAMDYW
AF459881.1	productive	IGHV1-19*01	tgtgcaaga	t		taaggcctc	IGHD1-1*01		attactacggtagtagct		cg	IGHJ4*01		tatgctatggactactgg	gcaagattaaggcctcattactacggtagtagctcgtatgctatggactac	tgtgcaagattaaggcctcattactacggtagtagctcgtatgctatggactactgg	ARLRPHYYGSSSYAMDY	CARLRPHYYGSSSYAMDYW
AY454439.1	productive	IGHV1-19*01	tgtgcaag			g	IGHD1-1*01		attactacggta		attcctttga	IGHJ4*01		ctatggactactgg	gcaaggattactacggtaattcctttgactatggactac	tgtgcaaggattactacggtaattcctttgactatggactactgg	ARITTVIPLTMDY	CARITTVIPLTMDYW
HC462808.1	productive	IGHV1-19*01	tgtgcaag			gct	IGHD1-1*01		cggtagtagctac		cg	IGHJ2*01		ctgg	gcaaggctcggtagtagctaccgc	tgtgcaaggctcggtagtagctaccgctgg	ARLGSSYR	CARLGSSYRW
HC462812.1	productive	IGHV1-19*01	tgtgcaag			gct	IGHD1-1*01		cggtagtagctac		cg	IGHJ2*01		ctgg	gcaaggctcggtagtagctaccgc	tgtgcaaggctcggtagtagctaccgctgg	ARLGSSYR	CARLGSSYRW
AF455304.1	productive	IGHV1-19*01	tgtgcaag			gga	IGHD1-1*01		ttataactacggtagtaggtac		g	IGHJ1*03		ggtacttcgatgtctgg	gcaagggattataactacggtagtaggtacgggtacttcgatgtc	tgtgcaagggattataactacggtagtaggtacgggtacttcgatgtctgg	ARDYNYGSRYGYFDV	CARDYNYGSRYGYFDVW
AF455326.1	productive	IGHV1-20*01	tgtgcaaga			agggc	IGHD1-1*01		tattactacggtagta			IGHJ2*01		tactttgactactgg	gcaagaagggctattactacggtagtatactttgactac	tgtgcaagaagggctattactacggtagtatactttgactactgg	ARRAITTVVYFDY	CARRAITTVVYFDYW
AF455932.1	productive	IGHV1-20*01	tgtgcaaga			g	IGHD1-1*01		attactac			IGHJ2*01;IGHJ2*02	t	actactttgactactgg	gcaagagattactactactactttgactac	tgtgcaagagattactactactactttgactactgg	ARDYYYYFDY	CARDYYYYFDYW
GQ240582.1	productive	IGHV1-20*01;IGHV1-20*02;IGHV1-37*01	tgtgcaaga			agggggggggg	IGHD1-1*01		ttattaccctag		ag	IGHJ4*01		actatgctatggactactgg	gcaagaaggggggggggttattaccctagagactatgctatggactac	tgtgcaagaaggggggggggttattaccctagagactatgctatggactactgg	ARRGGGYYPRDYAMDY	CARRGGGYYPRDYAMDYW
U20060.1	productive	IGHV1-20*01;IGHV1-20*02;IGHV1-37*01	tgtgcaaga			gattcccc	IGHD1-1*01		ttattactacggtagtagctac		ggg	IGHJ4*01		tatgctatggactactgg	gcaagagattccccttattactacggtagtagctacgggtatgctatggactac	tgtgcaagagattccccttattactacggtagtagctacgggtatgctatggactactgg	ARDSPYYYGSSYGYAMDY	CARDSPYYYGSSYGYAMDYW
M33558.1	productive	IGHV1-20*01;IGHV1-20*02;IGHV1-37*01	tgtgcaaga			gattcccc	IGHD1-1*01		ttattactacggtagtagctac		ggg	IGHJ4*01		tatgctatggactactgg	gcaagagattccccttattactacggtagtagctacgggtatgctatggactac	tgtgcaagagattccccttattactacggtagtagctacgggtatgctatggactactgg	ARDSPYYYGSSYGYAMDY	CARDSPYYYGSSYGYAMDYW
AF163740.1	productive	IGHV1-20*02	tgtgcaa			agggggc	IGHD1-1*01		ttactacgg			IGHJ2*01		ctactttgactactgg	gcaaagggggcttactacggctactttgactac	tgtgcaaagggggcttactacggctactttgactactgg	AKGAYYGYFDY	CAKGAYYGYFDYW
FJ816576.1	productive	IGHV1-20*02	tgtgcaaga			aaggggg	IGHD1-1*01		acggtagtagctac		gtc	IGHJ4*01		gctatggactactgg	gcaagaaagggggacggtagtagctacgtcgctatggactac	tgtgcaagaaagggggacggtagtagctacgtcgctatggactactgg	ARKGDGSSYVAMDY	CARKGDGSSYVAMDYW
AY877951.1	productive	IGHV1-20*02	tgtgcaaga			cggg	IGHD1-1*01		attacgacggt			IGHJ3*01	g	cctggtttgcttactgg	gcaagacgggattacgacggtgcctggtttgcttac	tgtgcaagacgggattacgacggtgcctggtttgcttactgg	ARRDYDGAWFAY	CARRDYDGAWFAYW
AY877954.1	productive	IGHV1-20*02	tgtgcaaga			cggg	IGHD1-1*01		attacgacggt			IGHJ3*01	g	cctggtttgcttactgg	gcaagacgggattacgacggtgcctggtttgcttac	tgtgcaagacgggattacgacggtgcctggtttgcttactgg	ARRDYDGAWFAY	CARRDYDGAWFAYW
AF459907.1	productive	IGHV1-22*01	tgtgcaaga			gaggg	IGHD1-1*01		tactacggt			IGHJ4*01		ctatgctatggactactgg	gcaagagagggtactacggtctatgctatggactac	tgtgcaagagagggtactacggtctatgctatggactactgg	AREGTTVYAMDY	CAREGTTVYAMDYW
JF690282.1	productive	IGHV1-22*01	tgtgcaaga			gggaggg	IGHD1-1*01		actacggtagt		c	IGHJ4*01		ctatggactactgg	gcaagagggagggactacggtagtcctatggactac	tgtgcaagagggagggactacggtagtcctatggactactgg	ARGRDYGSPMDY	CARGRDYGSPMDYW
AF118986.1	productive	IGHV12-3*02	tgtgcaggagaca				IGHD1-1*01		accacgg			IGHJ1*01;IGHJ1*02;IGHJ1*03		ctactggtacttcgatgtctgg	gcaggagacaaccacggctactggtacttcgatgtc	tgtgcaggagacaaccacggctactggtacttcgatgtctgg	AGDNHGYWYFDV	CAGDNHGYWYFDVW
EU239758.1	productive	IGHV12-3*02	tgtgcaggagaca				IGHD1-1*01		actacgg			IGHJ1*01		ctactggtacttcgatgtctgg	gcaggagacaactacggctactggtacttcgatgtc	tgtgcaggagacaactacggctactggtacttcgatgtctgg	AGDNYGYWYFDV	CAGDNYGYWYFDVW
U64381.1	productive	IGHV12-3*02	tgtgcaggagaca				IGHD1-1*01		actacgg			IGHJ1*01;IGHJ1*02;IGHJ1*03		ctactggtacttcgatgtctgg	gcaggagacaactacggctactggtacttcgatgtc	tgtgcaggagacaactacggctactggtacttcgatgtctgg	AGDNYGYWYFDV	CAGDNYGYWYFDVW
U64362.1	productive	IGHV12-3*02	tgtgcaggagacaga				IGHD1-1*01		tacgg			IGHJ1*01;IGHJ1*02;IGHJ1*03		ctactggtacttcgatgtctgg	gcaggagacagatacggctactggtacttcgatgtc	tgtgcaggagacagatacggctactggtacttcgatgtctgg	AGDRYGYWYFDV	CAGDRYGYWYFDVW
U64364.1	productive	IGHV12-3*02	tgtgcaggagacaga				IGHD1-1*01		tacgg			IGHJ1*01;IGHJ1*02;IGHJ1*03		ctactggtacttcgatgtctgg	gcaggagacagatacggctactggtacttcgatgtc	tgtgcaggagacagatacggctactggtacttcgatgtctgg	AGDRYGYWYFDV	CAGDRYGYWYFDVW
U64371.1	productive	IGHV12-3*02	tgtgcaggagacaga				IGHD1-1*01		tacgg			IGHJ1*01;IGHJ1*02;IGHJ1*03		ctactggtacttcgatgtctgg	gcaggagacagatacggctactggtacttcgatgtc	tgtgcaggagacagatacggctactggtacttcgatgtctgg	AGDRYGYWYFDV	CAGDRYGYWYFDVW
AF118936.1	productive	IGHV12-3*02	tgtgcaggagacag				IGHD1-1*01		ctacgg			IGHJ1*01;IGHJ1*02;IGHJ1*03		ctactggtacttcgatgtctgg	gcaggagacagctacggctactggtacttcgatgtc	tgtgcaggagacagctacggctactggtacttcgatgtctgg	AGDSYGYWYFDV	CAGDSYGYWYFDVW
U64367.1	productive	IGHV12-3*02	tgtgcaggaga				IGHD1-1*01		ttactacgg			IGHJ1*01;IGHJ1*02;IGHJ1*03		ctactggtacttcgatgtctgg	gcaggagattactacggctactggtacttcgatgtc	tgtgcaggagattactacggctactggtacttcgatgtctgg	AGDYYGYWYFDV	CAGDYYGYWYFDVW
U64365.1	productive	IGHV12-3*02	tgtgcaggaga				IGHD1-1*01		ttactacgg			IGHJ1*01;IGHJ1*02;IGHJ1*03		ctactggtacttcgatgtctgg	gcaggagattactacggctactggtacttcgatgtc	tgtgcaggagattactacggctactggtacttcgatgtctgg	AGDYYGYWYFDV	CAGDYYGYWYFDVW
AJ012373.1	productive	IGHV1-26*01	tgtgcaa				IGHD1-1*01		atgactacggtagtacctac		g	IGHJ3*01		ggtttgcttactgg	gcaaatgactacggtagtacctacgggtttgcttac	tgtgcaaatgactacggtagtacctacgggtttgcttactgg	ANDYGSTYGFAY	CANDYGSTYGFAYW
JF690534.1	productive	IGHV1-26*01	tgtgcaaga			cac	IGHD1-1*01		tattactacggtagtag			IGHJ1*03		ctacgggtacttcgatgtctgg	gcaagacactattactacggtagtagctacgggtacttcgatgtc	tgtgcaagacactattactacggtagtagctacgggtacttcgatgtctgg	ARHYYYGSSYGYFDV	CARHYYYGSSYGYFDVW
JF690464.1	productive	IGHV1-26*01	tgtgcaaga			cac	IGHD1-1*01		tattactacggtagtag			IGHJ1*03		ctacgggtacttcgatgtctgg	gcaagacactattactacggtagtagctacgggtacttcgatgtc	tgtgcaagacactattactacggtagtagctacgggtacttcgatgtctgg	ARHYYYGSSYGYFDV	CARHYYYGSSYGYFDVW
AF455341.1	productive	IGHV1-26*01	tgtgcaaga			c	IGHD1-1*01		attactacggtagtagc		a	IGHJ3*01	agg	cctggtttgcttactgg	gcaagacattactacggtagtagcaaggcctggtttgcttac	tgtgcaagacattactacggtagtagcaaggcctggtttgcttactgg	ARHYYGSSKAWFAY	CARHYYGSSKAWFAYW
GQ478828.1	productive	IGHV1-26*01	tgtgcaaga			g	IGHD1-1*01		accgt			IGHJ1*01;IGHJ1*02		tactggtacttcgatgtctgg	gcaagagaccgttactggtacttcgatgtc	tgtgcaagagaccgttactggtacttcgatgtctgg	ARDRYWYFDV	CARDRYWYFDVW
AJ002696.1	productive	IGHV1-26*01	tgtgcaaga			g	IGHD1-1*01		acgg			IGHJ1*01		ctactggtacttcgatgtctgg	gcaagagacggctactggtacttcgatgtc	tgtgcaagagacggctactggtacttcgatgtctgg	ARDGYWYFDV	CARDGYWYFDVW
AF458176.1	productive	IGHV1-26*01	tgtgcaaga			gagggccctc	IGHD1-1*01		ttactac		ccc	IGHJ4*01		ttactatgctatggactactgg	gcaagagagggccctcttactaccccttactatgctatggactac	tgtgcaagagagggccctcttactaccccttactatgctatggactactgg	AREGPLTTPYYAMDY	CAREGPLTTPYYAMDYW
AF458188.1	productive	IGHV1-26*01	tgtgcaaga			gaggt	IGHD1-1*01		ttactacggaagtagctac		ggg	IGHJ4*01		gctatggactactgg	gcaagagaggtttactacggaagtagctacggggctatggactac	tgtgcaagagaggtttactacggaagtagctacggggctatggactactgg	AREVYYGSSYGAMDY	CAREVYYGSSYGAMDYW
M17724.1	productive	IGHV1-26*01	tgtgcaaga			g	IGHD1-1*01		attactacggtagtag			IGHJ3*01		ctcgtttgtttactgg	gcaagagattactacggtagtagctcgtttgtttac	tgtgcaagagattactacggtagtagctcgtttgtttactgg	ARDYYGSSSFVY	CARDYYGSSSFVYW
AJ223541.1	productive	IGHV1-26*01	tgtgcaaga			g	IGHD1-1*01		attactacggtagtag			IGHJ3*01		ctcgtttgtttactgg	gcaagagattactacggtagtagctcgtttgtttac	tgtgcaagagattactacggtagtagctcgtttgtttactgg	ARDYYGSSSFVY	CARDYYGSSSFVYW
AF455994.1	productive	IGHV1-26*01	tgtgcaaga			gc	IGHD1-1*01		tactacggtagtagc		cccc	IGHJ3*01		tttgcttactgg	gcaagagctactacggtagtagccccctttgcttac	tgtgcaagagctactacggtagtagccccctttgcttactgg	ARATTVVAPFAY	CARATTVVAPFAYW
X02554.1	productive	IGHV1-26*01	tgtgcaaga			gc	IGHD1-1*01		ttattactacggt		cct	IGHJ3*01		tttgcttactgg	gcaagagcttattactacggtccttttgcttac	tgtgcaagagcttattactacggtccttttgcttactgg	ARAYYYGPFAY	CARAYYYGPFAYW
AY369955.1	productive	IGHV1-26*01	tgtgcaaga			ggga	IGHD1-1*01		actacggtagtag			IGHJ2*01		ctactttgactactgg	gcaagagggaactacggtagtagctactttgactac	tgtgcaagagggaactacggtagtagctactttgactactgg	ARGNYGSSYFDY	CARGNYGSSYFDYW
X02233.1	productive	IGHV1-26*01	tgtgcaaga			gggnn	IGHD1-1*01		attac		a	IGHJ3*01		ctggnttccttactgg	gcaagagggnnattacactggnttccttac	tgtgcaagagggnnattacactggnttccttactgg	ARGXLHWXPY	CARGXLHWXPYW
X02553.1	productive	IGHV1-26*01	tgtgcaaga			gggnn	IGHD1-1*01		attac		a	IGHJ3*01		ctggtttccttactgg	gcaagagggnnattacactggtttccttac	tgtgcaagagggnnattacactggtttccttactgg	ARGXLHWFPY	CARGXLHWFPYW
X02552.1	productive	IGHV1-26*01	tgtgcaaga			gggnn	IGHD1-1*01		attac		a	IGHJ3*01		ctggtttccttactgg	gcaagagggnnattacactggtttccttac	tgtgcaagagggnnattacactggtttccttactgg	ARGXLHWFPY	CARGXLHWFPYW
DL464062.1	productive	IGHV1-26*01	tgtgcaaga			gggtc	IGHD1-1*01		ctacggtagtag			IGHJ2*01		ctactttgactactgg	gcaagagggtcctacggtagtagctactttgactac	tgtgcaagagggtcctacggtagtagctactttgactactgg	ARGSYGSSYFDY	CARGSYGSSYFDYW
EU568201.1	productive	IGHV1-26*01	tgtgcaaga	t		acgac	IGHD1-1*01		tattacggtagtag		tct	IGHJ1*03		ctactggtacttcgatgtctgg	gcaagatacgactattacggtagtagtctctactggtacttcgatgtc	tgtgcaagatacgactattacggtagtagtctctactggtacttcgatgtctgg	ARYDYYGSSLYWYFDV	CARYDYYGSSLYWYFDVW
FB506901.1	productive	IGHV1-26*01	tgtgcaaga	t		ggattct	IGHD1-1*01		ttactacggtcgtagc		aaa	IGHJ1*03		tggtacttcgatgtctgg	gcaagatggattctttactacggtcgtagcaaatggtacttcgatgtc	tgtgcaagatggattctttactacggtcgtagcaaatggtacttcgatgtctgg	ARWILYYGRSKWYFDV	CARWILYYGRSKWYFDVW
GN042461.1	productive	IGHV1-26*01	tgtgcaaga	t		ggattct	IGHD1-1*01		ttactacggtcgtagc		aaa	IGHJ1*03		tggtacttcgatgtctgg	gcaagatggattctttactacggtcgtagcaaatggtacttcgatgtc	tgtgcaagatggattctttactacggtcgtagcaaatggtacttcgatgtctgg	ARWILYYGRSKWYFDV	CARWILYYGRSKWYFDVW
FB506903.1	productive	IGHV1-26*01	tgtgcaaga	t		ggattct	IGHD1-1*01		ttactacggtcgtagc		aag	IGHJ1*01;IGHJ1*03		tggtacttcgatgtctgg	gcaagatggattctttactacggtcgtagcaagtggtacttcgatgtc	tgtgcaagatggattctttactacggtcgtagcaagtggtacttcgatgtctgg	ARWILYYGRSKWYFDV	CARWILYYGRSKWYFDVW
GN042463.1	productive	IGHV1-26*01	tgtgcaaga	t		ggattct	IGHD1-1*01		ttactacggtcgtagc		aag	IGHJ1*01;IGHJ1*03		tggtacttcgatgtctgg	gcaagatggattctttactacggtcgtagcaagtggtacttcgatgtc	tgtgcaagatggattctttactacggtcgtagcaagtggtacttcgatgtctgg	ARWILYYGRSKWYFDV	CARWILYYGRSKWYFDVW
AY310509.1	productive	IGHV1-26*01	tgtgcaag			ccggg	IGHD1-1*01		gggagta		t	IGHJ2*01		tattttgagtactgg	gcaagccggggggagtattattttgagtac	tgtgcaagccggggggagtattattttgagtactgg	ASRGEYYFEY	CASRGEYYFEYW
X12392.1	productive	IGHV1-26*01	tgtgcaag			ggccc	IGHD1-1*01		attactacggtagtag		tagtccc	IGHJ2*01	t	actactttgactactgg	gcaagggcccattactacggtagtagtagtccctactactttgactac	tgtgcaagggcccattactacggtagtagtagtccctactactttgactactgg	ARAHYYGSSSPYYFDY	CARAHYYGSSSPYYFDYW
JF690292.1	productive	IGHV1-26*01	tgtgcaag			gggg	IGHD1-1*01		tactacggtag		ag	IGHJ4*01		atgctatggactactgg	gcaagggggtactacggtagagatgctatggactac	tgtgcaagggggtactacggtagagatgctatggactactgg	ARGYYGRDAMDY	CARGYYGRDAMDYW
AY174022.1	productive	IGHV1-26*01	tgtgcaag				IGHD1-1*01		tagc			IGHJ4*01		tactatgctatggactactgg	gcaagtagctactatgctatggactac	tgtgcaagtagctactatgctatggactactgg	ASSYYAMDY	CASSYYAMDYW
DD436892.1	productive	IGHV1-26*01	tgtgcaag			tccccc	IGHD1-1*01		tactacggtagtagctac		ag	IGHJ1*02		actggtacttcgatgtctgg	gcaagtccccctactacggtagtagctacagactggtacttcgatgtc	tgtgcaagtccccctactacggtagtagctacagactggtacttcgatgtctgg	ASPPTTVVATDWYFDV	CASPPTTVVATDWYFDVW
U41426.1	productive	IGHV1-26*01	tgtgcaa				IGHD1-1*01		tattactacggt		ccc	IGHJ4*01		attactatgctatggactactgg	gcaatattactacggtcccattactatgctatggactac	tgtgcaatattactacggtcccattactatgctatggactactgg	AILLRSHYYAMDY	CAILLRSHYYAMDYW
DM045501.1	productive	IGHV1-26*01	tgtgcacga			cccca	IGHD1-1*01		ttattactacgctggtag		atcggg	IGHJ4*01		tgctatggactactgg	gcacgaccccattattactacgctggtagatcgggtgctatggactac	tgtgcacgaccccattattactacgctggtagatcgggtgctatggactactgg	ARPHYYYAGRSGAMDY	CARPHYYYAGRSGAMDYW
AY437056.1	productive	IGHV1-26*01	tgtgc			cc	IGHD1-1*01		ctacggtagtgtcta		gaa	IGHJ4*01		ctatggactactgg	gcccctacggtagtgtctagaactatggactac	tgtgcccctacggtagtgtctagaactatggactactgg	APTVVSRTMDY	CAPTVVSRTMDYW
AJ223542.1	productive	IGHV1-26*01	tgtgc			tcgc	IGHD1-1*01		tattactacggtagtagc		cta	IGHJ1*03		gtctgg	gctcgctattactacggtagtagcctagtc	tgtgctcgctattactacggtagtagcctagtctgg	ARYYYGSSLV	CARYYYGSSLVW
M17725.1	productive	IGHV1-26*01	tgtgc			tcgc	IGHD1-1*01		tattactacggtagtagc		cta	IGHJ1*03		gtctgg	gctcgctattactacggtagtagcctagtc	tgtgctcgctattactacggtagtagcctagtctgg	ARYYYGSSLV	CARYYYGSSLVW
M12765.1	productive	IGHV1-26*01	tgtgc			tcgc	IGHD1-1*01		tattactacggtagtagc		cta	IGHJ1*03		gtctgg	gctcgctattactacggtagtagcctagtc	tgtgctcgctattactacggtagtagcctagtctgg	ARYYYGSSLV	CARYYYGSSLVW
AY878013.1	productive	IGHV1-26*01;IGHV1-34*01	tgtgcaaga			ccc	IGHD1-1*01		tattactacggtagtagc		cgggt	IGHJ1*01		cttcgatgtctgg	gcaagaccctattactacggtagtagccgggtcttcgatgtc	tgtgcaagaccctattactacggtagtagccgggtcttcgatgtctgg	ARPYYYGSSRVFDV	CARPYYYGSSRVFDVW
AY878012.1	productive	IGHV1-26*01;IGHV1-34*01;IGHV1-34*02	tgtgcaaga	tc		gg	IGHD1-1*01		cggtagtagc		c	IGHJ1*01	ag	ctactggtacttcgatgtctgg	gcaagatcggcggtagtagccagctactggtacttcgatgtc	tgtgcaagatcggcggtagtagccagctactggtacttcgatgtctgg	ARSAVVASYWYFDV	CARSAVVASYWYFDVW
JA000749.1	productive	IGHV1-26*01;IGHV1-34*02	tgtgtaaga			g	IGHD1-1*01		acgacggtggtaactac		cct	IGHJ2*01		tttgactactgg	gtaagagacgacggtggtaactacccttttgactac	tgtgtaagagacgacggtggtaactacccttttgactactgg	VRDDGGNYPFDY	CVRDDGGNYPFDYW
BC055910.1	productive	IGHV1-26*01;IGHV1-36*01;IGHV1S46*01	tgtgcaaga				IGHD1-1*01		tattactacagtggtag			IGHJ1*01		ctactggtacttcgatgtctgg	gcaagatattactacagtggtagctactggtacttcgatgtc	tgtgcaagatattactacagtggtagctactggtacttcgatgtctgg	ARYYYSGSYWYFDV	CARYYYSGSYWYFDVW
AY174025.1	productive	IGHV1-26*01;IGHV1S135*01	tgtgcaaga			gtgg	IGHD1-1*01		attactacggtagt			IGHJ4*01		gactactgg	gcaagagtggattactacggtagtgactac	tgtgcaagagtggattactacggtagtgactactgg	ARVDYYGSDY	CARVDYYGSDYW
D50137.1	productive	IGHV1-31*01	tgtgcaaga			c	IGHD1-1*01		ctacggt		cg	IGHJ2*01		actttgactactgg	gcaagacctacggtcgactttgactac	tgtgcaagacctacggtcgactttgactactgg	ARPTVDFDY	CARPTVDFDYW
D50136.1	productive	IGHV1-31*01	tgtgc			c	IGHD1-1*01		attactacggtagtag		agg	IGHJ4*01		actatgctgtggactactgg	gccattactacggtagtagaggactatgctgtggactac	tgtgccattactacggtagtagaggactatgctgtggactactgg	AITTVVEDYAVDY	CAITTVVEDYAVDYW
DQ113493.1	productive	IGHV13-2*01	tgtagtaga	tc		gag	IGHD1-1*01		acggt		c	IGHJ2*01;IGHJ2*02		cttctttgactactgg	agtagatcgagacggtccttctttgactac	tgtagtagatcgagacggtccttctttgactactgg	SRSRRSFFDY	CSRSRRSFFDYW
AY436922.1	productive	IGHV1-34*02	tgtgcaaga			aatccc	IGHD1-1*01		tattactacggtagta			IGHJ4*01		actatgctatggactactgg	gcaagaaatccctattactacggtagtaactatgctatggactac	tgtgcaagaaatccctattactacggtagtaactatgctatggactactgg	ARNPYYYGSNYAMDY	CARNPYYYGSNYAMDYW
Z22049.1	productive	IGHV1-34*02	tgtgcaaga			aggggg	IGHD1-1*01		attactacggt		t	IGHJ2*01		tttgactactgg	gcaagaagggggattactacggtttttgactac	tgtgcaagaagggggattactacggtttttgactactgg	ARRGITTVFDY	CARRGITTVFDYW
L17136.1	productive	IGHV1-34*02	tgtgcaaga				IGHD1-1*01		tactacgatggta		c	IGHJ2*01		ctttgactactgg	gcaagatactacgatggtacctttgactac	tgtgcaagatactacgatggtacctttgactactgg	ARYYDGTFDY	CARYYDGTFDYW
AY436931.1	productive	IGHV1-34*02;IGHV1S29*02	tgtgcaag			cccc	IGHD1-1*01		ttattcctacggaag			IGHJ4*01		tatggtatggactactgg	gcaagccccttattcctacggaagtatggtatggactac	tgtgcaagccccttattcctacggaagtatggtatggactactgg	ASPLFLRKYGMDY	CASPLFLRKYGMDYW
JF690605.1	productive	IGHV1-36*01	tgtgcaaga			a	IGHD1-1*01		actacggtagtagct		g	IGHJ2*01	gt	actactttgactactgg	gcaagaaactacggtagtagctggtactactttgactac	tgtgcaagaaactacggtagtagctggtactactttgactactgg	ARNYGSSWYYFDY	CARNYGSSWYYFDYW
EU568193.1	productive	IGHV1-36*01	tgtgtaaga			ggac	IGHD1-1*01		ttactacggtagtag			IGHJ4*01		atgctatggactattgg	gtaagaggacttactacggtagtagatgctatggactat	tgtgtaagaggacttactacggtagtagatgctatggactattgg	VRGLTTVVDAMDY	CVRGLTTVVDAMDYW
X99993.1	productive	IGHV1-37*01	tgtacaaga				IGHD1-1*01		tacgacggtagt		cgg	IGHJ4*01		gctatggactactgg	acaagatacgacggtagtcgggctatggactac	tgtacaagatacgacggtagtcgggctatggactactgg	TRYDGSRAMDY	CTRYDGSRAMDYW
AF081541.1	productive	IGHV1-37*01	tgtgcacga			gatccc	IGHD1-1*01		tattactacggtagtag			IGHJ1*01		ctggtacttcgatgtctgg	gcacgagatccctattactacggtagtagctggtacttcgatgtc	tgtgcacgagatccctattactacggtagtagctggtacttcgatgtctgg	ARDPYYYGSSWYFDV	CARDPYYYGSSWYFDVW
AY182505.1	productive	IGHV1-37*01	tgtggaaga	tc			IGHD1-1*01		ttactacggtagtag			IGHJ2*01	gt	actactttgactactgg	ggaagatcttactacggtagtaggtactactttgactac	tgtggaagatcttactacggtagtaggtactactttgactactgg	GRSYYGSRYYFDY	CGRSYYGSRYYFDYW
M20831.1	productive	IGHV1-39*01	tgtgcaaga			aaga	IGHD1-1*01		actacggtagtag			IGHJ2*01		ctttgactactgg	gcaagaaagaactacggtagtagctttgactac	tgtgcaagaaagaactacggtagtagctttgactactgg	ARKNYGSSFDY	CARKNYGSSFDYW
JF690655.1	productive	IGHV1-39*01	tgtgcaaga			cccac	IGHD1-1*01		tattactacggtagtag			IGHJ4*01		attactatgctatggactactgg	gcaagacccactattactacggtagtagattactatgctatggactac	tgtgcaagacccactattactacggtagtagattactatgctatggactactgg	ARPTITTVVDYYAMDY	CARPTITTVVDYYAMDYW
AJ277813.1	productive	IGHV1-39*01	tgtgcaaga			gg	IGHD1-1*01		actacg		tcgg	IGHJ2*01		tactttgactactgg	gcaagaggactacgtcggtactttgactac	tgtgcaagaggactacgtcggtactttgactactgg	ARGLRRYFDY	CARGLRRYFDYW
AM262178.1	productive	IGHV1-39*01	tgtgcaaga	tc		gg	IGHD1-1*01		attactacgg		gctc	IGHJ2*01	t	actactttgactactgg	gcaagatcggattactacgggctctactactttgactac	tgtgcaagatcggattactacgggctctactactttgactactgg	ARSDYYGLYYFDY	CARSDYYGLYYFDYW
AF163748.1	productive	IGHV1-39*01	tgtgcaaga	tc		gtc	IGHD1-1*01		ttactac		ttcc	IGHJ2*01		actttgactactgg	gcaagatcgtcttactacttccactttgactac	tgtgcaagatcgtcttactacttccactttgactactgg	ARSSYYFHFDY	CARSSYYFHFDYW
AY454505.1	productive	IGHV1-39*01	tgtgcaaga	t		ggg	IGHD1-1*01		attactacggtag		ccc	IGHJ3*01		gtttgcttactgg	gcaagatgggattactacggtagcccgtttgcttac	tgtgcaagatgggattactacggtagcccgtttgcttactgg	ARWDYYGSPFAY	CARWDYYGSPFAYW
DM163514.1	productive	IGHV1-39*01	tgtgcaa			t	IGHD1-1*01		ttactacggtagtagc		ccttc	IGHJ3*01		gtttgcttactgg	gcaatttactacggtagtagcccttcgtttgcttac	tgtgcaatttactacggtagtagcccttcgtttgcttactgg	AIYYGSSPSFAY	CAIYYGSSPSFAYW
AY436936.1	productive	IGHV1-39*01	tgtgca			gagg	IGHD1-1*01		actacggtagtagct			IGHJ3*01		cctactttgcttactgg	gcagaggactacggtagtagctcctactttgcttac	tgtgcagaggactacggtagtagctcctactttgcttactgg	AEDYGSSSYFAY	CAEDYGSSSYFAYW
X58595.1	productive	IGHV1-39*01;IGHV1-42*01;IGHV1S135*01	tgtgcaaga			ggatc	IGHD1-1*01		cggtagtag			IGHJ2*01		ctacggtgactactgg	gcaagaggatccggtagtagctacggtgactac	tgtgcaagaggatccggtagtagctacggtgactactgg	ARGSGSSYGDY	CARGSGSSYGDYW
AY369873.1	productive	IGHV1-39*01;IGHV1S135*01	tgtgcaaga	tc			IGHD1-1*01		ttattactacggtagtagc			IGHJ4*01		tactatgctatggactactgg	gcaagatcttattactacggtagtagctactatgctatggactac	tgtgcaagatcttattactacggtagtagctactatgctatggactactgg	ARSYYYGSSYYAMDY	CARSYYYGSSYYAMDYW
AF023207.1	productive	IGHV1-4*01	tgtgcaaga			aaggggc	IGHD1-1*01		tttattactacggt		c	IGHJ2*01		ttaactactgg	gcaagaaaggggctttattactacggtcttaactac	tgtgcaagaaaggggctttattactacggtcttaactactgg	ARKGLYYYGLNY	CARKGLYYYGLNYW
AY171975.1	productive	IGHV1-4*01	tgtgcaaga			ggg	IGHD1-1*01		tactacggtagtag			IGHJ1*01;IGHJ1*02		ctacgagtacttcgatgtctgg	gcaagagggtactacggtagtagctacgagtacttcgatgtc	tgtgcaagagggtactacggtagtagctacgagtacttcgatgtctgg	ARGYYGSSYEYFDV	CARGYYGSSYEYFDVW
AY171930.1	productive	IGHV1-4*01	tgtgcaaga				IGHD1-1*01		ggtagtagct			IGHJ2*01		actactttgactactgg	gcaagaggtagtagctactactttgactac	tgtgcaagaggtagtagctactactttgactactgg	ARGSSYYFDY	CARGSSYYFDYW
FM179588.1	productive	IGHV1-4*01	tgtgcaaga	tct		ccgg	IGHD1-1*01		tactacggt			IGHJ2*01		actactttgactactgg	gcaagatctccggtactacggtactactttgactac	tgtgcaagatctccggtactacggtactactttgactactgg	ARSPVLRYYFDY	CARSPVLRYYFDYW
AY182669.1	productive	IGHV1-4*01	tgtgcaaga				IGHD1-1*01		ttactacgg			IGHJ1*01		tggtacttcgatgtctgg	gcaagattactacggtggtacttcgatgtc	tgtgcaagattactacggtggtacttcgatgtctgg	ARLLRWYFDV	CARLLRWYFDVW
AB159852.1	productive	IGHV1-4*01	tgtgcaaga	t		tgga	IGHD1-1*01		tactacggt		cc	IGHJ1*03		actggtacttcgatgtctgg	gcaagattggatactacggtccactggtacttcgatgtc	tgtgcaagattggatactacggtccactggtacttcgatgtctgg	ARLDTTVHWYFDV	CARLDTTVHWYFDVW
U23017.1	productive	IGHV1-4*01	tgtgcaaga	t		ttgaatc	IGHD1-1*01		tttattact		cacatca	IGHJ1*03		ttcgctgtctgg	gcaagatttgaatctttattactcacatcattcgctgtc	tgtgcaagatttgaatctttattactcacatcattcgctgtctgg	ARFESLLLTSFAV	CARFESLLLTSFAVW
U23018.1	productive	IGHV1-4*01	tgtgcaaga	t		ttgaatc	IGHD1-1*01		tttatttctac		ac	IGHJ1*03		tacttcgctgtctgg	gcaagatttgaatctttatttctacactacttcgctgtc	tgtgcaagatttgaatctttatttctacactacttcgctgtctgg	ARFESLFLHYFAV	CARFESLFLHYFAVW
U23016.1	productive	IGHV1-4*01	tgtgcaaga	t		ttgaatc	IGHD1-1*01		tttatttctac		ac	IGHJ1*03		tacttcgctgtctgg	gcaagatttgaatctttatttctacactacttcgctgtc	tgtgcaagatttgaatctttatttctacactacttcgctgtctgg	ARFESLFLHYFAV	CARFESLFLHYFAVW
AF218660.1	productive	IGHV1-4*01	tgtgcaag				IGHD1-1*01		ctacggtagtag			IGHJ1*03		ctggtacttcgatgtctgg	gcaagctacggtagtagctggtacttcgatgtc	tgtgcaagctacggtagtagctggtacttcgatgtctgg	ASYGSSWYFDV	CASYGSSWYFDVW
AF118933.1	productive	IGHV1-4*01	tgtgcaa				IGHD1-1*01		tttattactacggtagtag			IGHJ1*01;IGHJ1*02;IGHJ1*03		ctactggtacttcgatgtctgg	gcaatttattactacggtagtagctactggtacttcgatgtc	tgtgcaatttattactacggtagtagctactggtacttcgatgtctgg	AIYYYGSSYWYFDV	CAIYYYGSSYWYFDVW
FJ816525.1	productive	IGHV1-4*01;IGHV1-7*01	tgtgcaaga			ac	IGHD1-1*01		ctacggtagtag		gagg	IGHJ4*01		tatgctatggactactgg	gcaagaacctacggtagtaggaggtatgctatggactac	tgtgcaagaacctacggtagtaggaggtatgctatggactactgg	ARTYGSRRYAMDY	CARTYGSRRYAMDYW
AY172501.1	productive	IGHV1-4*01;IGHV1-7*01	tgtgcaaga			g	IGHD1-1*01		actacggtagtagctac			IGHJ4*01		tactatgctatggactactgg	gcaagagactacggtagtagctactactatgctatggactac	tgtgcaagagactacggtagtagctactactatgctatggactactgg	ARDYGSSYYYAMDY	CARDYGSSYYYAMDYW
AY172502.1	productive	IGHV1-4*01;IGHV1-7*01	tgtgcaaga			g	IGHD1-1*01		actacggtagtagc			IGHJ4*01		tactatgctatggactactgg	gcaagagactacggtagtagctactatgctatggactac	tgtgcaagagactacggtagtagctactatgctatggactactgg	ARDYGSSYYAMDY	CARDYGSSYYAMDYW
AY172505.1	productive	IGHV1-4*01;IGHV1-7*01	tgtgcaaga			g	IGHD1-1*01		actacggtagtagc			IGHJ4*01		tactatgctatggactactgg	gcaagagactacggtagtagctactatgctatggactac	tgtgcaagagactacggtagtagctactatgctatggactactgg	ARDYGSSYYAMDY	CARDYGSSYYAMDYW
AY172504.1	productive	IGHV1-4*01;IGHV1-7*01	tgtgcaaga			g	IGHD1-1*01		actacggtagtagc			IGHJ4*01		tactatgctatggactactgg	gcaagagactacggtagtagctactatgctatggactac	tgtgcaagagactacggtagtagctactatgctatggactactgg	ARDYGSSYYAMDY	CARDYGSSYYAMDYW
AY172416.1	productive	IGHV1-4*01;IGHV1-7*01	tgtgcaaga			g	IGHD1-1*01		actacggtagtagc			IGHJ4*01		tactatgctatggactactgg	gcaagagactacggtagtagctactatgctatggactac	tgtgcaagagactacggtagtagctactatgctatggactactgg	ARDYGSSYYAMDY	CARDYGSSYYAMDYW
AY172503.1	productive	IGHV1-4*01;IGHV1-7*01	tgtgcaaga			g	IGHD1-1*01		actacggtagtagc			IGHJ4*01		tactatgctatggactactgg	gcaagagactacggtagtagctactatgctatggactac	tgtgcaagagactacggtagtagctactatgctatggactactgg	ARDYGSSYYAMDY	CARDYGSSYYAMDYW
AY172417.1	productive	IGHV1-4*01;IGHV1-7*01	tgtgcaaga			g	IGHD1-1*01		actacggtagtagc			IGHJ4*01		tactatgctatggactactgg	gcaagagactacggtagtagctactatgctatggactac	tgtgcaagagactacggtagtagctactatgctatggactactgg	ARDYGSSYYAMDY	CARDYGSSYYAMDYW
AY172523.1	productive	IGHV1-4*01;IGHV1-7*01	tgtgcaaga			g	IGHD1-1*01		actacggtagtagc			IGHJ4*01		tactatgctatggactactgg	gcaagagactacggtagtagctactatgctatggactac	tgtgcaagagactacggtagtagctactatgctatggactactgg	ARDYGSSYYAMDY	CARDYGSSYYAMDYW
AY172429.1	productive	IGHV1-4*01;IGHV1-7*01	tgtgcaaga			g	IGHD1-1*01		actacggtagtagc			IGHJ4*01		tactatgctatggactactgg	gcaagagactacggtagtagctactatgctatggactac	tgtgcaagagactacggtagtagctactatgctatggactactgg	ARDYGSSYYAMDY	CARDYGSSYYAMDYW
AY172499.1	productive	IGHV1-4*01;IGHV1-7*01	tgtgcaaga			g	IGHD1-1*01		actacggtagtagc			IGHJ4*01		tactatgctatggactactgg	gcaagagactacggtagtagctactatgctatggactac	tgtgcaagagactacggtagtagctactatgctatggactactgg	ARDYGSSYYAMDY	CARDYGSSYYAMDYW
AY172422.1	productive	IGHV1-4*01;IGHV1-7*01	tgtgcaaga			g	IGHD1-1*01		actacggtagtagc			IGHJ4*01		tactatgctatggactactgg	gcaagagactacggtagtagctactatgctatggactac	tgtgcaagagactacggtagtagctactatgctatggactactgg	ARDYGSSYYAMDY	CARDYGSSYYAMDYW
AJ833573.1	productive	IGHV1-4*01;IGHV1-7*01	tgtgcaaga			g	IGHD1-1*01		attactacggtagtagc		cctt	IGHJ3*01		cctggtttgcttactgg	gcaagagattactacggtagtagcccttcctggtttgcttac	tgtgcaagagattactacggtagtagcccttcctggtttgcttactgg	ARDYYGSSPSWFAY	CARDYYGSSPSWFAYW
FJ816483.1	productive	IGHV1-4*01;IGHV1-7*01	tgtgcaaga	t		g	IGHD1-1*01		cggtagtag			IGHJ1*01		ctactggtacttcgatgtctgg	gcaagatgcggtagtagctactggtacttcgatgtc	tgtgcaagatgcggtagtagctactggtacttcgatgtctgg	ARCGSSYWYFDV	CARCGSSYWYFDVW
M25110.1	productive	IGHV1-4*01;IGHV1-7*01	tgtgcaaga	t		gg	IGHD1-1*01		ggaagtag			IGHJ1*01		ctactggtacttcgatgtctgg	gcaagatggggaagtagctactggtacttcgatgtc	tgtgcaagatggggaagtagctactggtacttcgatgtctgg	ARWGSSYWYFDV	CARWGSSYWYFDVW
AY173964.1	productive	IGHV1-4*01;IGHV1-7*01	tgtgcaaga				IGHD1-1*01		ttactacggt			IGHJ4*01		attactatgctatggactactgg	gcaagattactacggtattactatgctatggactac	tgtgcaagattactacggtattactatgctatggactactgg	ARLLRYYYAMDY	CARLLRYYYAMDYW
M15226.1	productive	IGHV1-4*01;IGHV1-7*01	tgtgcaaga	t			IGHD1-1*01		tttattactacggtagtag			IGHJ4*01		ctatgctatggactactgg	gcaagattttattactacggtagtagctatgctatggactac	tgtgcaagattttattactacggtagtagctatgctatggactactgg	ARFYYYGSSYAMDY	CARFYYYGSSYAMDYW
DM044460.1	productive	IGHV1-4*01;IGHV1-7*01	tgtgcaag			cgga	IGHD1-1*01		attactgcggtag		cc	IGHJ2*01		gactactgg	gcaagcggaattactgcggtagccgactac	tgtgcaagcggaattactgcggtagccgactactgg	ASGITAVADY	CASGITAVADYW
FJ816595.1	productive	IGHV1-4*01;IGHV1-7*01	tgtgcaag				IGHD1-1*01		ttactacggtagtagct			IGHJ2*01		actactttgactactgg	gcaagttactacggtagtagctactactttgactac	tgtgcaagttactacggtagtagctactactttgactactgg	ASYYGSSYYFDY	CASYYGSSYYFDYW
BD399502.1	productive	IGHV1-4*01;IGHV1-7*01	tgttcaa			tc	IGHD1-1*01		tattccttcgttag		gggccccggaggt	IGHJ2*01		tgg	tcaatctattccttcgttaggggccccggaggt	tgttcaatctattccttcgttaggggccccggaggttgg	SIYSFVRGPGG	CSIYSFVRGPGGW
BD373057.1	productive	IGHV1-4*01;IGHV1-7*01	tgttcaa			tc	IGHD1-1*01		tattccttcgttag		gggccccggaggt	IGHJ2*01		tgg	tcaatctattccttcgttaggggccccggaggt	tgttcaatctattccttcgttaggggccccggaggttgg	SIYSFVRGPGG	CSIYSFVRGPGGW
BD408789.1	productive	IGHV1-4*01;IGHV1-7*01	tgttcaa			tc	IGHD1-1*01		tattccttcgttag		gggccccggaggt	IGHJ2*01		tgg	tcaatctattccttcgttaggggccccggaggt	tgttcaatctattccttcgttaggggccccggaggttgg	SIYSFVRGPGG	CSIYSFVRGPGGW
EU915639.1	productive	IGHV1-4*01;IGHV1-7*01	ggt			t	IGHD1-1*01		tacgg			IGHJ4*01		gctatggactactgg	ttacgggctatggactac	ggtttacgggctatggactactgg	LRAMDY	GLRAMDYW
GQ457526.1	productive	IGHV1-4*01;IGHV1-7*01;IGHV1S26*01	tgtgcaaga			aggggcc	IGHD1-1*01		ttattaccacggtagtag		tccc	IGHJ2*01		ctttgactactgg	gcaagaaggggccttattaccacggtagtagtcccctttgactac	tgtgcaagaaggggccttattaccacggtagtagtcccctttgactactgg	ARRGLITTVVVPFDY	CARRGLITTVVVPFDYW
Z72459.1	productive	IGHV1-4*01;IGHV1-7*01;IGHV1S26*01	tgtgcaaga			gaga	IGHD1-1*01		attactacggtagtagc		gag	IGHJ2*01		gactactgg	gcaagagagaattactacggtagtagcgaggactac	tgtgcaagagagaattactacggtagtagcgaggactactgg	ARENYYGSSEDY	CARENYYGSSEDYW
AY878021.1	productive	IGHV1-4*01;IGHV1S26*01	tgtgcaag				IGHD1-1*01		ttactacggtagtagct			IGHJ2*01		actactttgactactgg	gcaagttactacggtagtagctactactttgactac	tgtgcaagttactacggtagtagctactactttgactactgg	ASYYGSSYYFDY	CASYYGSSYYFDYW
U83618.1	productive	IGHV1-4*02	tgttcaag			gaaag	IGHD1-1*01		gggagaaactac		ttggtaaccgt	IGHJ1*01		tactggtacttcgatgtctgg	tcaaggaaaggggagaaactacttggtaaccgttactggtacttcgatgtc	tgttcaaggaaaggggagaaactacttggtaaccgttactggtacttcgatgtctgg	SRKGEKLLGNRYWYFDV	CSRKGEKLLGNRYWYFDVW
FM179583.1	productive	IGHV14-1*01	tgtactac			cc	IGHD1-1*01		ttattactacggtagtag		aagg	IGHJ2*01		ctactgg	actacccttattactacggtagtagaaggctac	tgtactacccttattactacggtagtagaaggctactgg	TTLITTVVEGY	CTTLITTVVEGYW
AF455351.1	productive	IGHV14-1*01	tgtacta				IGHD1-1*01		tttattactacggtagtag			IGHJ1*03		ctactggtacttcgatgtctgg	actatttattactacggtagtagctactggtacttcgatgtc	tgtactatttattactacggtagtagctactggtacttcgatgtctgg	TIYYYGSSYWYFDV	CTIYYYGSSYWYFDVW
M57272.1	productive	IGHV14-1*01;IGHV14-4*02	tgtaatgca			a	IGHD1-1*01		actaccatagtagc		g	IGHJ1*01		actggtacttcgatttctgg	aatgcaaactaccatagtagcgactggtacttcgatttc	tgtaatgcaaactaccatagtagcgactggtacttcgatttctgg	NANYHSSDWYFDF	CNANYHSSDWYFDFW
M57273.1	productive	IGHV14-1*01;IGHV14-4*02	tgtaatgca			a	IGHD1-1*01		actaccatagtagc		g	IGHJ1*01		actggtacttcgatttctgg	aatgcaaactaccatagtagcgactggtacttcgatttc	tgtaatgcaaactaccatagtagcgactggtacttcgatttctgg	NANYHSSDWYFDF	CNANYHSSDWYFDFW
FB706088.1	productive	IGHV14-1*02	tgtactag				IGHD1-1*01		ttactacggtagtacct			IGHJ2*01		actactttgactactgg	actagttactacggtagtacctactactttgactac	tgtactagttactacggtagtacctactactttgactactgg	TSYYGSTYYFDY	CTSYYGSTYYFDYW
FJ816508.1	productive	IGHV14-1*02	tgtgctaga			aggggg	IGHD1-1*01		tactacggtagtagccac		ggg	IGHJ2*01		gactactgg	gctagaagggggtactacggtagtagccacggggactac	tgtgctagaagggggtactacggtagtagccacggggactactgg	ARRGYYGSSHGDY	CARRGYYGSSHGDYW
FJ816348.1	productive	IGHV14-1*02	tgtgctaga			ggggggg	IGHD1-1*01		ttctta			IGHJ3*01		cctggtttgcttactgg	gctagagggggggttcttacctggtttgcttac	tgtgctagagggggggttcttacctggtttgcttactgg	ARGGVLTWFAY	CARGGVLTWFAYW
FJ816349.1	productive	IGHV14-1*02	tgtgctaga			ggggggg	IGHD1-1*01		ttctta			IGHJ3*01		cctggtttgcttactgg	gctagagggggggttcttacctggtttgcttac	tgtgctagagggggggttcttacctggtttgcttactgg	ARGGVLTWFAY	CARGGVLTWFAYW
FJ816346.1	productive	IGHV14-1*02	tgtgctaga			ggggggg	IGHD1-1*01		ttctta			IGHJ3*01		cctggtttgcttactgg	gctagagggggggttcttacctggtttgcttac	tgtgctagagggggggttcttacctggtttgcttactgg	ARGGVLTWFAY	CARGGVLTWFAYW
FJ816347.1	productive	IGHV14-1*02	tgtgctaga			ggggggg	IGHD1-1*01		ttctta			IGHJ3*01		cctggtttgcttactgg	gctagagggggggttcttacctggtttgcttac	tgtgctagagggggggttcttacctggtttgcttactgg	ARGGVLTWFAY	CARGGVLTWFAYW
FJ816350.1	productive	IGHV14-1*02	tgtgctaga			ggggggg	IGHD1-1*01		ttctta			IGHJ3*01		cctggtttgcttactgg	gctagagggggggttcttacctggtttgcttac	tgtgctagagggggggttcttacctggtttgcttactgg	ARGGVLTWFAY	CARGGVLTWFAYW
FJ816345.1	productive	IGHV14-1*02	tgtgctaga			ggggggg	IGHD1-1*01		ttctta			IGHJ3*01		cctggtttgcttactgg	gctagagggggggttcttacctggtttgcttac	tgtgctagagggggggttcttacctggtttgcttactgg	ARGGVLTWFAY	CARGGVLTWFAYW
FJ816419.1	productive	IGHV14-1*02	tgtgctaga			ggggggg	IGHD1-1*01		ttctta			IGHJ3*01		cctggtttgcttactgg	gctagagggggggttcttacctggtttgcttac	tgtgctagagggggggttcttacctggtttgcttactgg	ARGGVLTWFAY	CARGGVLTWFAYW
CS125535.1	productive	IGHV14-1*02	tgtgctaga			g	IGHD1-1*01		ggta			IGHJ3*01		tgttgactgg	gctagagggtatgttgac	tgtgctagagggtatgttgactgg	ARGYVD	CARGYVDW
FJ816593.1	productive	IGHV14-1*02	tgtgctag			g	IGHD1-1*01		acggtagtagctac		ag	IGHJ4*01		actatgctatggactactgg	gctaggacggtagtagctacagactatgctatggactac	tgtgctaggacggtagtagctacagactatgctatggactactgg	ARTVVATDYAMDY	CARTVVATDYAMDYW
GQ457521.1	productive	IGHV14-1*02	tgtgctag			gcc	IGHD1-1*01		cggtagta		c	IGHJ1*01		ctactggtacttcgatgtctgg	gctaggcccggtagtacctactggtacttcgatgtc	tgtgctaggcccggtagtacctactggtacttcgatgtctgg	ARPGSTYWYFDV	CARPGSTYWYFDVW
CS185177.1	productive	IGHV14-1*02	tgtgctag			ggg	IGHD1-1*01		ttataacggt		gt	IGHJ4*01		ttactatgctatggactactgg	gctaggggttataacggtgtttactatgctatggactac	tgtgctaggggttataacggtgtttactatgctatggactactgg	ARGYNGVYYAMDY	CARGYNGVYYAMDYW
DJ086770.1	productive	IGHV14-1*02	tgtgctag			ggg	IGHD1-1*01		ttataacggt		gt	IGHJ4*01		ttactatgctatggactactgg	gctaggggttataacggtgtttactatgctatggactac	tgtgctaggggttataacggtgtttactatgctatggactactgg	ARGYNGVYYAMDY	CARGYNGVYYAMDYW
FB292024.1	productive	IGHV14-1*02	tgtgctag			ggg	IGHD1-1*01		ttataacggt		gt	IGHJ4*01		ttactatgctatggactactgg	gctaggggttataacggtgtttactatgctatggactac	tgtgctaggggttataacggtgtttactatgctatggactactgg	ARGYNGVYYAMDY	CARGYNGVYYAMDYW
DM038976.1	productive	IGHV14-1*02	tgtgctag			ggg	IGHD1-1*01		ttataacggt		gt	IGHJ4*01		ttactatgctatggactactgg	gctaggggttataacggtgtttactatgctatggactac	tgtgctaggggttataacggtgtttactatgctatggactactgg	ARGYNGVYYAMDY	CARGYNGVYYAMDYW
FJ816554.1	productive	IGHV14-1*02	tgtgctag				IGHD1-1*01		ttattactacggtagtagct		tccc	IGHJ1*01		tgtctgg	gctagttattactacggtagtagcttccctgtc	tgtgctagttattactacggtagtagcttccctgtctgg	ASYYYGSSFPV	CASYYYGSSFPVW
X82690.1	productive	IGHV14-1*02	tgtgct				IGHD1-1*01		tactacggtactagcta			IGHJ3*01		ctggtttccttactgg	gcttactacggtactagctactggtttccttac	tgtgcttactacggtactagctactggtttccttactgg	AYYGTSYWFPY	CAYYGTSYWFPYW
CS125516.1	productive	IGHV14-1*02	tgtgttaga			g	IGHD1-1*01		ggta			IGHJ3*01		tgttgactgg	gttagagggtatgttgac	tgtgttagagggtatgttgactgg	VRGYVD	CVRGYVDW
U55460.1	productive	IGHV1-42*01	tgtgcaaga			a	IGHD1-1*01		actacggtag		ccg	IGHJ2*01	gt	actactttgactactgg	gcaagaaactacggtagccggtactactttgactac	tgtgcaagaaactacggtagccggtactactttgactactgg	ARNYGSRYYFDY	CARNYGSRYYFDYW
AF276290.1	productive	IGHV1-42*01	tgtgcaaga			cgg	IGHD1-1*01		tattactacggtagt		ctc	IGHJ3*01	g	cctggtttgcttactgg	gcaagacggtattactacggtagtctcgcctggtttgcttac	tgtgcaagacggtattactacggtagtctcgcctggtttgcttactgg	ARRYYYGSLAWFAY	CARRYYYGSLAWFAYW
AF455316.1	productive	IGHV1-42*01	tgtgcaaga			ggcttcgtatc	IGHD1-1*01		ttactccggtagta		at	IGHJ1*03		tactggtgtttcgatgtctgg	gcaagaggcttcgtatcttactccggtagtaattactggtgtttcgatgtc	tgtgcaagaggcttcgtatcttactccggtagtaattactggtgtttcgatgtctgg	ARGFVSYSGSNYWCFDV	CARGFVSYSGSNYWCFDVW
U37848.1	productive	IGHV14-2*01	tgtgc			cg	IGHD1-1*01		tttattactacggtagtag			IGHJ1*03		ctactggtacttcgatgtctgg	gccgtttattactacggtagtagctactggtacttcgatgtc	tgtgccgtttattactacggtagtagctactggtacttcgatgtctgg	AVYYYGSSYWYFDV	CAVYYYGSSYWYFDVW
M27625.1	productive	IGHV14-2*01	tgtgctaga			gccccc	IGHD1-1*01		tattactacggtagtagctac			IGHJ3*01		tttgcttactgg	gctagagccccctattactacggtagtagctactttgcttac	tgtgctagagccccctattactacggtagtagctactttgcttactgg	ARAPYYYGSSYFAY	CARAPYYYGSSYFAYW
AF458185.1	productive	IGHV14-2*01	tgtgctaga			gcggg	IGHD1-1*01		ctacggtagtagc			IGHJ3*01	g	cctggtttgcttactgg	gctagagcgggctacggtagtagcgcctggtttgcttac	tgtgctagagcgggctacggtagtagcgcctggtttgcttactgg	ARAGYGSSAWFAY	CARAGYGSSAWFAYW
M27624.1	productive	IGHV14-2*01	tgtgctaga			gcntcg	IGHD1-1*01		tattactacggtagtagc		cnn	IGHJ3*01		tttgcttactgg	gctagagcntcgtattactacggtagtagccnntttgcttac	tgtgctagagcntcgtattactacggtagtagccnntttgcttactgg	ARASYYYGSSXFAY	CARASYYYGSSXFAYW
X02567.1	productive	IGHV14-2*01	tgtgctaga	t		acga	IGHD1-1*01		ttattactacgg		gt	IGHJ3*01		cctggtttgcttactgg	gctagatacgattattactacgggtcctggtttgcttac	tgtgctagatacgattattactacgggtcctggtttgcttactgg	ARYDYYYGSWFAY	CARYDYYYGSWFAYW
X02568.1	productive	IGHV14-2*01	tgtgctaga				IGHD1-1*01		tattactacggt		gctg	IGHJ2*01		actactttgactactgg	gctagatattactacggtgctgactactttgactac	tgtgctagatattactacggtgctgactactttgactactgg	ARYYYGADYFDY	CARYYYGADYFDYW
CQ873224.1	productive	IGHV14-2*01	tgtgctaga	tc			IGHD1-1*01		ctacg			IGHJ4*01		actatgctatggactactgg	gctagatcctacgactatgctatggactac	tgtgctagatcctacgactatgctatggactactgg	ARSYDYAMDY	CARSYDYAMDYW
DJ336532.1	productive	IGHV14-2*01	tgtgctaga	tc			IGHD1-1*01		ctacg			IGHJ4*01		actatgctatggactactgg	gctagatcctacgactatgctatggactac	tgtgctagatcctacgactatgctatggactactgg	ARSYDYAMDY	CARSYDYAMDYW
AF455976.1	productive	IGHV14-2*01	tgtgctaga	tc		gaggccg	IGHD1-1*01		tattactacggtagtag		a	IGHJ4*01		tactatgctatggactactgg	gctagatcgaggccgtattactacggtagtagatactatgctatggactac	tgtgctagatcgaggccgtattactacggtagtagatactatgctatggactactgg	ARSRPYYYGSRYYAMDY	CARSRPYYYGSRYYAMDYW
JF690343.1	productive	IGHV14-2*01	tgtgctaga	tc		ggcc	IGHD1-1*01		tattactacggtag		cc	IGHJ2*01		ttgactactgg	gctagatcggcctattactacggtagccttgactac	tgtgctagatcggcctattactacggtagccttgactactgg	ARSAYYYGSLDY	CARSAYYYGSLDYW
U37862.1	productive	IGHV14-2*01	tgtgctaga	t		gggg	IGHD1-1*01		ggtagtagcta		gaag	IGHJ1*03		ctggtacttcgatgtctgg	gctagatggggggtagtagctagaagctggtacttcgatgtc	tgtgctagatggggggtagtagctagaagctggtacttcgatgtctgg	ARWGVVARSWYFDV	CARWGVVARSWYFDVW
JF690641.1	productive	IGHV14-2*01	tgtgctaga	t		gggg	IGHD1-1*01		tactacggtagtagcta		ggag	IGHJ2*01		ctttgactactgg	gctagatggggtactacggtagtagctaggagctttgactac	tgtgctagatggggtactacggtagtagctaggagctttgactactgg	ARWGTTVVARSFDY	CARWGTTVVARSFDYW
X02569.1	productive	IGHV14-2*01	tgtgctag			c	IGHD1-1*01		tattactacggtagtagct		tc	IGHJ3*01		tttgcttactgg	gctagctattactacggtagtagcttctttgcttac	tgtgctagctattactacggtagtagcttctttgcttactgg	ASYYYGSSFFAY	CASYYYGSSFFAYW
U37846.1	productive	IGHV14-2*01	tgtgct				IGHD1-1*01		ttactacggtcgt		ccctt	IGHJ1*03		tactggtacttcgatgtctgg	gctttactacggtcgtccctttactggtacttcgatgtc	tgtgctttactacggtcgtccctttactggtacttcgatgtctgg	ALLRSSLYWYFDV	CALLRSSLYWYFDVW
X02565.1	productive	IGHV14-3*01	tgtgc			ccc	IGHD1-1*01		ttattactacgg		gg	IGHJ1*02		ggtacttcgatgtctgg	gccccttattactacggggggtacttcgatgtc	tgtgccccttattactacggggggtacttcgatgtctgg	APYYYGGYFDV	CAPYYYGGYFDVW
X02566.1	productive	IGHV14-3*01	tgtgc			cctc	IGHD1-1*01		tattactacgttagtagctac		g	IGHJ3*01		ggtttgcttactgg	gccctctattactacgttagtagctacgggtttgcttac	tgtgccctctattactacgttagtagctacgggtttgcttactgg	ALYYYVSSYGFAY	CALYYYVSSYGFAYW
M27621.1	productive	IGHV14-3*01	tgtgctaga			gccccc	IGHD1-1*01		tattactacggtagtag		t	IGHJ1*03		tacttcgatgtctgg	gctagagccccctattactacggtagtagttacttcgatgtc	tgtgctagagccccctattactacggtagtagttacttcgatgtctgg	ARAPYYYGSSYFDV	CARAPYYYGSSYFDVW
M27622.1	productive	IGHV14-3*01	tgtgctaga			gctag	IGHD1-1*01		ttattactacggtagtagc		ctc	IGHJ3*01		tttgcttactgg	gctagagctagttattactacggtagtagcctctttgcttac	tgtgctagagctagttattactacggtagtagcctctttgcttactgg	ARASYYYGSSLFAY	CARASYYYGSSLFAYW
EU568199.1	productive	IGHV14-3*01	tgtgctaga			g	IGHD1-1*01		tttattactacgttaatagc		cct	IGHJ4*01		tatgctatggactactgg	gctagagtttattactacgttaatagcccttatgctatggactac	tgtgctagagtttattactacgttaatagcccttatgctatggactactgg	ARVYYYVNSPYAMDY	CARVYYYVNSPYAMDYW
M11700.1	productive	IGHV14-3*01	tgtgctaga				IGHD1-1*01		tattactacggtagtag			IGHJ2*01		ctactttgactactgg	gctagatattactacggtagtagctactttgactac	tgtgctagatattactacggtagtagctactttgactactgg	ARYYYGSSYFDY	CARYYYGSSYFDYW
JF690585.1	productive	IGHV14-3*01	tgtgctaga	tc		ct	IGHD1-1*01		tttattactacggtagtagc		cc	IGHJ3*01		gtttgcttactgg	gctagatccttttattactacggtagtagcccgtttgcttac	tgtgctagatccttttattactacggtagtagcccgtttgcttactgg	ARSFYYYGSSPFAY	CARSFYYYGSSPFAYW
JF690506.1	productive	IGHV14-3*01	tgtgctaga	tc		ct	IGHD1-1*01		tttattactacggtagtagc		cc	IGHJ3*01		gtttgcttactgg	gctagatccttttattactacggtagtagcccgtttgcttac	tgtgctagatccttttattactacggtagtagcccgtttgcttactgg	ARSFYYYGSSPFAY	CARSFYYYGSSPFAYW
JF690584.1	productive	IGHV14-3*01	tgtgctaga	t		g	IGHD1-1*01		cggtagtagc		ct	IGHJ1*03		ctggtacttcgatgtctgg	gctagatgcggtagtagcctctggtacttcgatgtc	tgtgctagatgcggtagtagcctctggtacttcgatgtctgg	ARCGSSLWYFDV	CARCGSSLWYFDVW
JF690468.1	productive	IGHV14-3*01	tgtgctaga	t		g	IGHD1-1*01		cggtagtagc		ct	IGHJ1*03		ctggtacttcgatgtctgg	gctagatgcggtagtagcctctggtacttcgatgtc	tgtgctagatgcggtagtagcctctggtacttcgatgtctgg	ARCGSSLWYFDV	CARCGSSLWYFDVW
X02564.1	productive	IGHV14-3*01	tgtgctag			g	IGHD1-1*01		tattactacgagagtagc		ct	IGHJ3*01		gtttgcttactgg	gctaggtattactacgagagtagcctgtttgcttac	tgtgctaggtattactacgagagtagcctgtttgcttactgg	ARYYYESSLFAY	CARYYYESSLFAYW
L78683.1	productive	IGHV14-3*01;IGHV14-3*02	tgtgttaga			g	IGHD1-1*01		attgctacgatnatag		atctc	IGHJ2*01		ttgactactgg	gttagagattgctacgatnatagatctcttgactac	tgtgttagagattgctacgatnatagatctcttgactactgg	VRDCYDXRSLDY	CVRDCYDXRSLDYW
GU907003.1	productive	IGHV14-3*02	tgt			aatgg	IGHD1-1*01		acggt		c	IGHJ1*01		ctactggtacttcgatgtctgg	aatggacggtcctactggtacttcgatgtc	tgtaatggacggtcctactggtacttcgatgtctgg	NGRSYWYFDV	CNGRSYWYFDVW
K02106.1	productive	IGHV14-3*02	tgtactag			ggggatt	IGHD1-1*01		tttcgacgg		g	IGHJ4*01		atgctatggactactgg	actagggggatttttcgacgggatgctatggactac	tgtactagggggatttttcgacgggatgctatggactactgg	TRGIFRRDAMDY	CTRGIFRRDAMDYW
M36232.1	productive	IGHV14-3*02	tgtgataga			gagg	IGHD1-1*01		actacggtagtaggtac		gggggg	IGHJ1*01;IGHJ1*02		tggtacttcgatgtctgg	gatagagaggactacggtagtaggtacggggggtggtacttcgatgtc	tgtgatagagaggactacggtagtaggtacggggggtggtacttcgatgtctgg	DREDYGSRYGGWYFDV	CDREDYGSRYGGWYFDVW
L22323.1	productive	IGHV14-3*02	tgtgc			ccc	IGHD1-1*01		ctacggtagtagctac		ac	IGHJ2*01		ctttgactactgg	gccccctacggtagtagctacacctttgactac	tgtgccccctacggtagtagctacacctttgactactgg	APYGSSYTFDY	CAPYGSSYTFDYW
GQ856046.1	productive	IGHV14-3*02	tgtgc			ccc	IGHD1-1*01		tatgactctggaagtagct			IGHJ2*03		tttgactcctgg	gcccctatgactctggaagtagcttttgactcc	tgtgcccctatgactctggaagtagcttttgactcctgg	APMTLEVAFDS	CAPMTLEVAFDSW
FM179738.1	productive	IGHV14-3*02	tgtgc			ggga	IGHD1-1*01		ggtagtagct		c	IGHJ4*01		ctatgctatggactactgg	gcgggaggtagtagctcctatgctatggactac	tgtgcgggaggtagtagctcctatgctatggactactgg	AGGSSSYAMDY	CAGGSSSYAMDYW
FW396302.1	productive	IGHV14-3*02	tgtgcta			cg	IGHD1-1*01	aa	tttatt		gagg	IGHJ4*01		gctatggactactgg	gctacgaatttattgagggctatggactac	tgtgctacgaatttattgagggctatggactactgg	ATNLLRAMDY	CATNLLRAMDYW
FJ816433.1	productive	IGHV14-3*02	tgtgctaga			a	IGHD1-1*01		attactacggtagtagc		ccta	IGHJ1*01		actggtacttcgatgtctgg	gctagaaattactacggtagtagccctaactggtacttcgatgtc	tgtgctagaaattactacggtagtagccctaactggtacttcgatgtctgg	ARNYYGSSPNWYFDV	CARNYYGSSPNWYFDVW
DJ347807.1	productive	IGHV14-3*02	tgtgctaga			aggggggt	IGHD1-1*01		ttacttcgg			IGHJ2*01		ctactttgactactgg	gctagaaggggggtttacttcggctactttgactac	tgtgctagaaggggggtttacttcggctactttgactactgg	ARRGVYFGYFDY	CARRGVYFGYFDYW
FJ816597.1	productive	IGHV14-3*02	tgtgctaga				IGHD1-1*01		agtag		tcc	IGHJ2*01		tgactactgg	gctagaagtagtcctgactac	tgtgctagaagtagtcctgactactgg	ARSSPDY	CARSSPDYW
FW308980.1	productive	IGHV14-3*02	tgtgctaga			ccgattca	IGHD1-1*01		ttattactacggtagtagc		c	IGHJ2*01;IGHJ3*01		ttgcttactgg	gctagaccgattcattattactacggtagtagccttgcttac	tgtgctagaccgattcattattactacggtagtagccttgcttactgg	ARPIHYYYGSSLAY	CARPIHYYYGSSLAYW
L22321.1	productive	IGHV14-3*02	tgtgctaga			cgaa	IGHD1-1*01		gtagtagctac		gg	IGHJ2*01		ctactgg	gctagacgaagtagtagctacggctac	tgtgctagacgaagtagtagctacggctactgg	ARRSSSYGY	CARRSSSYGYW
EF680967.1	productive	IGHV14-3*02	tgtgctaga			g	IGHD1-1*01		actacgg		g	IGHJ3*01		gcttactgg	gctagagactacggggcttac	tgtgctagagactacggggcttactgg	ARDYGAY	CARDYGAYW
EF680966.1	productive	IGHV14-3*02	tgtgctaga			g	IGHD1-1*01		actacgg		g	IGHJ3*01		gcttactgg	gctagagactacggggcttac	tgtgctagagactacggggcttactgg	ARDYGAY	CARDYGAYW
FV533156.1	productive	IGHV14-3*02	tgtgctaga			ggagcacgg	IGHD1-1*01		gggagtag		a	IGHJ3*01		tttgcttactgg	gctagaggagcacgggggagtagatttgcttac	tgtgctagaggagcacgggggagtagatttgcttactgg	ARGARGSRFAY	CARGARGSRFAYW
AY174032.1	productive	IGHV14-3*02	tgtgctaga			gg	IGHD1-1*01		tactacggtagtagc			IGHJ2*01		tgactactgg	gctagaggtactacggtagtagctgactac	tgtgctagaggtactacggtagtagctgactactgg	ARGTTVVADY	CARGTTVVADYW
X02563.1	productive	IGHV14-3*02	tgtgctaga	t		acctc	IGHD1-1*01		tattactacggtagtagc		g	IGHJ2*01		actttgactactgg	gctagatacctctattactacggtagtagcgactttgactac	tgtgctagatacctctattactacggtagtagcgactttgactactgg	ARYLYYYGSSDFDY	CARYLYYYGSSDFDYW
AF537067.1	productive	IGHV14-3*02	tgtgctaga				IGHD1-1*01		tactacggtag		ccct	IGHJ3*01		tttgcttactgg	gctagatactacggtagcccttttgcttac	tgtgctagatactacggtagcccttttgcttactgg	ARYYGSPFAY	CARYYGSPFAYW
AY182527.1	productive	IGHV14-3*02	tgtgctaga	tc			IGHD1-1*01		actacg			IGHJ4*01		ctatgctatggactactgg	gctagatcactacgctatgctatggactac	tgtgctagatcactacgctatgctatggactactgg	ARSLRYAMDY	CARSLRYAMDYW
M13065.1	productive	IGHV14-3*02	tgtgctaga	tc			IGHD1-1*01		actacgg		gt	IGHJ4*01		ctatgctatggactactgg	gctagatcactacgggtctatgctatggactac	tgtgctagatcactacgggtctatgctatggactactgg	ARSLRVYAMDY	CARSLRVYAMDYW
AF061917.1	productive	IGHV14-3*02	tgtgctaga	tc		cccta	IGHD1-1*01		attactacggtagtagc		ggg	IGHJ1*01;IGHJ1*02		tggtacttcgatgtctgg	gctagatcccctaattactacggtagtagcgggtggtacttcgatgtc	tgtgctagatcccctaattactacggtagtagcgggtggtacttcgatgtctgg	ARSPNYYGSSGWYFDV	CARSPNYYGSSGWYFDVW
U37847.1	productive	IGHV14-3*02	tgtgctaga	tc		ga	IGHD1-1*01		attactacggtagtag			IGHJ1*01		ctactggtacttcgatgtctgg	gctagatcgaattactacggtagtagctactggtacttcgatgtc	tgtgctagatcgaattactacggtagtagctactggtacttcgatgtctgg	ARSNYYGSSYWYFDV	CARSNYYGSSYWYFDVW
AF045025.1	productive	IGHV14-3*02	tgtgctaga	tc		gggct	IGHD1-1*01		ctacggtaatag			IGHJ4*01		attactatgttatggactactgg	gctagatcgggctctacggtaatagattactatgttatggactac	tgtgctagatcgggctctacggtaatagattactatgttatggactactgg	ARSGSTVIDYYVMDY	CARSGSTVIDYYVMDYW
FJ816496.1	productive	IGHV14-3*02	tgtgctaga	tc		ggggg	IGHD1-1*01		acggtagtagct		tt	IGHJ3*01		tttgcttactgg	gctagatcgggggacggtagtagcttttttgcttac	tgtgctagatcgggggacggtagtagcttttttgcttactgg	ARSGDGSSFFAY	CARSGDGSSFFAYW
S72513.1	productive	IGHV14-3*02	tctgctaga	tc		ggt	IGHD1-1*01		ctacggtattagct		ttct	IGHJ3*01		gtttgtttactgg	gctagatcggtctacggtattagctttctgtttgtttac	tctgctagatcggtctacggtattagctttctgtttgtttactgg	ARSVYGISFLFVY	SARSVYGISFLFVYW
FM180446.1	productive	IGHV14-3*02	tgtgctaga	t			IGHD1-1*01		ctaaggatgcagc			IGHJ4*01		ctatgctatggactactgg	gctagatctaaggatgcagcctatgctatggactac	tgtgctagatctaaggatgcagcctatgctatggactactgg	ARSKDAAYAMDY	CARSKDAAYAMDYW
HC469365.1	productive	IGHV14-3*02	tgtgctaga	t		ggg	IGHD1-1*01		cggttgtag		g	IGHJ2*01		tgactactgg	gctagatgggcggttgtaggtgactac	tgtgctagatgggcggttgtaggtgactactgg	ARWAVVGDY	CARWAVVGDYW
AJ833575.1	productive	IGHV14-3*02	tgtgctag			cg	IGHD1-1*01		actacggtagtag		t	IGHJ2*01		tactgg	gctagcgactacggtagtagttac	tgtgctagcgactacggtagtagttactgg	ASDYGSSY	CASDYGSSYW
AY172548.1	productive	IGHV14-3*02	tgtgctag			gag	IGHD1-1*01		ctacggtagtagctac		gtgggg	IGHJ1*01		tggtacttcgatgtctgg	gctaggagctacggtagtagctacgtggggtggtacttcgatgtc	tgtgctaggagctacggtagtagctacgtggggtggtacttcgatgtctgg	ARSYGSSYVGWYFDV	CARSYGSSYVGWYFDVW
L22320.1	productive	IGHV14-3*02	tgtgctag			gagggn	IGHD1-1*01		ctacggtagtagctac		gtaa	IGHJ2*01		actactgg	gctaggagggnctacggtagtagctacgtaaactac	tgtgctaggagggnctacggtagtagctacgtaaactactgg	ARRXYGSSYVNY	CARRXYGSSYVNYW
M17009.1	productive	IGHV14-3*02	tgtgctag			g	IGHD1-1*01		agtagctac		g	IGHJ2*01		actactttgactactgg	gctaggagtagctacgactactttgactac	tgtgctaggagtagctacgactactttgactactgg	ARSSYDYFDY	CARSSYDYFDYW
FJ816424.1	productive	IGHV14-3*02	tgtgctag			ta	IGHD1-1*01		actacggtagtagctac		g	IGHJ1*01	g	ctactggtacttcgatgtctgg	gctagtaactacggtagtagctacggctactggtacttcgatgtc	tgtgctagtaactacggtagtagctacggctactggtacttcgatgtctgg	ASNYGSSYGYWYFDV	CASNYGSSYGYWYFDVW
FJ816432.1	productive	IGHV14-3*02	tgtgctag			tg	IGHD1-1*01		actacggtagtagctac		g	IGHJ1*01	g	ctactggtacttcgatgtctgg	gctagtgactacggtagtagctacggctactggtacttcgatgtc	tgtgctagtgactacggtagtagctacggctactggtacttcgatgtctgg	ASDYGSSYGYWYFDV	CASDYGSSYGYWYFDVW
FJ816422.1	productive	IGHV14-3*02	tgtgctag			tg	IGHD1-1*01		actacggtagtagctac		g	IGHJ1*01	g	ctactggtacttcgatgtctgg	gctagtgactacggtagtagctacggctactggtacttcgatgtc	tgtgctagtgactacggtagtagctacggctactggtacttcgatgtctgg	ASDYGSSYGYWYFDV	CASDYGSSYGYWYFDVW
FJ816423.1	productive	IGHV14-3*02	tgtgctag			tg	IGHD1-1*01		actacggtagtagctac		g	IGHJ1*01	g	ctactggtacttcgatgtctgg	gctagtgactacggtagtagctacggctactggtacttcgatgtc	tgtgctagtgactacggtagtagctacggctactggtacttcgatgtctgg	ASDYGSSYGYWYFDV	CASDYGSSYGYWYFDVW
FJ816425.1	productive	IGHV14-3*02	tgtgctag			tg	IGHD1-1*01		actacggtagtagctac		g	IGHJ1*01	g	ctactggtacttcgatgtctgg	gctagtgactacggtagtagctacggctactggtacttcgatgtc	tgtgctagtgactacggtagtagctacggctactggtacttcgatgtctgg	ASDYGSSYGYWYFDV	CASDYGSSYGYWYFDVW
FJ816426.1	productive	IGHV14-3*02	tgtgctag			tg	IGHD1-1*01		actacggtagtagctac		g	IGHJ1*01	g	ctactggtacttcgatgtctgg	gctagtgactacggtagtagctacggctactggtacttcgatgtc	tgtgctagtgactacggtagtagctacggctactggtacttcgatgtctgg	ASDYGSSYGYWYFDV	CASDYGSSYGYWYFDVW
FJ816427.1	productive	IGHV14-3*02	tgtgctag			tg	IGHD1-1*01		actacggtagtagctac		g	IGHJ1*01	g	ctactggtacttcgatgtctgg	gctagtgactacggtagtagctacggctactggtacttcgatgtc	tgtgctagtgactacggtagtagctacggctactggtacttcgatgtctgg	ASDYGSSYGYWYFDV	CASDYGSSYGYWYFDVW
FJ816428.1	productive	IGHV14-3*02	tgtgctag			tg	IGHD1-1*01		actacggtagtagctac		g	IGHJ1*01	g	ctactggtacttcgatgtctgg	gctagtgactacggtagtagctacggctactggtacttcgatgtc	tgtgctagtgactacggtagtagctacggctactggtacttcgatgtctgg	ASDYGSSYGYWYFDV	CASDYGSSYGYWYFDVW
FJ816429.1	productive	IGHV14-3*02	tgtgctag			tg	IGHD1-1*01		actacggtagtagctac		g	IGHJ1*01	g	ctactggtacttcgatgtctgg	gctagtgactacggtagtagctacggctactggtacttcgatgtc	tgtgctagtgactacggtagtagctacggctactggtacttcgatgtctgg	ASDYGSSYGYWYFDV	CASDYGSSYGYWYFDVW
FJ816430.1	productive	IGHV14-3*02	tgtgctag			tg	IGHD1-1*01		actacggtagtagctac		g	IGHJ1*01	g	ctactggtacttcgatgtctgg	gctagtgactacggtagtagctacggctactggtacttcgatgtc	tgtgctagtgactacggtagtagctacggctactggtacttcgatgtctgg	ASDYGSSYGYWYFDV	CASDYGSSYGYWYFDVW
FJ816431.1	productive	IGHV14-3*02	tgtgctag			tgg	IGHD1-1*01		ctacggtagtagctac		g	IGHJ1*01	g	ctactggtacttcgatgtctgg	gctagtggctacggtagtagctacggctactggtacttcgatgtc	tgtgctagtggctacggtagtagctacggctactggtacttcgatgtctgg	ASGYGSSYGYWYFDV	CASGYGSSYGYWYFDVW
AY172530.1	productive	IGHV14-3*02	tgtgct			ccgg	IGHD1-1*01		attactacggtagtacct		ggg	IGHJ3*01		ggtttgcttactgg	gctccggattactacggtagtacctgggggtttgcttac	tgtgctccggattactacggtagtacctgggggtttgcttactgg	APDYYGSTWGFAY	CAPDYYGSTWGFAYW
AY172484.1	productive	IGHV14-3*02	tgtgct			ccgg	IGHD1-1*01		attactacggtagtacct		ggg	IGHJ3*01		ggtttgcttactgg	gctccggattactacggtagtacctgggggtttgcttac	tgtgctccggattactacggtagtacctgggggtttgcttactgg	APDYYGSTWGFAY	CAPDYYGSTWGFAYW
AY172483.1	productive	IGHV14-3*02	tgtgct			ccgg	IGHD1-1*01		attactacggtagtacct		ggg	IGHJ3*01		ggtttgcttactgg	gctccggattactacggtagtacctgggggtttgcttac	tgtgctccggattactacggtagtacctgggggtttgcttactgg	APDYYGSTWGFAY	CAPDYYGSTWGFAYW
AY172545.1	productive	IGHV14-3*02	tgtgct			ccgg	IGHD1-1*01		attactacggtagtacct		ggg	IGHJ3*01		ggtttgcttactgg	gctccggattactacggtagtacctgggggtttgcttac	tgtgctccggattactacggtagtacctgggggtttgcttactgg	APDYYGSTWGFAY	CAPDYYGSTWGFAYW
AY172485.1	productive	IGHV14-3*02	tgtgct			ccgg	IGHD1-1*01		attactacggtagtacct		ggg	IGHJ3*01		ggtttgcttactgg	gctccggattactacggtagtacctgggggtttgcttac	tgtgctccggattactacggtagtacctgggggtttgcttactgg	APDYYGSTWGFAY	CAPDYYGSTWGFAYW
AY172549.1	productive	IGHV14-3*02	tgtgct			ccgg	IGHD1-1*01		attactacggtagtacct		ggg	IGHJ3*01		ggtttgcttactgg	gctccggattactacggtagtacctgggggtttgcttac	tgtgctccggattactacggtagtacctgggggtttgcttactgg	APDYYGSTWGFAY	CAPDYYGSTWGFAYW
BD298028.1	productive	IGHV14-3*02	tgtgct			ctccccat	IGHD1-1*01		ttattacgctagt		t	IGHJ3*01		cctggtttgcttactgg	gctctccccatttattacgctagttcctggtttgcttac	tgtgctctccccatttattacgctagttcctggtttgcttactgg	ALPIYYASSWFAY	CALPIYYASSWFAYW
AX113563.1	productive	IGHV14-3*02	tgtgct			ctccccat	IGHD1-1*01		ttattacgctagt		t	IGHJ3*01		cctggtttgcttactgg	gctctccccatttattacgctagttcctggtttgcttac	tgtgctctccccatttattacgctagttcctggtttgcttactgg	ALPIYYASSWFAY	CALPIYYASSWFAYW
BD298796.1	productive	IGHV14-3*02	tgtgct			ctccccat	IGHD1-1*01		ttattacgctagt		t	IGHJ3*01		cctggtttgcttactgg	gctctccccatttattacgctagttcctggtttgcttac	tgtgctctccccatttattacgctagttcctggtttgcttactgg	ALPIYYASSWFAY	CALPIYYASSWFAYW
AX113428.1	productive	IGHV14-3*02	tgtgct			ctccccat	IGHD1-1*01		ttattacgctagt		t	IGHJ3*01		cctggtttgcttactgg	gctctccccatttattacgctagttcctggtttgcttac	tgtgctctccccatttattacgctagttcctggtttgcttactgg	ALPIYYASSWFAY	CALPIYYASSWFAYW
AX816230.1	productive	IGHV14-3*02	tgtgct			ctccccat	IGHD1-1*01		ttattacgctagt		t	IGHJ3*01		cctggtttgcttactgg	gctctccccatttattacgctagttcctggtttgcttac	tgtgctctccccatttattacgctagttcctggtttgcttactgg	ALPIYYASSWFAY	CALPIYYASSWFAYW
AY171989.1	productive	IGHV14-3*02	tgtgct			gg	IGHD1-1*01		ttattactacgatagtagc		c	IGHJ3*01		ggtttgcttactgg	gctggttattactacgatagtagccggtttgcttac	tgtgctggttattactacgatagtagccggtttgcttactgg	AGYYYDSSRFAY	CAGYYYDSSRFAYW
AF059260.1	productive	IGHV14-3*02	tgtgct				IGHD1-1*01		tactacggtagtag			IGHJ2*01		ctttgactactgg	gcttactacggtagtagctttgactac	tgtgcttactacggtagtagctttgactactgg	AYYGSSFDY	CAYYGSSFDYW
M83722.1	productive	IGHV14-3*02	tgtgct			t	IGHD1-1*01		tttatgattacgg		agggcata	IGHJ3*01		actgg	gctttttatgattacggagggcataac	tgtgctttttatgattacggagggcataactgg	AFYDYGGHN	CAFYDYGGHNW
AF061559.1	productive	IGHV14-3*02	tgtgct			t	IGHD1-1*01		tttattactacggtagtagctac		gattttg	IGHJ4*01		attactatgctatggactactgg	gctttttattactacggtagtagctacgattttgattactatgctatggactac	tgtgctttttattactacggtagtagctacgattttgattactatgctatggactactgg	AFYYYGSSYDFDYYAMDY	CAFYYYGSSYDFDYYAMDYW
AF206021.1	productive	IGHV14-3*02	tgtgttaga			cgagggg	IGHD1-1*01		cggtagt			IGHJ2*01;IGHJ2*02		ctttgactactgg	gttagacgaggggcggtagtctttgactac	tgtgttagacgaggggcggtagtctttgactactgg	VRRGAVVFDY	CVRRGAVVFDYW
L22324.1	productive	IGHV14-3*02	tgtg			t	IGHD1-1*01		tagtag			IGHJ4*01		ctatgctatggactactgg	gttagtagctatgctatggactac	tgtgttagtagctatgctatggactactgg	VSSYAMDY	CVSSYAMDYW
AF044239.1	productive	IGHV14-3*02	tgt			tcccc	IGHD1-1*01		ttactacggtagtag			IGHJ1*01		ctactggtacttcgttgtctgg	tccccttactacggtagtagctactggtacttcgttgtc	tgttccccttactacggtagtagctactggtacttcgttgtctgg	SPYYGSSYWYFVV	CSPYYGSSYWYFVVW
AJ278081.1	productive	IGHV14-3*02	tgttctaga	tc		ccgcggact	IGHD1-1*01		ttactacggtacta		cccct	IGHJ1*01;IGHJ1*03		tggtacttcgatgtctgg	tctagatcccgcggactttactacggtactaccccttggtacttcgatgtc	tgttctagatcccgcggactttactacggtactaccccttggtacttcgatgtctgg	SRSRGLYYGTTPWYFDV	CSRSRGLYYGTTPWYFDVW
AJ278083.1	productive	IGHV14-3*02	tgttctaga	tc		ccgcggact	IGHD1-1*01		ttactacggtagta		cccct	IGHJ1*01;IGHJ1*03		tggtacttcgatgtctgg	tctagatcccgcggactttactacggtagtaccccttggtacttcgatgtc	tgttctagatcccgcggactttactacggtagtaccccttggtacttcgatgtctgg	SRSRGLYYGSTPWYFDV	CSRSRGLYYGSTPWYFDVW
AY436949.1	productive	IGHV14-4*01	tgtac			ctc	IGHD1-1*01		ttattactacggtagtagct		ggtttgcgttt	IGHJ3*01		tgg	acctcttattactacggtagtagctggtttgcgttt	tgtacctcttattactacggtagtagctggtttgcgttttgg	TSYYYGSSWFAF	CTSYYYGSSWFAFW
AF459842.1	productive	IGHV14-4*01	tgtacta			atccca	IGHD1-1*01		attactacggtagtagctac		gaa	IGHJ4*01		gctatggactactgg	actaatcccaattactacggtagtagctacgaagctatggactac	tgtactaatcccaattactacggtagtagctacgaagctatggactactgg	TNPNYYGSSYEAMDY	CTNPNYYGSSYEAMDYW
AF072775.1	productive	IGHV14-4*01	tgtactaca			cc	IGHD1-1*01		cggtagtag			IGHJ3*01		ctggtttgcttactgg	actacacccggtagtagctggtttgcttac	tgtactacacccggtagtagctggtttgcttactgg	TTPGSSWFAY	CTTPGSSWFAYW
AF458182.1	productive	IGHV14-4*01	tgtactac			cg	IGHD1-1*01		attactacggtagtagc		c	IGHJ3*01		cctggtttgcttactgg	actaccgattactacggtagtagcccctggtttgcttac	tgtactaccgattactacggtagtagcccctggtttgcttactgg	TTDYYGSSPWFAY	CTTDYYGSSPWFAYW
AY437077.1	productive	IGHV14-4*01	tgtactac				IGHD1-1*01		tacggtagtagctac			IGHJ3*01	gg	cctggtttgcttactgg	actactacggtagtagctacggcctggtttgcttac	tgtactactacggtagtagctacggcctggtttgcttactgg	TTTVVATAWFAY	CTTTVVATAWFAYW
M94024.1	productive	IGHV14-4*01	tgtacta				IGHD1-1*01		ttactacggtag			IGHJ2*01		ttgactactgg	actattactacggtagttgactac	tgtactattactacggtagttgactactgg	TITTVVDY	CTITTVVDYW
M94016.1	productive	IGHV14-4*01	tgtacta				IGHD1-1*01		ttactacggtag			IGHJ2*01		ttgactactgg	actattactacggtagttgactac	tgtactattactacggtagttgactactgg	TITTVVDY	CTITTVVDYW
M94020.1	productive	IGHV14-4*01	tgtacta				IGHD1-1*01		ttactacggtag			IGHJ2*01		ttgactactgg	actattactacggtagttgactac	tgtactattactacggtagttgactactgg	TITTVVDY	CTITTVVDYW
AY454493.1	productive	IGHV14-4*01	tgtact			cccc	IGHD1-1*01		attactccggtagtag			IGHJ3*01		ctggtttgcttactgg	actccccattactccggtagtagctggtttgcttac	tgtactccccattactccggtagtagctggtttgcttactgg	TPHYSGSSWFAY	CTPHYSGSSWFAYW
AY436976.1	productive	IGHV14-4*01	tgta			gtcctc	IGHD1-1*01		attactacggtagta			IGHJ3*01		cctggtttgcttactgg	agtcctcattactacggtagtacctggtttgcttac	tgtagtcctcattactacggtagtacctggtttgcttactgg	SPHYYGSTWFAY	CSPHYYGSTWFAYW
AY454490.1	productive	IGHV14-4*01	tgta			tcct	IGHD1-1*01		cggtagtagc		ctcgcga	IGHJ3*01		ggtttgcttactgg	atcctcggtagtagcctcgcgaggtttgcttac	tgtatcctcggtagtagcctcgcgaggtttgcttactgg	ILGSSLARFAY	CILGSSLARFAYW
Z22032.1	productive	IGHV14-4*01	tgtgcta			ga	IGHD1-1*01		ggtagta		t	IGHJ1*01		ctggtacttcgatgtctgg	gctagaggtagtatctggtacttcgatgtc	tgtgctagaggtagtatctggtacttcgatgtctgg	ARGSIWYFDV	CARGSIWYFDVW
AF004401.1	productive	IGHV14-4*01	tgttcta			gatcaa	IGHD1-1*01		attactacggtaatagc		ccct	IGHJ3*01		cctggtttgcttactgg	tctagatcaaattactacggtaatagcccctcctggtttgcttac	tgttctagatcaaattactacggtaatagcccctcctggtttgcttactgg	SRSNYYGNSPSWFAY	CSRSNYYGNSPSWFAYW
JA063322.1	productive	IGHV14-4*02	tgtaataca	tg		ggc	IGHD1-1*01		ttactacggtactagctac		gggggatttgctta	IGHJ1*01;IGHJ1*03		ctgg	aatacatgggcttactacggtactagctacgggggatttgcttac	tgtaatacatgggcttactacggtactagctacgggggatttgcttactgg	NTWAYYGTSYGGFAY	CNTWAYYGTSYGGFAYW
FJ816555.1	productive	IGHV14-4*02	tgtaatg			aga	IGHD1-1*01		actacggtagtag		ggga	IGHJ3*01		gcttactgg	aatgagaactacggtagtaggggagcttac	tgtaatgagaactacggtagtaggggagcttactgg	NENYGSRGAY	CNENYGSRGAYW
M55999.1	productive	IGHV14-4*02	tgtaatgca			aan	IGHD1-1*01		taccatagtagc		g	IGHJ1*01		actggtacttcgatttctgg	aatgcaaantaccatagtagcgactggtacttcgatttc	tgtaatgcaaantaccatagtagcgactggtacttcgatttctgg	NAXYHSSDWYFDF	CNAXYHSSDWYFDFW
AY182533.1	productive	IGHV14-4*02	tgtaatgca				IGHD1-1*01		tactacggtagtagc			IGHJ1*01		tacttcgatgtctgg	aatgcatactacggtagtagctacttcgatgtc	tgtaatgcatactacggtagtagctacttcgatgtctgg	NAYYGSSYFDV	CNAYYGSSYFDVW
GQ457522.1	productive	IGHV14-4*02	tgtaatgca	tg			IGHD1-1*01		cggtagtagc		c	IGHJ1*01		actggtgcttcgatgtctgg	aatgcatgcggtagtagccactggtgcttcgatgtc	tgtaatgcatgcggtagtagccactggtgcttcgatgtctgg	NACGSSHWCFDV	CNACGSSHWCFDVW
AY171974.1	productive	IGHV14-4*02	tgtaatgca	tg		ggg	IGHD1-1*01		cggtagta			IGHJ3*01		ggtttgcttactgg	aatgcatggggcggtagtaggtttgcttac	tgtaatgcatggggcggtagtaggtttgcttactgg	NAWGGSRFAY	CNAWGGSRFAYW
FW396300.1	productive	IGHV14-4*02	tgtaatgc			ggg	IGHD1-1*01		ttactacggtagt		g	IGHJ3*01		ggtttgcttactgg	aatgcgggttactacggtagtgggtttgcttac	tgtaatgcgggttactacggtagtgggtttgcttactgg	NAGYYGSGFAY	CNAGYYGSGFAYW
U31740.1	productive	IGHV14-4*02	tgtaatgc			tc	IGHD1-1*01		taattctacg		cttctc	IGHJ4*01		ctctgctatggactactgg	aatgctctaattctacgcttctcctctgctatggactac	tgtaatgctctaattctacgcttctcctctgctatggactactgg	NALILRFSSAMDY	CNALILRFSSAMDYW
U14531.1	productive	IGHV14-4*02	tgtaatg			tagg	IGHD1-1*01		ttactacggtagtagct		ccct	IGHJ2*01;IGHJ2*02		ctttgactactgg	aatgtaggttactacggtagtagctccctctttgactac	tgtaatgtaggttactacggtagtagctccctctttgactactgg	NVGYYGSSSLFDY	CNVGYYGSSSLFDYW
AY182614.1	productive	IGHV14-4*02	tgtaat				IGHD1-1*01		tacggtagtag			IGHJ1*01		ctactggtacttcgatgtctgg	aattacggtagtagctactggtacttcgatgtc	tgtaattacggtagtagctactggtacttcgatgtctgg	NYGSSYWYFDV	CNYGSSYWYFDVW
AY182542.1	productive	IGHV14-4*02	tgtaat				IGHD1-1*01		tactacggtagtag			IGHJ1*01		ctactggtacttcgatgtctgg	aattactacggtagtagctactggtacttcgatgtc	tgtaattactacggtagtagctactggtacttcgatgtctgg	NYYGSSYWYFDV	CNYYGSSYWYFDVW
AY182654.1	productive	IGHV14-4*02	tgtaat				IGHD1-1*01		tactacggtagtag			IGHJ1*01;IGHJ1*02		ctactggtacttcgatgtctgg	aattactacggtagtagctactggtacttcgatgtc	tgtaattactacggtagtagctactggtacttcgatgtctgg	NYYGSSYWYFDV	CNYYGSSYWYFDVW
AY182620.1	productive	IGHV14-4*02	tgtaat				IGHD1-1*01		tactacggtagtag			IGHJ2*01		ctactttgactactgg	aattactacggtagtagctactttgactac	tgtaattactacggtagtagctactttgactactgg	NYYGSSYFDY	CNYYGSSYFDYW
U05288.1	productive	IGHV14-4*02	tgtaattca	tg		g	IGHD1-1*01		gggagt		g	IGHJ2*01		actttgaccactgg	aattcatgggggagtgactttgaccac	tgtaattcatgggggagtgactttgaccactgg	NSWGSDFDH	CNSWGSDFDHW
X58835.1	productive	IGHV14-4*02	tgtaattca	tg		g	IGHD1-1*01		gggagt		g	IGHJ2*01		actttgaccactgg	aattcatgggggagtgactttgaccac	tgtaattcatgggggagtgactttgaccactgg	NSWGSDFDH	CNSWGSDFDHW
GQ457523.1	productive	IGHV14-4*02	tgta			ctaggcc	IGHD1-1*01		cgataatag			IGHJ1*01		ctactgttacttcgatgtctgg	actaggcccgataatagctactgttacttcgatgtc	tgtactaggcccgataatagctactgttacttcgatgtctgg	TRPDNSYCYFDV	CTRPDNSYCYFDVW
AY208336.1	productive	IGHV1-47*01	tgtgcaag			aggggg	IGHD1-1*01		ggtagta		cccc	IGHJ4*01		attactttgctctggactactgg	gcaagagggggggtagtaccccattactttgctctggactac	tgtgcaagagggggggtagtaccccattactttgctctggactactgg	ARGGVVPHYFALDY	CARGGVVPHYFALDYW
HC481924.1	productive	IGHV1-47*01	tgtgcaagg			gaga	IGHD1-1*01		actacggtagt		cacgggggt	IGHJ3*01		tttgtttactgg	gcaagggagaactacggtagtcacgggggttttgtttac	tgtgcaagggagaactacggtagtcacgggggttttgtttactgg	ARENYGSHGGFVY	CARENYGSHGGFVYW
HC481718.1	productive	IGHV1-47*01	tgtgcaagg			gaga	IGHD1-1*01		actacggtagt		cacgggggt	IGHJ3*01		tttgtttactgg	gcaagggagaactacggtagtcacgggggttttgtttac	tgtgcaagggagaactacggtagtcacgggggttttgtttactgg	ARENYGSHGGFVY	CARENYGSHGGFVYW
FJ816392.1	productive	IGHV1-47*01	tgtgcaagg			tcta	IGHD1-1*01		attactacggtagtag			IGHJ2*01		ctactttgactactgg	gcaaggtctaattactacggtagtagctactttgactac	tgtgcaaggtctaattactacggtagtagctactttgactactgg	ARSNYYGSSYFDY	CARSNYYGSSYFDYW
FJ816390.1	productive	IGHV1-47*01	tgtgcaagg			tcta	IGHD1-1*01		attactacggtagtag			IGHJ2*01		ctactttgactactgg	gcaaggtctaattactacggtagtagctactttgactac	tgtgcaaggtctaattactacggtagtagctactttgactactgg	ARSNYYGSSYFDY	CARSNYYGSSYFDYW
FJ816395.1	productive	IGHV1-47*01	tgtgcaagg			tcta	IGHD1-1*01		attactacggtagtag			IGHJ2*01		ctactttgactactgg	gcaaggtctaattactacggtagtagctactttgactac	tgtgcaaggtctaattactacggtagtagctactttgactactgg	ARSNYYGSSYFDY	CARSNYYGSSYFDYW
FJ816388.1	productive	IGHV1-47*01	tgtgcaagg			tcta	IGHD1-1*01		attactacggtagtag			IGHJ2*01		ctactttgactactgg	gcaaggtctaattactacggtagtagctactttgactac	tgtgcaaggtctaattactacggtagtagctactttgactactgg	ARSNYYGSSYFDY	CARSNYYGSSYFDYW
FJ816389.1	productive	IGHV1-47*01	tgtgcaagg			tcta	IGHD1-1*01		attactacggtagtag			IGHJ2*01		ctactttgactactgg	gcaaggtctaattactacggtagtagctactttgactac	tgtgcaaggtctaattactacggtagtagctactttgactactgg	ARSNYYGSSYFDY	CARSNYYGSSYFDYW
FJ816394.1	productive	IGHV1-47*01	tgtgcaagg			tcta	IGHD1-1*01		attactacggtagtag			IGHJ2*01		ctactttgactactgg	gcaaggtctaattactacggtagtagctactttgactac	tgtgcaaggtctaattactacggtagtagctactttgactactgg	ARSNYYGSSYFDY	CARSNYYGSSYFDYW
FJ816393.1	productive	IGHV1-47*01	tgtgcaagg			tcta	IGHD1-1*01		attactacggtagtag			IGHJ2*01		ctactttgactactgg	gcaaggtctaattactacggtagtagctactttgactac	tgtgcaaggtctaattactacggtagtagctactttgactactgg	ARSNYYGSSYFDY	CARSNYYGSSYFDYW
FJ816391.1	productive	IGHV1-47*01	tgtgcaagg			tcta	IGHD1-1*01		attactacggtagtag			IGHJ2*01		ctactttgactactgg	gcaaggtctaattactacggtagtagctactttgactac	tgtgcaaggtctaattactacggtagtagctactttgactactgg	ARSNYYGSSYFDY	CARSNYYGSSYFDYW
E02168.1	productive	IGHV1-47*01	tgtgcaa			tac	IGHD1-1*01		actacggtagt		gc	IGHJ4*01		ctacgctatggactactgg	gcaatacactacggtagtgcctacgctatggactac	tgtgcaatacactacggtagtgcctacgctatggactactgg	AIHYGSAYAMDY	CAIHYGSAYAMDYW
M80405.1	productive	IGHV1-47*01	tgtgcaa			tac	IGHD1-1*01		actacggtagt		gc	IGHJ4*01		ctacgctatggactactgg	gcaatacactacggtagtgcctacgctatggactac	tgtgcaatacactacggtagtgcctacgctatggactactgg	AIHYGSAYAMDY	CAIHYGSAYAMDYW
AY182502.1	productive	IGHV1-47*01	tgtgcaa				IGHD1-1*01		ttactacggtagta			IGHJ4*01		gctatggactactgg	gcaattactacggtagtagctatggactac	tgtgcaattactacggtagtagctatggactactgg	AITTVVAMDY	CAITTVVAMDYW
AF455956.1	productive	IGHV1-47*01	tgtgc			c	IGHD1-1*01		attactacggtagtag			IGHJ1*03		actggtacttcgatgtctgg	gccattactacggtagtagactggtacttcgatgtc	tgtgccattactacggtagtagactggtacttcgatgtctgg	AITTVVDWYFDV	CAITTVVDWYFDVW
AF455313.1	productive	IGHV1-49*01	tgtgca			gca	IGHD1-1*01		agtagct		tgggg	IGHJ4*01		tatgctatggactactgg	gcagcaagtagcttggggtatgctatggactac	tgtgcagcaagtagcttggggtatgctatggactactgg	AASSLGYAMDY	CAASSLGYAMDYW
L09003.1	productive	IGHV14S4*01	tgt				IGHD1-1*01		actactgta		ctggnn	IGHJ4*01		tatgctatggactactgg	actactgtactggnntatgctatggactac	tgtactactgtactggnntatgctatggactactgg	TTVLXYAMDY	CTTVLXYAMDYW
AY605266.1	productive	IGHV1-5*01	tgtacaaga			gagggaattcccca	IGHD1-1*01		attacttcgg		a	IGHJ4*01		ctatggactactgg	acaagagagggaattccccaattacttcggactatggactac	tgtacaagagagggaattccccaattacttcggactatggactactgg	TREGIPQLLRTMDY	CTREGIPQLLRTMDYW
AY605270.1	productive	IGHV1-5*01	tgtacaaga			gagggaattcccca	IGHD1-1*01		attacttcgg		a	IGHJ4*01		ctttggactactgg	acaagagagggaattccccaattacttcggactttggactac	tgtacaagagagggaattccccaattacttcggactttggactactgg	TREGIPQLLRTLDY	CTREGIPQLLRTLDYW
AF455305.1	productive	IGHV1-5*01	tgtacaaga				IGHD1-1*01		tattactacggtagta		c	IGHJ2*01		ctttgactactgg	acaagatattactacggtagtacctttgactac	tgtacaagatattactacggtagtacctttgactactgg	TRYYYGSTFDY	CTRYYYGSTFDYW
AY605268.1	productive	IGHV1-5*01	tgtacaaga	tc		cgt	IGHD1-1*01		ttactacgg			IGHJ1*01		ctacgggtacttcgatgtctgg	acaagatccgtttactacggctacgggtacttcgatgtc	tgtacaagatccgtttactacggctacgggtacttcgatgtctgg	TRSVYYGYGYFDV	CTRSVYYGYGYFDVW
AY605267.1	productive	IGHV1-5*01	tgtacaaga	tc		cgt	IGHD1-1*01		ttactacgg			IGHJ1*01		ctacgggtacttcgatgtctgg	acaagatccgtttactacggctacgggtacttcgatgtc	tgtacaagatccgtttactacggctacgggtacttcgatgtctgg	TRSVYYGYGYFDV	CTRSVYYGYGYFDVW
GQ240574.1	productive	IGHV1-5*01	tgtacaaga	t		ggcccc	IGHD1-1*01		attactacggtggtagc		cg	IGHJ2*01	gt	actactttgactactgg	acaagatggccccattactacggtggtagccggtactactttgactac	tgtacaagatggccccattactacggtggtagccggtactactttgactactgg	TRWPHYYGGSRYYFDY	CTRWPHYYGGSRYYFDYW
DJ362311.1	productive	IGHV1-5*01	tgtacaag			gg	IGHD1-1*01		actacggtagt		tt	IGHJ2*01		ctactttgactactgg	acaagggactacggtagtttctactttgactac	tgtacaagggactacggtagtttctactttgactactgg	TRDYGSFYFDY	CTRDYGSFYFDYW
CS057647.1	productive	IGHV1-5*01	tgtacaag			gg	IGHD1-1*01		actacggtagt		tt	IGHJ2*01		ctactttgactactgg	acaagggactacggtagtttctactttgactac	tgtacaagggactacggtagtttctactttgactactgg	TRDYGSFYFDY	CTRDYGSFYFDYW
AF223154.1	productive	IGHV1-5*01	tgtacaag			ggg	IGHD1-1*01		cggtaatag		tc	IGHJ2*01		actactttgactactgg	acaaggggcggtaatagtcactactttgactac	tgtacaaggggcggtaatagtcactactttgactactgg	TRGGNSHYFDY	CTRGGNSHYFDYW
AY436961.1	productive	IGHV1-5*01	tgtacaag			tggggaaactacga	IGHD1-1*01		actacggtagtag			IGHJ2*01		ctttgactactgg	acaagtggggaaactacgaactacggtagtagctttgactac	tgtacaagtggggaaactacgaactacggtagtagctttgactactgg	TSGETTNYGSSFDY	CTSGETTNYGSSFDYW
AJ833578.1	productive	IGHV1-5*01	tgtacacga			ga	IGHD1-1*01		tactacggtagtagct		gagg	IGHJ4*01		attactatgctatggactactgg	acacgagatactacggtagtagctgaggattactatgctatggactac	tgtacacgagatactacggtagtagctgaggattactatgctatggactactgg	TRDTTVVAEDYYAMDY	CTRDTTVVAEDYYAMDYW
AJ833579.1	productive	IGHV1-5*01	tgtacacga			ga	IGHD1-1*01		tactacggtagtagct		gagg	IGHJ4*01		attactatgctatggactactgg	acacgagatactacggtagtagctgaggattactatgctatggactac	tgtacacgagatactacggtagtagctgaggattactatgctatggactactgg	TRDTTVVAEDYYAMDY	CTRDTTVVAEDYYAMDYW
AY174008.1	productive	IGHV1-5*01	tgtaca			g	IGHD1-1*01		ctacggtagtag		ac	IGHJ4*01		tactatgctatggactactgg	acagctacggtagtagactactatgctatggactac	tgtacagctacggtagtagactactatgctatggactactgg	TATVVDYYAMDY	CTATVVDYYAMDYW
HQ015047.1	productive	IGHV1-5*01	tgtac				IGHD1-1*01		ctacggtagtagc			IGHJ4*01		tactatgctatggactactgg	acctacggtagtagctactatgctatggactac	tgtacctacggtagtagctactatgctatggactactgg	TYGSSYYAMDY	CTYGSSYYAMDYW
U78801.1	productive	IGHV1-5*01	tgtgcaaga			cg	IGHD1-1*01		tacggtaggag		g	IGHJ2*01		ctactttgactactgg	gcaagacgtacggtaggaggctactttgactac	tgtgcaagacgtacggtaggaggctactttgactactgg	ARRTVGGYFDY	CARRTVGGYFDYW
AF458172.1	productive	IGHV1-50*01	tgtgcaaga			aaatc	IGHD1-1*01		agtagcta		gagg	IGHJ4*01		ctatgctatggactactgg	gcaagaaaatcagtagctagaggctatgctatggactac	tgtgcaagaaaatcagtagctagaggctatgctatggactactgg	ARKSVARGYAMDY	CARKSVARGYAMDYW
AB069910.1	productive	IGHV1-50*01	tgtgcaaga			cga	IGHD1-1*01		tattacggtggt		ca	IGHJ4*01		ggactactgg	gcaagacgatattacggtggtcaggactac	tgtgcaagacgatattacggtggtcaggactactgg	ARRYYGGQDY	CARRYYGGQDYW
AF328135.1	productive	IGHV1-50*01	tgtgcaaga			ggggg	IGHD1-1*01		ttactacggtag			IGHJ4*01		taagggctactgg	gcaagagggggttactacggtagtaagggctac	tgtgcaagagggggttactacggtagtaagggctactgg	ARGGYYGSKGY	CARGGYYGSKGYW
Z12771.1	productive	IGHV1-50*01	tgtgcaaga			ggggg	IGHD1-1*01		ttactacggtagtag		g	IGHJ2*01		gactactgg	gcaagagggggttactacggtagtagggactac	tgtgcaagagggggttactacggtagtagggactactgg	ARGGYYGSRDY	CARGGYYGSRDYW
GQ162584.1	productive	IGHV1-50*01	tgtgcaaga				IGHD1-1*01		tactacggcagt		gt	IGHJ2*03		ctttgactactgg	gcaagatactacggcagtgtctttgactac	tgtgcaagatactacggcagtgtctttgactactgg	ARYYGSVFDY	CARYYGSVFDYW
GQ162721.1	productive	IGHV1-50*01	tgtgcaaga				IGHD1-1*01		tactacggtagtagctac		g	IGHJ2*01;IGHJ2*02		actttgactactgg	gcaagatactacggtagtagctacgactttgactac	tgtgcaagatactacggtagtagctacgactttgactactgg	ARYYGSSYDFDY	CARYYGSSYDFDYW
GQ162507.1	productive	IGHV1-50*01	tgtgcaaga	t		ggag	IGHD1-1*01		ctacggtagtagctac			IGHJ2*03		gactactgg	gcaagatggagctacggtagtagctacgactac	tgtgcaagatggagctacggtagtagctacgactactgg	ARWSYGSSYDY	CARWSYGSSYDYW
AB069916.1	productive	IGHV1-50*01	tgtgcaag			cc	IGHD1-1*01		attactacggtagtag			IGHJ2*01		ctctgactactgg	gcaagccattactacggtagtagctctgactac	tgtgcaagccattactacggtagtagctctgactactgg	ASHYYGSSSDY	CASHYYGSSSDYW
AY246575.1	productive	IGHV1-50*01	tgtgcaag			cgtgg	IGHD1-1*01		actacggtagtagctac		ggt	IGHJ2*01		tttgactactgg	gcaagcgtggactacggtagtagctacggttttgactac	tgtgcaagcgtggactacggtagtagctacggttttgactactgg	ASVDYGSSYGFDY	CASVDYGSSYGFDYW
AY246573.1	productive	IGHV1-50*01	tgtgcaag			cgtgg	IGHD1-1*01		actacggtagtagctac		ggt	IGHJ2*01		tttgactactgg	gcaagcgtggactacggtagtagctacggttttgactac	tgtgcaagcgtggactacggtagtagctacggttttgactactgg	ASVDYGSSYGFDY	CASVDYGSSYGFDYW
AY246574.1	productive	IGHV1-50*01	tgtgcaag			cgtgg	IGHD1-1*01		actacggtagtagctac		ggt	IGHJ2*01		tttgactactgg	gcaagcgtggactacggtagtagctacggttttgactac	tgtgcaagcgtggactacggtagtagctacggttttgactactgg	ASVDYGSSYGFDY	CASVDYGSSYGFDYW
AY246576.1	productive	IGHV1-50*01	tgtgcaag			cgtgg	IGHD1-1*01		actactgtagtagctac		ggt	IGHJ2*01		tttgactactgg	gcaagcgtggactactgtagtagctacggttttgactac	tgtgcaagcgtggactactgtagtagctacggttttgactactgg	ASVDYCSSYGFDY	CASVDYCSSYGFDYW
AJ240409.1	productive	IGHV1-50*01	tgtgcaag			gccccc	IGHD1-1*01		ttattactacggtagtagc		c	IGHJ1*03		actggtacttcgatgtctgg	gcaaggcccccttattactacggtagtagccactggtacttcgatgtc	tgtgcaaggcccccttattactacggtagtagccactggtacttcgatgtctgg	ARPPYYYGSSHWYFDV	CARPPYYYGSSHWYFDVW
AY437076.1	productive	IGHV1-50*01	tgtgcaag			gccg	IGHD1-1*01		ttactacgg		g	IGHJ3*01		ggtttgcttactgg	gcaaggccgttactacgggggtttgcttac	tgtgcaaggccgttactacgggggtttgcttactgg	ARPLLRGFAY	CARPLLRGFAYW
AF455948.1	productive	IGHV1-50*01	tgtgc			c	IGHD1-1*01		ttattactac		c	IGHJ4*01		ctatgctatggactactgg	gccttattactaccctatgctatggactac	tgtgccttattactaccctatgctatggactactgg	ALLLPYAMDY	CALLLPYAMDYW
AB159842.1	productive	IGHV1-52*01	tgtgcaaga				IGHD1-1*01		acgg		g	IGHJ2*01		ctttgactactgg	gcaagaacgggctttgactac	tgtgcaagaacgggctttgactactgg	ARTGFDY	CARTGFDYW
AB159836.1	productive	IGHV1-52*01	tgtgcaaga				IGHD1-1*01		acgg		g	IGHJ2*01		ctttgactactgg	gcaagaacgggctttgactac	tgtgcaagaacgggctttgactactgg	ARTGFDY	CARTGFDYW
AF458212.1	productive	IGHV1-52*01	tgtgcaaga			gc	IGHD1-1*01		ctacggtagtag			IGHJ4*01		ctatgctatggactactgg	gcaagagcctacggtagtagctatgctatggactac	tgtgcaagagcctacggtagtagctatgctatggactactgg	ARAYGSSYAMDY	CARAYGSSYAMDYW
GQ162589.1	productive	IGHV1-52*01	tgtgcaaga			gcgagggga	IGHD1-1*01		attactacggtagt		ca	IGHJ2*01;IGHJ2*02		actttgactactgg	gcaagagcgaggggaattactacggtagtcaactttgactac	tgtgcaagagcgaggggaattactacggtagtcaactttgactactgg	ARARGITTVVNFDY	CARARGITTVVNFDYW
AB159933.1	productive	IGHV1-52*01	tgtgcaaga			ggcca	IGHD1-1*01		attactacggta		ccctc	IGHJ2*01		actttgactactgg	gcaagaggccaattactacggtaccctcactttgactac	tgtgcaagaggccaattactacggtaccctcactttgactactgg	ARGQLLRYPHFDY	CARGQLLRYPHFDYW
AF459845.1	productive	IGHV1-52*01	tgtgcaaga			ggc	IGHD1-1*01		tactacggtagtagc		ctca	IGHJ1*03		actggtacttcgatgtctgg	gcaagaggctactacggtagtagcctcaactggtacttcgatgtc	tgtgcaagaggctactacggtagtagcctcaactggtacttcgatgtctgg	ARGYYGSSLNWYFDV	CARGYYGSSLNWYFDVW
AY239912.1	productive	IGHV1-52*01	tgtgcaaga			gggg	IGHD1-1*01		actacggtagtag			IGHJ2*01		ctactttgactactgg	gcaagaggggactacggtagtagctactttgactac	tgtgcaagaggggactacggtagtagctactttgactactgg	ARGDYGSSYFDY	CARGDYGSSYFDYW
JF690294.1	productive	IGHV1-52*01	tgtgcaaga	t		acgg	IGHD1-1*01		ttactacggta		aagggg	IGHJ4*01		actatgctatggactactgg	gcaagatacggttactacggtaaaggggactatgctatggactac	tgtgcaagatacggttactacggtaaaggggactatgctatggactactgg	ARYGYYGKGDYAMDY	CARYGYYGKGDYAMDYW
AB070297.1	productive	IGHV1-52*01	tgtgcaaga				IGHD1-1*01		tattactacggtagtagctac		ggt	IGHJ2*01		tttgactactgg	gcaagatattactacggtagtagctacggttttgactac	tgtgcaagatattactacggtagtagctacggttttgactactgg	ARYYYGSSYGFDY	CARYYYGSSYGFDYW
AF459855.1	productive	IGHV1-52*01	tgtgcaaga	tc		cc	IGHD1-1*01		attactacggtagtagctac		g	IGHJ4*01		atgctatggactactgg	gcaagatcccattactacggtagtagctacgatgctatggactac	tgtgcaagatcccattactacggtagtagctacgatgctatggactactgg	ARSHYYGSSYDAMDY	CARSHYYGSSYDAMDYW
GQ162509.1	productive	IGHV1-52*01	tgtgcaaga	tc		cccc	IGHD1-1*01		tattactacggta			IGHJ2*01;IGHJ2*02		actactttgactactgg	gcaagatccccctattactacggtaactactttgactac	tgtgcaagatccccctattactacggtaactactttgactactgg	ARSPYYYGNYFDY	CARSPYYYGNYFDYW
AY239792.1	productive	IGHV1-52*01	tgtgcaag			cgg	IGHD1-1*01		ttactacggtagtag			IGHJ2*01		ctactttgactactgg	gcaagcggttactacggtagtagctactttgactac	tgtgcaagcggttactacggtagtagctactttgactactgg	ASGYYGSSYFDY	CASGYYGSSYFDYW
AY239791.1	productive	IGHV1-52*01	tgtgcaag			cgg	IGHD1-1*01		ttactacggtagtag			IGHJ2*01		ctactttgactactgg	gcaagcggttactacggtagtagctactttgactac	tgtgcaagcggttactacggtagtagctactttgactactgg	ASGYYGSSYFDY	CASGYYGSSYFDYW
AY239793.1	productive	IGHV1-52*01	tgtgcaag			cgg	IGHD1-1*01		ttactacggtagtag			IGHJ2*01		ctactttgactactgg	gcaagcggttactacggtagtagctactttgactac	tgtgcaagcggttactacggtagtagctactttgactactgg	ASGYYGSSYFDY	CASGYYGSSYFDYW
AB160770.1	productive	IGHV1-52*01	tgtgcaag			gtggg	IGHD1-1*01		actacggtagtag			IGHJ4*01		ctacgctatggactactgg	gcaaggtgggactacggtagtagctacgctatggactac	tgtgcaaggtgggactacggtagtagctacgctatggactactgg	ARWDYGSSYAMDY	CARWDYGSSYAMDYW
GQ162588.1	productive	IGHV1-52*01	tgtgcaa			t	IGHD1-1*01		ctacggtagtagc		ctt	IGHJ2*01;IGHJ2*02	t	actactttgactactgg	gcaatctacggtagtagcctttactactttgactac	tgtgcaatctacggtagtagcctttactactttgactactgg	AIYGSSLYYFDY	CAIYGSSLYYFDYW
X12397.1	productive	IGHV1-52*01	tgtgca				IGHD1-1*01		tactacggtagtag			IGHJ1*03		ctactggtacttcgatgtctgg	gcatactacggtagtagctactggtacttcgatgtc	tgtgcatactacggtagtagctactggtacttcgatgtctgg	AYYGSSYWYFDV	CAYYGSSYWYFDVW
GQ162592.1	productive	IGHV1-52*01	tgtg			taagggga	IGHD1-1*01		acggtagtagc		ccc	IGHJ2*03		tgactactgg	gtaaggggaacggtagtagcccctgactac	tgtgtaaggggaacggtagtagcccctgactactgg	VRGTVVAPDY	CVRGTVVAPDYW
JF690587.1	productive	IGHV15-2*01	tgtgcaagg	c			IGHD1-1*01		actacggtagtag			IGHJ1*03		ctacgggtacttcgatgtctgg	gcaaggcactacggtagtagctacgggtacttcgatgtc	tgtgcaaggcactacggtagtagctacgggtacttcgatgtctgg	ARHYGSSYGYFDV	CARHYGSSYGYFDVW
JF690469.1	productive	IGHV15-2*01	tgtgcaagg	c			IGHD1-1*01		actacggtagtag			IGHJ1*03		ctacgggtacttcgatgtctgg	gcaaggcactacggtagtagctacgggtacttcgatgtc	tgtgcaaggcactacggtagtagctacgggtacttcgatgtctgg	ARHYGSSYGYFDV	CARHYGSSYGYFDVW
AF065375.1	productive	IGHV1-52*01;IGHV1-61*01	tgtgcaaga			g	IGHD1-1*01		actacggtagta		ctcc	IGHJ2*01		ctcctttgactactgg	gcaagagactacggtagtactccctcctttgactac	tgtgcaagagactacggtagtactccctcctttgactactgg	ARDYGSTPSFDY	CARDYGSTPSFDYW
AY877940.1	productive	IGHV1-52*01;IGHV1-61*01;IGHV1-64*01;IGHV1-69*02;IGHV1-74*01	tgtacaaga	tc		gc	IGHD1-1*01		actacggtagtag		g	IGHJ4*01		tatgctatggactactgg	acaagatcgcactacggtagtaggtatgctatggactac	tgtacaagatcgcactacggtagtaggtatgctatggactactgg	TRSHYGSRYAMDY	CTRSHYGSRYAMDYW
AY878011.1	productive	IGHV1-52*01;IGHV1-61*01;IGHV1-69*02;IGHV1-74*01;IGHV1-74*04	tgtgcaaga	tc			IGHD1-1*01		cggtagtag			IGHJ1*01		ctggtacttcgatgtctgg	gcaagatccggtagtagctggtacttcgatgtc	tgtgcaagatccggtagtagctggtacttcgatgtctgg	ARSGSSWYFDV	CARSGSSWYFDVW
AY878009.1	productive	IGHV1-52*01;IGHV1-61*01;IGHV1-69*02;IGHV1-74*01;IGHV1-74*04	tgtgcaaga	tc			IGHD1-1*01		cggtagtag			IGHJ1*01		ctggtacttcgatgtctgg	gcaagatccggtagtagctggtacttcgatgtc	tgtgcaagatccggtagtagctggtacttcgatgtctgg	ARSGSSWYFDV	CARSGSSWYFDVW
AY878010.1	productive	IGHV1-52*01;IGHV1-61*01;IGHV1-69*02;IGHV1-74*01;IGHV1-74*04	tgtgcaaga	tc			IGHD1-1*01		cggtagtag			IGHJ1*01		ctggtacttcgatgtctgg	gcaagatccggtagtagctggtacttcgatgtc	tgtgcaagatccggtagtagctggtacttcgatgtctgg	ARSGSSWYFDV	CARSGSSWYFDVW
Z73354.1	productive	IGHV1-52*01;IGHV1-61*01;IGHV1-74*01;IGHV1-74*04	tgtgcaaga			g	IGHD1-1*01		acggtagtagc		ct	IGHJ4*01		ttactatgctatggactactgg	gcaagagacggtagtagcctttactatgctatggactac	tgtgcaagagacggtagtagcctttactatgctatggactactgg	ARDGSSLYYAMDY	CARDGSSLYYAMDYW
AY239819.1	productive	IGHV1-53*01	tgtacaaga	tc		cggggg	IGHD1-1*01		tacttcgg		a	IGHJ2*01		tgactactgg	acaagatccgggggtacttcggatgactac	tgtacaagatccgggggtacttcggatgactactgg	TRSGGTSDDY	CTRSGGTSDDYW
AB160234.1	productive	IGHV1-53*01	tgtacaaga	tct		aattcccc	IGHD1-1*01		ttattactacggtagtag		tc	IGHJ3*01		cctggtttgcttactgg	acaagatctaattccccttattactacggtagtagtccctggtttgcttac	tgtacaagatctaattccccttattactacggtagtagtccctggtttgcttactgg	TRSNSPYYYGSSPWFAY	CTRSNSPYYYGSSPWFAYW
AY246567.1	productive	IGHV1-53*01	tgtgcaa			agg	IGHD1-1*01		acggtagtacctac		ggg	IGHJ2*01		tactttgactactgg	gcaaaggacggtagtacctacgggtactttgactac	tgtgcaaaggacggtagtacctacgggtactttgactactgg	AKDGSTYGYFDY	CAKDGSTYGYFDYW
AY246566.1	productive	IGHV1-53*01	tgtgcaa			agg	IGHD1-1*01		acggtagtacctac		ggg	IGHJ2*01		tactttgactactgg	gcaaaggacggtagtacctacgggtactttgactac	tgtgcaaaggacggtagtacctacgggtactttgactactgg	AKDGSTYGYFDY	CAKDGSTYGYFDYW
AY246565.1	productive	IGHV1-53*01	tgtgcaa			agg	IGHD1-1*01		acggtagtacctac		ggg	IGHJ2*01		tactttgactactgg	gcaaaggacggtagtacctacgggtactttgactac	tgtgcaaaggacggtagtacctacgggtactttgactactgg	AKDGSTYGYFDY	CAKDGSTYGYFDYW
[truncated: 15,555 more rows]
