# Supplementary material for: Contribution of VH Replacement Products in Mouse Antibody Repertoire
Source: PLoS One. 2013 Feb 28;8(2):e57877. doi: 10.1371/journal.pone.0057877 (PMC3585286; doi:10.1371/journal.pone.0057877)
Supplement: Table S2 — Number of sequences from each publication. (XLSX) [file pone.0057877.s002.xlsx]

## Sheet: Sheet1
Table S2. Number of sequences from each publication.
Pubmed ID	Number of sequences
15178430	501
12209645	446
11733574	425
20363970	396
21471456	385
12874205	328
11239450	322
19667096	294
15824068	230
14662849	211
1898607	202
20018621	138
15039382	130
8805642	128
17068139	117
1907997	115
10051629	110
11418667	92
15950740	91
10993912	86
18329101	84
11136823	81
12555677	80
12477932	76
8315385	75
11483206	74
9184914	74
14607892	73
11828014	73
16406527	73
16569683	71
1512540	70
11566323	69
10430628	68
19327839	67
1500855	66
14757744	65
16343622	65
9500791	64
7991601	62
15634929	61
20929728	57
11807770	51
10662793	50
8432995	49
20046882	47
14991595	47
18433871	47
10662804	45
11823785	43
10367906	42
8799724	40
10779753	37
8551216	36
19380805	36
12734355	34
8376935	34
19220320	34
1512536	34
7547707	33
17485509	33
15699070	33
9022029	33
2118933	28
8955180	28
10383949	26
1936125	25
3500977	24
10679092	24
8642299	24
20802495	23
2438345	23
1908510	22
2442288	22
9834093	22
8765046	22
11907127	21
10514011	21
15950725	21
3108398	20
8419173	20
11034396	20
3113977	20
11257306	19
7539019	19
3498121	19
8805643	19
1908881	18
2503822	18
8058758	18
10023858	18
9619489	17
16384919	17
20498019	17
7688392	17
8757320	17
18242516	16
8524817	16
10752635	16
2512351	16
11740394	16
7536850	15
8986722	15
12733005	15
10449099	15
8228231	15
2117034	15
11418657	14
1918968	14
2416469	14
8558010	14
9712050	14
6877353	13
11282394	13
9191281	13
9519767	13
2398280	13
3264787	13
7870064	13
21068211	13
3920342	12
7490263	12
9451442	12
8370398	12
10447708	12
12196289	12
3375235	12
9184912	12
19684080	12
7705409	11
3924600	11
9243289	11
10963674	11
3139886	11
2230115	11
9510199	11
19428559	11
1489729	11
8417377	11
19965661	11
8814271	11
7642227	11
8643102	11
8016113	11
12466851	10
3104915	10
16790805	10
11042159	10
8487778	10
2503389	10
6788376	10
2430792	10
3925064	10
1703527	10
11217851	10
7691608	10
9759871	10
2118934	10
10349636	10
7770729	10
11076861	10
10456888	10
3100632	10
2492056	10
16141073	10
16141072	10
9184911	10
3139765	10
2129539	9
8232332	9
3106498	9
3317826	9
9464520	9
9182875	9
6334361	9
15488951	9
2512352	9
2497339	9
3119722	9
9127017	9
9309421	8
2104617	8
8550216	8
8601641	8
1378929	8
2122240	8
3135325	8
15494496	8
8318454	8
8325334	8
3937730	8
7513303	8
8786329	8
2347362	8
3131767	7
7504708	7
16472860	7
1730262	7
1371530	7
11819679	7
10880052	7
11164891	7
7682239	7
2108213	7
8743291	7
10447709	7
8757638	7
3927291	7
1922102	7
8139582	7
2512347	7
2998759	7
3097149	7
6416834	7
3070356	7
7693808	7
19016523	6
7500008	6
7957578	6
8245485	6
8283044	6
6084592	6
8206530	6
7607710	6
10992488	6
3929072	6
2108208	6
7772562	6
1489727	6
20385755	6
7561098	6
8618905	6
15699144	6
16790789	6
2104900	6
8125139	6
2498430	6
19204106	6
17060470	6
11468550	6
8604228	6
8157971	6
6432337	6
17452421	5
16424198	5
1516630	5
3125254	5
3267217	5
8086372	5
16140379	5
6285297	5
1696733	5
1376351	5
15128040	5
8993018	5
918970	5
1697309	5
10477553	5
19726674	5
2164069	5
2463165	5
3110274	5
3110275	5
9973411	5
10562316	5
3138286	5
3655367	5
9729530	5
2512349	5
6434992	5
20548779	5
15964573	5
3084104	5
6092962	5
9576929	5
2820872	5
2410256	5
3480535	4
8459205	4
2457627	4
6789211	4
3267219	4
3115981	4
1709665	4
2114528	4
2788428	4
15917118	4
12505721	4
6791833	4
3139820	4
2494665	4
6101208	4
3108392	4
7722301	4
11090880	4
2464028	4
8750831	4
10760259	4
3135311	4
2114445	4
2109009	4
8433704	4
16709844	4
1464314	4
6098461	4
6098462	4
2512348	4
2104919	4
2584925	4
2555519	4
15004199	4
7508081	4
2120338	4
9075923	4
7716162	4
3104790	4
8766565	4
3126234	4
18005681	4
19617628	4
16411412	4
6401310	4
11449368	4
12941482	4
12665517	4
3081634	4
11093143	4
2999288	4
6091043	4
12843665	4
19464529	4
11257186	3
16563510	3
16195378	3
6316256	3
2464031	3
10938729	3
1367535	3
6286826	3
18190781	3
2893825	3
3005465	3
10722576	3
8429833	3
2494666	3
10524770	3
8614980	3
9824476	3
9464525	3
3085099	3
10590257	3
2415605	3
17983656	3
15585315	3
20086143	3
3102254	3
8223857	3
20079714	3
3211160	3
2501385	3
11055388	3
17306373	3
8366857	3
1690259	3
1905142	3
9116033	3
2578321	3
9477972	3
8869899	3
6403356	3
2498431	3
3681190	3
7692242	3
2118932	3
15860223	3
16864779	3
2497179	3
10325418	3
7836786	3
8524873	3
3097139	3
6416826	3
15319453	3
11226481	3
6769593	3
9519824	3
11261932	3
19321620	2
6251474	2
9836471	2
18538340	2
8335911	2
8599211	2
7629116	2
7580911	2
12522045	2
7959026	2
8811071	2
7507597	2
7159574	2
8309480	2
10480417	2
1537387	2
19545898	2
12833571	2
2499887	2
7681150	2
7743668	2
16603628	2
3125424	2
12878327	2
3095832	2
2760212	2
10872333	2
1542295	2
9117997	2
7506692	2
10361677	2
15915538	2
9032408	2
1313425	2
19201029	2
10788471	2
16620986	2
3088196	2
8454302	2
8535337	2
2887512	2
1999439	2
1900879	2
18020454	2
6296789	2
1868874	2
9307060	2
6178956	2
3102255	2
3129412	2
10231094	2
7619079	2
1688585	2
10886390	2
6273429	2
2110659	2
9574691	2
14522012	2
15914849	2
2120064	2
2471975	2
10586066	2
1528194	2
12323399	2
3114375	2
1683681	2
2040800	2
15589322	2
11067928	2
15890359	2
16233921	2
1402663	2
2455014	2
14500492	2
2497178	2
6326109	2
8557977	2
12055241	2
10768846	2
7836777	2
15183930	2
6774258	2
20538092	2
8341281	2
15491612	2
6796498	2
11292763	2
2819059	2
9351003	2
21440007	2
8568275	2
6821506	2
2129537	1
6286821	1
16705032	1
12133962	1
7515087	1
7718328	1
10408972	1
9523235	1
1425914	1
7789811	1
8497484	1
8946677	1
3920343	1
15629085	1
2504725	1
2492278	1
6208280	1
7995940	1
17881291	1
20012277	1
11259400	1
16469392	1
9875219	1
9215757	1
10746749	1
7851020	1
18390733	1
3017703	1
9852959	1
10753725	1
6316276	1
17229439	1
11160197	1
8910359	1
6801765	1
9891981	1
2454261	1
19029818	1
11942410	1
3149624	1
6806821	1
9642248	1
11749974	1
7840821	1
3608984	1
2453579	1
8344518	1
3103682	1
18252695	1
2050687	1
2120347	1
8039721	1
16377887	1
19297614	1
6253904	1
7759486	1
2263605	1
8361498	1
7893160	1
8487773	1
8816407	1
6499907	1
9539780	1
8649441	1
7649183	1
1567551	1
6767191	1
1511750	1
8801332	1
10952411	1
8294434	1
1339379	1
1551410	1
7774057	1
2271636	1
19157554	1
7539711	1
2119497	1
19889766	1
6492255	1
9201930	1
20739503	1
17499405	1
8550104	1
8037837	1
17904654	1
11254577	1
20546754	1
17451647	1
1737637	1
3129726	1
3088116	1
11477560	1
3025856	1
8300613	1
11168408	1
3918310	1
7957919	1
3088107	1
1731188	1
7868912	1
17270302	1
9305839	1
15297734	1
18354214	1
2336368	1
7614988	1
8108876	1
2124679	1
11859101	1
8190131	1
16458892	1
16403645	1
15378069	1
8539243	1
6306571	1
14999103	1
8611706	1
3114715	1
9207350	1
9000082	1
11536179	1
1834746	1
1446832	1
11707270	1
12649268	1
7888030	1
11090877	1
2495969	1
15852016	1
7591089	1
8409471	1
3925067	1
12761188	1
1839077	1
7523868	1
9188593	1
11137577	1
3138111	1
7858211	1
8133049	1
3975629	1
3138116	1
1385519	1
12414967	1
1387203	1
10360354	1
7661867	1
2803299	1
3110009	1
11739512	1
7916905	1
10092651	1
9382926	1
6410282	1
15878862	1
7920236	1
2415604	1
15866720	1
9848683	1
1973259	1
2911596	1
9278288	1
3182835	1
9154467	1
16212535	1
11873012	1
7869028	1
11922768	1
10547287	1
11095704	1
10380019	1
6308665	1
9565676	1
1922069	1
10380012	1
19012967	1
3546139	1
10072526	1
2005389	1
3131427	1
2209622	1
7964464	1
18025212	1
19690854	1
11098050	1
20718866	1
9566763	1
9839554	1
3135317	1
17270710	1
15059139	1
2748602	1
8943401	1
9211753	1
7678457	1
15302863	1
7530542	1
6178964	1
9373332	1
9819225	1
9819226	1
15837217	1
9509426	1
8244416	1
17626084	1
19290051	1
1690244	1
8244420	1
10404160	1
1587549	1
7713873	1
1639794	1
2436230	1
9694519	1
2358678	1
15502325	1
7473734	1
8550098	1
1383122	1
8619899	1
9500461	1
9890714	1
19815683	1
2909518	1
16925788	1
15488944	1
1545119	1
2107969	1
8202386	1
7935497	1
3106554	1
8569105	1
18424744	1
10593175	1
6315403	1
9616364	1
8732768	1
1563636	1
9920932	1
8979354	1
3149944	1
8417369	1
3492443	1
6374653	1
10509818	1
6795591	1
2903828	1
12687250	1
1676047	1
7608568	1
8768802	1
2428036	1
1689352	1
6429663	1
16894184	1
8039835	1
2480382	1
7692237	1
9795250	1
12031828	1
3117887	1
2479683	1
6186498	1
3601683	1
8939935	1
8931291	1
11034213	1
2118935	1
19264660	1
1557045	1
1557049	1
7517973	1
8321246	1
9464834	1
2121365	1
1656053	1
10433101	1
3141553	1
11035090	1
16838382	1
16227204	1
6819799	1
9275679	1
9388025	1
3114374	1
7756575	1
7650375	1
1474935	1
15576418	1
1737932	1
7590783	1
7590979	1
2494173	1
11690646	1
7540257	1
8746462	1
9515808	1
7590987	1
7535332	1
16225427	1
7541711	1
12163274	1
1974916	1
10540244	1
3500220	1
8841443	1
2145514	1
2726754	1
9435250	1
21249212	1
1635558	1
8849322	1
10768843	1
9409788	1
2118991	1
16038932	1
9551983	1
2120577	1
9928998	1
14512547	1
2767052	1
1420357	1
11699732	1
2432131	1
10600028	1
8647454	1
3119711	1
11564791	1
1501424	1
2467902	1
3519208	1
2307847	1
7522904	1
9149814	1
10899782	1
2497341	1
2133077	1
10664964	1
2497340	1
3106970	1
8226814	1
1836485	1
10753826	1
11732911	1
9305727	1
8695186	1
3096716	1
10049788	1
3158708	1
10229844	1
8046334	1
2587273	1
16177311	1
2513570	1
10361725	1
3926481	1
8652548	1
8964510	1
8144896	1
8902633	1
1348012	1
3106981	1
8522199	1
6421981	1
9574545	1
7635518	1
1984791	1
2633048	1
1565102	1
14962308	1
15033320	1
7686150	1
19100746	1
1565100	1
9067648	1
1937027	1
16193056	1
8929708	1
7689590	1
7927362	1
16313362	1
